# Supplementary material for: Overcoming data scarcity in biomedical imaging with a foundational multi-task model
Source: Nat Comput Sci. 2024 Jul 19;4(7):495–509. doi: 10.1038/s43588-024-00662-z (PMC11288886; doi:10.1038/s43588-024-00662-z)
Supplement: Supplementary file 4 — The source code for reproducing the study results. For the most recent version, see https://github.com/FraunhoferMEVIS/MedicalMultitaskModeling. For the corresponding model weights of this study, see https://zenodo.org/records/11383543. [file 43588_2024_662_MOESM4_ESM.zip]

Archive with 242 entries (208 files):
- code/medmnist_version/
- code/medmnist_version/.gitignore
- code/medmnist_version/job_configs/
- code/medmnist_version/job_configs/medmnist.jsonc
- code/medmnist_version/medmnist.ipynb
- code/medmnist_version/mtl-torch/
- code/medmnist_version/mtl-torch/.gitignore
- code/medmnist_version/mtl-torch/license.md
- code/medmnist_version/mtl-torch/mtl_torch/
- code/medmnist_version/mtl-torch/mtl_torch/__init__.py
- code/medmnist_version/mtl-torch/mtl_torch/augmentations.py
- code/medmnist_version/mtl-torch/mtl_torch/BaseModel.py
- code/medmnist_version/mtl-torch/mtl_torch/bucketizing.py
- code/medmnist_version/mtl-torch/mtl_torch/data_loading/
- code/medmnist_version/mtl-torch/mtl_torch/data_loading/__init__.py
- code/medmnist_version/mtl-torch/mtl_torch/data_loading/ClassificationDataset.py
- code/medmnist_version/mtl-torch/mtl_torch/data_loading/DetectionDataset.py
- code/medmnist_version/mtl-torch/mtl_torch/data_loading/DiskDataset.py
- code/medmnist_version/mtl-torch/mtl_torch/data_loading/geojson/
- code/medmnist_version/mtl-torch/mtl_torch/data_loading/geojson/__init__.py
- code/medmnist_version/mtl-torch/mtl_torch/data_loading/geojson/AnnoFilterConfig.py
- code/medmnist_version/mtl-torch/mtl_torch/data_loading/geojson/GeoAnno.py
- code/medmnist_version/mtl-torch/mtl_torch/data_loading/geojson/GeojsonObjWindows.py
- code/medmnist_version/mtl-torch/mtl_torch/data_loading/geojson/GeojsonRegionWindows.py
- code/medmnist_version/mtl-torch/mtl_torch/data_loading/geojson/NoUsefulWindowException.py
- code/medmnist_version/mtl-torch/mtl_torch/data_loading/geojson/utils.py
- code/medmnist_version/mtl-torch/mtl_torch/data_loading/geojson/WSIGeojsonDataset.py
- code/medmnist_version/mtl-torch/mtl_torch/data_loading/MTLDataset.py
- code/medmnist_version/mtl-torch/mtl_torch/data_loading/MultilabelClassificationDataset.py
- code/medmnist_version/mtl-torch/mtl_torch/data_loading/RegressionDataset.py
- code/medmnist_version/mtl-torch/mtl_torch/data_loading/SemSegDataset.py
- code/medmnist_version/mtl-torch/mtl_torch/data_loading/TrainValCohort.py
- code/medmnist_version/mtl-torch/mtl_torch/data_loading/utils.py
- code/medmnist_version/mtl-torch/mtl_torch/DataSplit.py
- code/medmnist_version/mtl-torch/mtl_torch/event_selectors.py
- code/medmnist_version/mtl-torch/mtl_torch/inference_api.py
- code/medmnist_version/mtl-torch/mtl_torch/interactive/
- code/medmnist_version/mtl-torch/mtl_torch/interactive/__init__.py
- code/medmnist_version/mtl-torch/mtl_torch/interactive/blocks.py
- code/medmnist_version/mtl-torch/mtl_torch/interactive/configs.py
- code/medmnist_version/mtl-torch/mtl_torch/interactive/data.py
- code/medmnist_version/mtl-torch/mtl_torch/interactive/pipes.py
- code/medmnist_version/mtl-torch/mtl_torch/interactive/tasks.py
- code/medmnist_version/mtl-torch/mtl_torch/interactive/training.py
- code/medmnist_version/mtl-torch/mtl_torch/interactive/utils.py
- code/medmnist_version/mtl-torch/mtl_torch/logging/
- code/medmnist_version/mtl-torch/mtl_torch/logging/__init__.py
- code/medmnist_version/mtl-torch/mtl_torch/logging/st_ext.py
- code/medmnist_version/mtl-torch/mtl_torch/logging/type_ext.py
- code/medmnist_version/mtl-torch/mtl_torch/logging/wandb_ext.py
- code/medmnist_version/mtl-torch/mtl_torch/mtl_modules/
- code/medmnist_version/mtl-torch/mtl_torch/mtl_modules/__init__.py
- code/medmnist_version/mtl-torch/mtl_torch/mtl_modules/MTLModule.py
- code/medmnist_version/mtl-torch/mtl_torch/mtl_modules/shared_blocks/
- code/medmnist_version/mtl-torch/mtl_torch/mtl_modules/shared_blocks/__init__.py
- code/medmnist_version/mtl-torch/mtl_torch/mtl_modules/shared_blocks/FCOSDecoder.py
- code/medmnist_version/mtl-torch/mtl_torch/mtl_modules/shared_blocks/PyramidDecoder.py
- code/medmnist_version/mtl-torch/mtl_torch/mtl_modules/shared_blocks/PyramidEncoder.py
- code/medmnist_version/mtl-torch/mtl_torch/mtl_modules/shared_blocks/SharedBlock.py
- code/medmnist_version/mtl-torch/mtl_torch/mtl_modules/shared_blocks/SharedModules.py
- code/medmnist_version/mtl-torch/mtl_torch/mtl_modules/shared_blocks/Squeezer.py
- code/medmnist_version/mtl-torch/mtl_torch/mtl_modules/shared_blocks/TaskSpecificLayer.py
- code/medmnist_version/mtl-torch/mtl_torch/mtl_modules/tasks/
- code/medmnist_version/mtl-torch/mtl_torch/mtl_modules/tasks/__init__.py
- code/medmnist_version/mtl-torch/mtl_torch/mtl_modules/tasks/ClassificationTask.py
- code/medmnist_version/mtl-torch/mtl_torch/mtl_modules/tasks/mmDetectionTask.py
- code/medmnist_version/mtl-torch/mtl_torch/mtl_modules/tasks/MTLTask.py
- code/medmnist_version/mtl-torch/mtl_torch/mtl_modules/tasks/MultilabelClassificationTask.py
- code/medmnist_version/mtl-torch/mtl_torch/mtl_modules/tasks/RegressionTask.py
- code/medmnist_version/mtl-torch/mtl_torch/mtl_modules/tasks/SemSegTask.py
- code/medmnist_version/mtl-torch/mtl_torch/mtl_modules/tasks/TaskModule.py
- code/medmnist_version/mtl-torch/mtl_torch/mtl_types.py
- code/medmnist_version/mtl-torch/mtl_torch/neural/
- code/medmnist_version/mtl-torch/mtl_torch/neural/__init__.py
- code/medmnist_version/mtl-torch/mtl_torch/neural/activations.py
- code/medmnist_version/mtl-torch/mtl_torch/neural/Grouper.py
- code/medmnist_version/mtl-torch/mtl_torch/neural/layers.py
- code/medmnist_version/mtl-torch/mtl_torch/neural/losses.py
- code/medmnist_version/mtl-torch/mtl_torch/neural/model_protocols.py
- code/medmnist_version/mtl-torch/mtl_torch/neural/module_conversions.py
- code/medmnist_version/mtl-torch/mtl_torch/neural/modules/
- code/medmnist_version/mtl-torch/mtl_torch/neural/modules/__init__.py
- code/medmnist_version/mtl-torch/mtl_torch/neural/modules/convnext.py
- code/medmnist_version/mtl-torch/mtl_torch/neural/modules/simple_cnn.py
- code/medmnist_version/mtl-torch/mtl_torch/neural/modules/smp_modules.py
- code/medmnist_version/mtl-torch/mtl_torch/neural/modules/swinformer.py
- code/medmnist_version/mtl-torch/mtl_torch/neural/modules/TimmEncoder.py
- code/medmnist_version/mtl-torch/mtl_torch/neural/modules/TorchVisionCNN.py
- code/medmnist_version/mtl-torch/mtl_torch/neural/modules/TorchvisionEfficientnet.py
- code/medmnist_version/mtl-torch/mtl_torch/neural/modules/torchvisionInceptionV3.py
- code/medmnist_version/mtl-torch/mtl_torch/neural/pooling.py
- code/medmnist_version/mtl-torch/mtl_torch/neural/TorchModule.py
- code/medmnist_version/mtl-torch/mtl_torch/nomad_ext.py
- code/medmnist_version/mtl-torch/mtl_torch/optimization/
- code/medmnist_version/mtl-torch/mtl_torch/optimization/__init__.py
- code/medmnist_version/mtl-torch/mtl_torch/optimization/MTLOptimizer.py
- code/medmnist_version/mtl-torch/mtl_torch/resources/
- code/medmnist_version/mtl-torch/mtl_torch/resources/annotatedimage.jinja2
- code/medmnist_version/mtl-torch/mtl_torch/resources/jsonform.jinja2
- code/medmnist_version/mtl-torch/mtl_torch/resources/lgbmodel_expertinstruction.jinja2
- code/medmnist_version/mtl-torch/mtl_torch/resources/lgbmodel_status.jinja2
- code/medmnist_version/mtl-torch/mtl_torch/settings.py
- code/medmnist_version/mtl-torch/mtl_torch/task_sampling.py
- code/medmnist_version/mtl-torch/mtl_torch/torch_ext.py
- code/medmnist_version/mtl-torch/mtl_torch/trainer/
- code/medmnist_version/mtl-torch/mtl_torch/trainer/__init__.py
- code/medmnist_version/mtl-torch/mtl_torch/trainer/CallbackType.py
- code/medmnist_version/mtl-torch/mtl_torch/trainer/Loop.py
- code/medmnist_version/mtl-torch/mtl_torch/trainer/MTLTrainer.py
- code/medmnist_version/mtl-torch/mtl_torch/trainer/TaskPurpose.py
- code/medmnist_version/mtl-torch/mtl_torch/transforms.py
- code/medmnist_version/mtl-torch/mtl_torch/typing_utils.py
- code/medmnist_version/mtl-torch/mtl_torch/utils.py
- code/medmnist_version/mtl-torch/setup.py
- code/medmnist_version/readme.md
- code/medmnist_version/requirements.txt
- code/original_version/
- code/original_version/eval.ipynb
- code/original_version/histo_data/
- code/original_version/histo_data/__init__.py
- code/original_version/histo_data/bach.py
- code/original_version/histo_data/breakhis.py
- code/original_version/histo_data/crag.py
- code/original_version/job_configs/
- code/original_version/job_configs/singletask.jsonc
- code/original_version/mtl-torch/
- code/original_version/mtl-torch/license.md
- code/original_version/mtl-torch/mtl_torch/
- code/original_version/mtl-torch/mtl_torch/__init__.py
- code/original_version/mtl-torch/mtl_torch/augmentations.py
- code/original_version/mtl-torch/mtl_torch/BaseModel.py
- code/original_version/mtl-torch/mtl_torch/bucketizing.py
- code/original_version/mtl-torch/mtl_torch/data_loading/
- code/original_version/mtl-torch/mtl_torch/data_loading/__init__.py
- code/original_version/mtl-torch/mtl_torch/data_loading/ClassificationBatchDataset.py
- code/original_version/mtl-torch/mtl_torch/data_loading/ClassificationDataset.py
- code/original_version/mtl-torch/mtl_torch/data_loading/DetectionDataset.py
- code/original_version/mtl-torch/mtl_torch/data_loading/geojson.py
- code/original_version/mtl-torch/mtl_torch/data_loading/ImageTranslationDataset.py
- code/original_version/mtl-torch/mtl_torch/data_loading/medical/
- code/original_version/mtl-torch/mtl_torch/data_loading/medical/__init__.py
- code/original_version/mtl-torch/mtl_torch/data_loading/medical/chestxray.py
- code/original_version/mtl-torch/mtl_torch/data_loading/medical/conic.py
- code/original_version/mtl-torch/mtl_torch/data_loading/medical/cytology.py
- code/original_version/mtl-torch/mtl_torch/data_loading/medical/histo_patchclassification.py
- code/original_version/mtl-torch/mtl_torch/data_loading/medical/medmnistv2.py
- code/original_version/mtl-torch/mtl_torch/data_loading/medical/midog.py
- code/original_version/mtl-torch/mtl_torch/data_loading/medical/msd.py
- code/original_version/mtl-torch/mtl_torch/data_loading/medical/pandav2.py
- code/original_version/mtl-torch/mtl_torch/data_loading/medical/prostate.py
- code/original_version/mtl-torch/mtl_torch/data_loading/medical/radimagenet.py
- code/original_version/mtl-torch/mtl_torch/data_loading/medical/tiger.py
- code/original_version/mtl-torch/mtl_torch/data_loading/medical/wsi_service.py
- code/original_version/mtl-torch/mtl_torch/data_loading/MTLDataset.py
- code/original_version/mtl-torch/mtl_torch/data_loading/MultilabelClassificationDataset.py
- code/original_version/mtl-torch/mtl_torch/data_loading/non_medical/
- code/original_version/mtl-torch/mtl_torch/data_loading/non_medical/__init__.py
- code/original_version/mtl-torch/mtl_torch/data_loading/non_medical/realworld.py
- code/original_version/mtl-torch/mtl_torch/data_loading/SemSegDataset.py
- code/original_version/mtl-torch/mtl_torch/data_loading/ssl.py
- code/original_version/mtl-torch/mtl_torch/data_loading/synthetic/
- code/original_version/mtl-torch/mtl_torch/data_loading/synthetic/__init__.py
- code/original_version/mtl-torch/mtl_torch/data_loading/synthetic/artifact.py
- code/original_version/mtl-torch/mtl_torch/data_loading/synthetic/mockup.py
- code/original_version/mtl-torch/mtl_torch/data_loading/synthetic/shape_dataset.py
- code/original_version/mtl-torch/mtl_torch/data_loading/TrainValCohort.py
- code/original_version/mtl-torch/mtl_torch/data_loading/utils.py
- code/original_version/mtl-torch/mtl_torch/DataSplit.py
- code/original_version/mtl-torch/mtl_torch/event_selectors.py
- code/original_version/mtl-torch/mtl_torch/interactive/
- code/original_version/mtl-torch/mtl_torch/interactive/__init__.py
- code/original_version/mtl-torch/mtl_torch/interactive/blocks.py
- code/original_version/mtl-torch/mtl_torch/interactive/configs.py
- code/original_version/mtl-torch/mtl_torch/interactive/data.py
- code/original_version/mtl-torch/mtl_torch/interactive/pipes.py
- code/original_version/mtl-torch/mtl_torch/interactive/tasks.py
- code/original_version/mtl-torch/mtl_torch/interactive/training.py
- code/original_version/mtl-torch/mtl_torch/logging/
- code/original_version/mtl-torch/mtl_torch/logging/__init__.py
- code/original_version/mtl-torch/mtl_torch/logging/nicegui_ext.py
- code/original_version/mtl-torch/mtl_torch/logging/st_ext.py
- code/original_version/mtl-torch/mtl_torch/logging/type_ext.py
- code/original_version/mtl-torch/mtl_torch/logging/utils.py
- code/original_version/mtl-torch/mtl_torch/logging/wandb_ext.py
- code/original_version/mtl-torch/mtl_torch/mtl_modules/
- code/original_version/mtl-torch/mtl_torch/mtl_modules/__init__.py
- code/original_version/mtl-torch/mtl_torch/mtl_modules/MTLModule.py
- code/original_version/mtl-torch/mtl_torch/mtl_modules/shared_blocks/
- code/original_version/mtl-torch/mtl_torch/mtl_modules/shared_blocks/__init__.py
- code/original_version/mtl-torch/mtl_torch/mtl_modules/shared_blocks/FCOSDecoder.py
- code/original_version/mtl-torch/mtl_torch/mtl_modules/shared_blocks/MTLDecoder.py
- code/original_version/mtl-torch/mtl_torch/mtl_modules/shared_blocks/PyramidDecoder.py
- code/original_version/mtl-torch/mtl_torch/mtl_modules/shared_blocks/PyramidEncoder.py
- code/original_version/mtl-torch/mtl_torch/mtl_modules/shared_blocks/SharedBlock.py
- code/original_version/mtl-torch/mtl_torch/mtl_modules/shared_blocks/SharedModules.py
- code/original_version/mtl-torch/mtl_torch/mtl_modules/shared_blocks/TaskSpecificLayer.py
- code/original_version/mtl-torch/mtl_torch/mtl_modules/tasks/
- code/original_version/mtl-torch/mtl_torch/mtl_modules/tasks/__init__.py
- code/original_version/mtl-torch/mtl_torch/mtl_modules/tasks/ClassificationTask.py
- code/original_version/mtl-torch/mtl_torch/mtl_modules/tasks/mmDetectionTask.py
- code/original_version/mtl-torch/mtl_torch/mtl_modules/tasks/MTLTask.py
- code/original_version/mtl-torch/mtl_torch/mtl_modules/tasks/MultilabelClassificationTask.py
- code/original_version/mtl-torch/mtl_torch/mtl_modules/tasks/SemSegTask.py
- code/original_version/mtl-torch/mtl_torch/mtl_modules/tasks/TaskModule.py
- code/original_version/mtl-torch/mtl_torch/neural/
- code/original_version/mtl-torch/mtl_torch/neural/__init__.py
- code/original_version/mtl-torch/mtl_torch/neural/activations.py
- code/original_version/mtl-torch/mtl_torch/neural/layers.py
- code/original_version/mtl-torch/mtl_torch/neural/losses.py
- code/original_version/mtl-torch/mtl_torch/neural/model_protocols.py
- code/original_version/mtl-torch/mtl_torch/neural/module_conversions.py
- code/original_version/mtl-torch/mtl_torch/neural/modules/
- code/original_version/mtl-torch/mtl_torch/neural/modules/__init__.py
- code/original_version/mtl-torch/mtl_torch/neural/modules/convnext.py
- code/original_version/mtl-torch/mtl_torch/neural/modules/simple_cnn.py
- code/original_version/mtl-torch/mtl_torch/neural/modules/smp_modules.py
- code/original_version/mtl-torch/mtl_torch/neural/modules/swinformer.py
- code/original_version/mtl-torch/mtl_torch/neural/modules/TimmEncoder.py
- code/original_version/mtl-torch/mtl_torch/neural/modules/TorchvisionEfficientnet.py
- code/original_version/mtl-torch/mtl_torch/neural/modules/TorchvisionMobilenet.py
- code/original_version/mtl-torch/mtl_torch/neural/modules/TorchVisionResnet.py
- code/original_version/mtl-torch/mtl_torch/neural/pooling.py
- code/original_version/mtl-torch/mtl_torch/neural/TorchModule.py
- code/original_version/mtl-torch/mtl_torch/optimization/
- code/original_version/mtl-torch/mtl_torch/optimization/__init__.py
- code/original_version/mtl-torch/mtl_torch/optimization/MTLOptimizer.py
- code/original_version/mtl-torch/mtl_torch/pos_encoding.py
- code/original_version/mtl-torch/mtl_torch/task_sampling.py
- code/original_version/mtl-torch/mtl_torch/torch_ext.py
- code/original_version/mtl-torch/mtl_torch/trainer/
- code/original_version/mtl-torch/mtl_torch/trainer/__init__.py
- code/original_version/mtl-torch/mtl_torch/trainer/CallbackType.py
- code/original_version/mtl-torch/mtl_torch/trainer/Loop.py
- code/original_version/mtl-torch/mtl_torch/trainer/MTLTrainer.py
- code/original_version/mtl-torch/mtl_torch/trainer/TaskPurpose.py
- code/original_version/mtl-torch/mtl_torch/transforms.py
- code/original_version/mtl-torch/mtl_torch/utils.py
- code/original_version/mtl-torch/setup.py
- code/original_version/readme.md
- code/original_version/requirements.txt
- code/original_version/universal_pretraining.py
- code/readme.md
