# Supplementary material for: Overcoming data scarcity in biomedical imaging with a foundational multi-task model
Source: Nat Comput Sci. 2024 Jul 19;4(7):495–509. doi: 10.1038/s43588-024-00662-z (PMC11288886; doi:10.1038/s43588-024-00662-z)
Supplement: Supplementary file 4 — The source code for reproducing the study results. For the most recent version, see https://github.com/FraunhoferMEVIS/MedicalMultitaskModeling. For the corresponding model weights of this study, see https://zenodo.org/records/11383543. [file 43588_2024_662_MOESM4_ESM.zip › code/medmnist_version/medmnist.ipynb]

# %% [code]
from __future__ import annotations
import os
from pydantic import Field
from pathlib import Path
from enum import Enum
from typing import Any, Type, Literal
import medmnist
from medmnist.info import INFO
import wandb
import torch
import torch.nn as nn
from torch.utils.data import Dataset
import torchvision.transforms as transforms
import torchvision.transforms.functional as F

from mtl_torch.BaseModel import BaseModel
from mtl_torch.interactive import configs as cfs, data, tasks, training, pipes, blocks
from mtl_torch.data_loading.MTLDataset import MTLDataset
from mtl_torch.data_loading.ClassificationDataset import ClassificationDataset
from mtl_torch.data_loading.MultilabelClassificationDataset import (
    MultilabelClassificationDataset,
)
from mtl_torch.augmentations import MRI3DProcessor
from mtl_torch.neural.Grouper import Grouper


env = cfs.EnvByConvention("medmnist").if_torchrun_prepare()

# %% [code]
class MedMNISTV2Set(Dataset):
    class Set(str, Enum):
        pathmnist = "pathmnist"
        octmnist = "octmnist"
        pneumoniamnist = "pneumoniamnist"
        chestmnist = "chestmnist"
        dermamnist = "dermamnist"
        # retinamnist = "retinamnist"
        breastmnist = "breastmnist"
        bloodmnist = "bloodmnist"
        # tissuemnist = "tissuemnist"
        # organamnist = "organamnist"
        # organcmnist = "organcmnist"
        # organsmnist = "organsmnist"

        organmnist3d = "organmnist3d"
        nodulemnist3d = "nodulemnist3d"
        adrenalmnist3d = "adrenalmnist3d"
        # fracturemnist3d = "fracturemnist3d"
        vesselmnist3d = "vesselmnist3d"
        synapsemnist3d = "synapsemnist3d"

    class Split(str, Enum):
        train = "train"
        val = "val"
        test = "test"

    class Config(BaseModel):
        set: MedMNISTV2Set.Set
        split: MedMNISTV2Set.Split
        download: bool = True
        persistent_cache_path: str = str(Path(os.getenv("ML_DATA_OUTPUT", "/output/")) / "medmnistv2")

    def __init__(self, cfg: Config) -> None:
        self.cfg = cfg
        self.info = INFO[cfg.set.value]
        DataClass = getattr(medmnist, str(self.info["python_class"]))
        self.root: Path = Path(cfg.persistent_cache_path)
        self.root.mkdir(exist_ok=True)
        print(self.info["task"])
        self.dataset = DataClass(cfg.split.value, download=cfg.download, root=cfg.persistent_cache_path)
        self.class_names: list[str] = [self.info["label"][str(i)] for i in range(len(self.info["label"]))]

        if self.is_3d():
            self.processor = MRI3DProcessor(
                MRI3DProcessor.Config(normalize=False),  # The images are already normalized
                lambda keys: MRI3DProcessor.get_3d_rotations(keys) + MRI3DProcessor.base_volume_augs(keys)
                if cfg.split is MedMNISTV2Set.Split.train
                else None,
                with_segmask=False,
            )
        else:
            self.processor = None

    def get_dataset_type(self) -> Type[MTLDataset]:
        if self.info["task"] == "multi-label, binary-class":
            return MultilabelClassificationDataset
        elif self.info["task"] in ["multi-class", "binary-class", "ordinal-regression"]:
            return ClassificationDataset
        else:
            raise NotImplementedError(f"{self.info['task']}, {self.flag}")

    def get_basetransform(self):
        def make_rgb(im):
            return torch.cat([im, im, im], 0) if self.info["n_channels"] == 1 else im

        return transforms.Compose(
            [
                pipes.ApplyToKey(
                    make_rgb,
                    key="image",
                ),
            ]
        )

    def get_batchtransform(self, train: bool):
        augs = pipes.Alb(self.get_augs()) if train else nn.Identity()
        # augs = nn.Identity()
        if self.is_3d():
            return transforms.Compose([self.slicify, pipes.ApplyToList(augs)])
        else:
            return augs

    def get_collate_fn(self):
        if self.is_3d():
            unify_sizes = pipes.UnifySizes(divisable_by=1)
            return transforms.Compose(
                [lambda batch: [item for sublist in batch for item in sublist], unify_sizes, pipes.mtl_collate]
            )
        else:
            return pipes.mtl_collate

    def is_3d(self) -> bool:
        return "3d" in self.cfg.set.value

    @staticmethod
    def slicify(case: dict[str, Any]) -> list[dict[str, Any]]:
        res = []
        for depth_index in range(case["image"].shape[-1]):
            d = {
                "image": case["image"][..., depth_index],
                "class": case["class"],
                "meta": case["meta"],
            }
            d["meta"]["depth_index"] = depth_index
            res.append(d)

        return res

    def __len__(self):
        return len(self.dataset)

    def __getitem__(self, index: int):
        image, label = self.dataset[index]
        res = {"meta": {"class_names": self.info["label"], "group_id": index}}
        if self.is_3d():
            res["image"] = self.processor({"image": torch.from_numpy(image)})["image"].float()
        else:
            res["image"] = F.to_tensor(image)  # C, H, W
        if self.info["task"] == "multi-label, binary-class":
            res["class_labels"] = torch.Tensor(label).float()
        elif self.info["task"] in ["multi-class", "binary-class", "ordinal-regression"]:
            # Convert into MTL format
            res["class"] = label.item()
        else:
            raise NotImplementedError(f"{self.info['task']}, {self.flag}")

        return res

    def get_augs(self):
        KB = {
            # MedMNISTV2Set.Set.pathmnist: pipes.get_weak_default_augs(img_fill_value=(255, 255, 255)),
        }
        if self.cfg.set in KB:
            return KB[self.cfg.set]
        else:
            return pipes.get_weak_default_augs()


def build_ds(for_set: MedMNISTV2Set.Set, split: MedMNISTV2Set.Split):
    src_ds = MedMNISTV2Set(MedMNISTV2Set.Config(set=for_set, split=split))
    mtl_ds = src_ds.get_dataset_type()(
        src_ds,
        src_transform=src_ds.get_basetransform(),
        class_names=src_ds.class_names,
        batch_transform=src_ds.get_batchtransform(train=split is MedMNISTV2Set.Split.train),
        collate_fn=src_ds.get_collate_fn(),
    )
    return mtl_ds, src_ds


def build_cohort(for_set: MedMNISTV2Set.Set):
    train_ds, train_src = build_ds(for_set, MedMNISTV2Set.Split.train)
    val_ds, val_src = build_ds(for_set, MedMNISTV2Set.Split.val)
    b = 1 + 128 // 28 if train_src.is_3d() else 128
    cohort = data.TrainValCohort(
        data.TrainValCohort.Config(batch_size=(b, b), num_workers=1),
        train_ds,
        val_ds,
    )
    return cohort, train_src, val_src


# ID: (n_samples_total, AUC, ACC)
stats = {
    # Performance taken from CNN resnet50
    MedMNISTV2Set.Set.pathmnist: (107180, 0.990, 0.911),
    MedMNISTV2Set.Set.octmnist: (109309, 0.952, 0.762),
    MedMNISTV2Set.Set.pneumoniamnist: (5856, 0.948, 0.854),
    MedMNISTV2Set.Set.chestmnist: (112120, 0.769, 0.947),
    MedMNISTV2Set.Set.dermamnist: (10015, 0.913, 0.735),
    MedMNISTV2Set.Set.breastmnist: (780, 0.857, 0.812),
    MedMNISTV2Set.Set.bloodmnist: (17092, 0.997, 0.956),
    # Performance taken from 3D CNN resnet50
    MedMNISTV2Set.Set.organmnist3d: (1743, 0.994, 0.883),
    MedMNISTV2Set.Set.nodulemnist3d: (1633, 0.875, 0.847),
    MedMNISTV2Set.Set.adrenalmnist3d: (1584, 0.828, 0.745),
    MedMNISTV2Set.Set.vesselmnist3d: (1909, 0.907, 0.918),
    MedMNISTV2Set.Set.synapsemnist3d: (1759, 0.851, 0.795),
}

# %% [code]
class MNISTTask(cfs.BaseModel):
    # task_overwrite: None | tasks.ClassificationTask.Config = None
    set: MedMNISTV2Set.Set

# %% [code]
class HyperParameters(cfs.ExperimentHyperParameters):
    wandb_entity: str | None = "tissue-concepts"
    wandb_project: Literal["medmnisttmp", "mnistmtl", "mnistsingles"] | None = None

    encoder_args: blocks.PyramidEncoder.Config = blocks.PyramidEncoder.Config(
        model=cfs.TorchVisionCNN.Config(variant="resnet50"),
    )
    squeezer_args: blocks.Squeezer.Config = blocks.Squeezer.Config(out_channels=-1)

    trainer_config: training.MTLTrainer.Config = training.MTLTrainer.Config(
        max_epochs=100,
        optim=cfs.MTLOptimizer.Config(optim_config=cfs.OptimizerAdamWConfig(lr=1e-4)),
        mtl_train_loop=cfs.TrainLoopConfig(
            max_steps=-1, task_sampler=training.CyclicTaskSampler.Config(mode="break_with_longest_loader")
        ),
        mtl_val_loop=cfs.ValLoopConfig(
            max_steps=-1, task_sampler=training.BalancedTaskSampler.Config()
        ),
    )

    from_checkpoint_path: str = Field(
        default="",
        description="Checkpoint to load from. If None, the model will be initialized according to config."
    )

    grouper_attention: bool = True
    clf_template: tasks.ClassificationTask.Config = tasks.ClassificationTask.Config(
        module_name="default", max_visualizations_per_full_train_loop=2, max_visualizations_per_full_val_loop=2
    )
    mclf_template: tasks.MultilabelClassificationTask.Config = tasks.MultilabelClassificationTask.Config(
        module_name="default", max_visualizations_per_full_train_loop=2, max_visualizations_per_full_val_loop=2
    )

    ts: list[MNISTTask] = [MNISTTask(set=set) for set in MedMNISTV2Set.Set]


HyperParameters.update_schema(env)

# %% [code]
config = HyperParameters.load_config(env)
len(config.ts)

# %% [code]
wandb_run = config.init_experiment(env)

# %% [code]
encoder = blocks.PyramidEncoder(args=config.encoder_args)
squeezer = blocks.Squeezer(config.squeezer_args, encoder.get_feature_pyramid_channels(), encoder.get_strides())

# %% [code]
def build_task(mnist: MNISTTask, for_squeezer: blocks.Squeezer) -> tasks.MTLTask:
    cohort, train_src, val_src = build_cohort(mnist.set)
    if train_src.get_dataset_type() is data.ClassificationDataset:
        task_config = config.clf_template.model_copy()
        task_config.module_name = f"{mnist.set.value}_clf"
        if train_src.is_3d():
            grouper: Grouper = Grouper(for_squeezer.get_hidden_dim(), weighted=config.grouper_attention)
        else:
            grouper = None
        task = tasks.ClassificationTask(
            hidden_dim=for_squeezer.get_hidden_dim(), args=task_config, cohort=cohort, grouper=grouper
        )
    elif train_src.get_dataset_type() is data.MultilabelClassificationDataset:
        task_config = config.mclf_template.model_copy()
        task_config.module_name = f"{mnist.set.value}_mclf"
        assert not train_src.is_3d()
        task = tasks.MultilabelClassificationTask(
            hidden_dim=for_squeezer.get_hidden_dim(), args=task_config, cohort=cohort
        )
    else:
        raise NotImplementedError()
    return task


# cohort = build_task(config.tasks[0], squeezer)

# %% [code]
trainer: training.MTLTrainer = training.MTLTrainer(
    config.trainer_config,
    experiment_name=cfs.remove_wandb_special_chars(config.experiment_name),
    clear_checkpoints=not config.resumable,
).add_shared_blocks([encoder, squeezer])

# %% [code]
for mnist in config.ts:
    _ = trainer.add_mtl_task(build_task(mnist, squeezer))

# %% [code]
# Before adding tasks, load a checkpoint for the shared blocks if no latest checkpoint is available
if config.from_checkpoint_path and (
    ckpts := training.MTLTrainer.get_recent_checkpoint_paths(Path(config.from_checkpoint_path), "latest")
):
    checkpoint_epochs = [state.epoch for _, state in ckpts]
    trainer.load_checkpoint(
        Path(ckpts[checkpoint_epochs.index(max(checkpoint_epochs))][0]),
        load_meta=False,
        load_tasks=True,
        load_optim_state=False,
    )

# %% [code]
def test_task_performance(tr: training.MTLTrainer, task: tasks.MTLTask, task_settings: MNISTTask, prefix="mtltest"):
    # print(f"running test set for {task.get_name()} on {task_settings.set}")
    test_ds, test_src = build_ds(task_settings.set, MedMNISTV2Set.Split.test)
    test_loader = test_ds.get_dataloader(batch_size=128, shuffle=True, num_workers=0)

    task.prepare_epoch(tr.state.epoch - 1, prefix, training_mode=False)
    for batch in test_loader:
        batch_device = task.prepare_batch(batch)
        test_step_loss, live_vis = task.training_step(batch_device, tr.ddp_model)
        wandb.log({f"{task.get_name()}/{prefix}step.{k}": v for k, v in live_vis.items()}, commit=False)

    task_res_dict, task_print_str = task.log_epoch_metrics()
    # Set the epochs so the metrics can be matched later
    log_dict = {f"counter/{prefix}epoch": tr.state.epoch, f"counter/mtlvalepoch": tr.state.epoch}
    log_dict.update(
        {
            f"{task.get_name()}/{prefix}epoch.{metric_name}": metric_val
            for metric_name, metric_val in task_res_dict.items()
        }
    )
    wandb.log(log_dict)
    task.reset_metric_buffers()
    print(f"finished test set with {task_print_str}")


@trainer.callback_after_each_epoch()
def run_testset(tr: training.MTLTrainer):
    if tr.state.epoch > 0:
        for task, task_settings in zip(tr.mtl_tasks, config.ts):
            test_task_performance(tr, task, task_settings)

# %% [code]
trainer.fit()

# %% [code]
