# Supplementary material for: Overcoming data scarcity in biomedical imaging with a foundational multi-task model
Source: Nat Comput Sci. 2024 Jul 19;4(7):495–509. doi: 10.1038/s43588-024-00662-z (PMC11288886; doi:10.1038/s43588-024-00662-z)
Supplement: Supplementary file 4 — The source code for reproducing the study results. For the most recent version, see https://github.com/FraunhoferMEVIS/MedicalMultitaskModeling. For the corresponding model weights of this study, see https://zenodo.org/records/11383543. [file 43588_2024_662_MOESM4_ESM.zip › code/medmnist_version/mtl-torch/mtl_torch/augmentations.py]

import logging
import cv2
import numpy as np
from typing import Dict, Any, List, TypeVar, Tuple, Optional, Union, Callable
from PIL.Image import Image
import cv2 as cv
import torch
import torch.nn as nn
from torchvision import transforms
from monai.data.meta_tensor import MetaTensor
import monai.transforms as monai_transforms
import albumentations as A
import torchvision.transforms.functional as F
from mtl_torch.BaseModel import BaseModel
from mtl_torch.transforms import RandomApply
from mtl_torch.logging.type_ext import TransformsSeqType
from mtl_torch.settings import mtl_settings

# Typevariable for either a PIL image or a Tensor, indicates that the augmentation does not change the type
ImageType = TypeVar("ImageType", Image, torch.Tensor)


def get_histo_augs(
    img_fill_value=(255, 255, 255), mask_fill_value=mtl_settings.ignore_class_value
) -> TransformsSeqType:
    return [
        A.ToGray(p=0.2),
        A.OneOf(
            [
                A.CLAHE(clip_limit=2),
                A.Sharpen(),
                A.Emboss(),
                A.RandomBrightnessContrast(),
            ],
            p=0.3,
        ),
        A.OneOf(
            [
                A.RandomGamma(p=1),
                A.GaussNoise(),
            ],
            p=0.2,
        ),
        A.OneOf(
            [
                A.MotionBlur(p=0.2),
                A.MedianBlur(blur_limit=3, p=0.1),
                A.Blur(blur_limit=3, p=0.1),
            ],
            p=0.2,
        ),
        A.HorizontalFlip(p=0.5),
        A.VerticalFlip(p=0.5),
        A.RandomRotate90(p=0.5),
        A.ChannelShuffle(),
        A.ShiftScaleRotate(
            rotate_limit=10,
            border_mode=cv2.BORDER_CONSTANT,
            value=img_fill_value,
            mask_value=mask_fill_value,
        ),
    ]


def get_artefact_histo_augs():
    return [
        RandomBlobAugmentation(),
        RandomLineAugmentation(),
        RandomBlobAugmentation(),
    ]


def get_weak_default_augs(img_fill_value=0, mask_fill_value=mtl_settings.ignore_class_value) -> TransformsSeqType:
    """
    Designed to be compatible with as many as possible intensity-based images.
    Does not flip.
    """
    return [
        A.OneOf(
            [
                A.RandomGamma(p=1),
                A.GaussNoise(),
            ],
            p=0.1,
        ),
        A.ShiftScaleRotate(
            shift_limit=0.0625,
            scale_limit=0.1,
            rotate_limit=10,
            p=0.8,
            border_mode=cv2.BORDER_CONSTANT,
            value=img_fill_value,
            mask_value=mask_fill_value,
        ),
        A.OneOf(
            [
                A.OpticalDistortion(p=0.3),
                A.GridDistortion(p=0.1),
                # This has a bug, it swaps all non-zero labels in the mask to one :O
                # A.PiecewiseAffine(p=0.3),
            ],
            p=0.1,
        ),
        A.OneOf(
            [
                A.CLAHE(clip_limit=2),
                A.Sharpen(),
                A.Emboss(),
                A.RandomBrightnessContrast(),
            ],
            p=0.2,
        ),
        A.HueSaturationValue(p=0.2),
    ]


def get_realworld_augs() -> TransformsSeqType:
    return [
        A.RandomRotate90(),
        A.Flip(),
        A.Transpose(),
        A.ToGray(p=0.2),
        A.OneOf(
            [
                A.RandomGamma(p=1),
                A.GaussNoise(),
            ],
            p=0.2,
        ),
        A.OneOf(
            [
                A.MotionBlur(p=0.2),
                A.MedianBlur(blur_limit=3, p=0.1),
                A.Blur(blur_limit=3, p=0.1),
            ],
            p=0.2,
        ),
        A.ShiftScaleRotate(shift_limit=0.0625, scale_limit=0.2, rotate_limit=45, p=0.2),
        A.OneOf(
            [
                A.OpticalDistortion(p=0.3),
                A.GridDistortion(p=0.1),
                # This has a bug, it swaps all non-zero labels in the mask to one :O
                # A.PiecewiseAffine(p=0.3),
            ],
            p=0.2,
        ),
        A.OneOf(
            [
                A.CLAHE(clip_limit=2),
                A.Sharpen(),
                A.Emboss(),
                A.RandomBrightnessContrast(),
            ],
            p=0.3,
        ),
        A.HueSaturationValue(p=0.3),
    ]


def get_xray_augs(img_fill_value=0, mask_fill_value=mtl_settings.ignore_class_value) -> TransformsSeqType:
    return [
        A.InvertImg(p=0.3),
        A.OneOf(
            [
                A.CLAHE(clip_limit=2),
                A.Sharpen(),
                A.Emboss(),
                A.RandomBrightnessContrast(),
            ],
            p=0.3,
        ),
        A.OneOf(
            [
                # A.IAAAdditiveGaussianNoise(),
                A.RandomGamma(p=1),
                A.GaussNoise(),
            ],
            p=0.2,
        ),
        A.OneOf(
            [
                A.MotionBlur(p=0.2),
                A.MedianBlur(blur_limit=3, p=0.1),
                A.Blur(blur_limit=3, p=0.1),
            ],
            p=0.2,
        ),
        # A.OneOf([
        #     A.OpticalDistortion(p=0.3),
        #     A.GridDistortion(p=.1),
        #     A.PiecewiseAffine(p=0.3),
        # ], p=0.2),
        A.ShiftScaleRotate(
            p=1.0,
            rotate_limit=10,
            border_mode=cv2.BORDER_CONSTANT,
            value=img_fill_value,
            mask_value=mask_fill_value,
        ),
    ]


def get_contrastive_2D_augs():
    """
    Contrastive augmentations based on https://arxiv.org/pdf/2105.04906.pdf
    """
    return [
        transforms.RandomResizedCrop(224, scale=(0.08, 0.1)),
        transforms.RandomHorizontalFlip(p=0.5),
        transforms.RandomApply([transforms.ColorJitter(0.4, 0.4, 0.2, 0.1)], p=0.8),
        transforms.RandomGrayscale(p=0.2),
        # transforms.RandomSolarize(p=0.1, threshold=), # left our bcs I don't know about the threshold yes
        transforms.RandomApply([transforms.Normalize(mean=(0.485, 0.456, 0.406), std=(0.229, 0.224, 0.225))]),
    ]


def volume_scale_to_0_1(img: torch.Tensor):
    """
    Scales the input array to the range [0, 1].
    """
    # Make sure extreme outliers do not influence the scaling
    return monai_transforms.ScaleIntensityRangePercentiles(lower=2.5, upper=97.5, b_min=0.0, b_max=1.0, clip=True)(img)


class MRI3DProcessor:
    class Config(BaseModel):
        normalize: bool = True
        rotate_3d: bool = False
        augment_intensity: bool = False

    @staticmethod
    def get_3d_rotations(keys):
        """
        If the shortest axis is longer than half the longest axis 3d rotations are a good idea.
        """
        return [
            monai_transforms.RandRotate90D(keys=keys, prob=0.2, spatial_axes=(0, 1)),
            monai_transforms.RandRotate90D(keys=keys, prob=0.2, spatial_axes=(0, 2)),
            monai_transforms.RandRotate90D(keys=keys, prob=0.2, spatial_axes=(1, 2)),
        ]

    @staticmethod
    def base_volume_augs(keys):
        return [
            monai_transforms.RandAdjustContrastD(keys=["image"], prob=0.1),
            RandomApply(monai_transforms.RandScaleCropD(keys=keys, roi_scale=[0.8, 0.8, 0.8], random_size=True), p=0.3),
        ]

    def __init__(self, args, augs_constructor: Optional[Callable], with_segmask: bool) -> None:
        self.args = args
        if augs_constructor:
            self.augs = monai_transforms.Compose(
                augs_constructor(["image", "label"] if with_segmask else ["image"])
            )
        else:
            self.augs = None

    def __call__(self, d: Dict[str, Any]) -> Dict[str, Any]:
        assert "image" in d and len(d["image"].shape) >= 4, "C, spatials... dimensions expected"
        if "label" in d:
            assert len(d["image"].shape) == len(d["label"].shape) + 1

            # Monai expects a channel dimension which is always empty for multiclass problems
            d["label"] = torch.unsqueeze(d["label"], 0)

        if self.args.normalize:
            d["image"] = volume_scale_to_0_1(d["image"])
        if self.augs is not None:
            d = self.augs(d)  # type: ignore

        # Get rid of the MONAI meta tensor
        if isinstance(d["image"], MetaTensor):
            d["image"] = d["image"].as_tensor()

        if "label" in d:
            if isinstance(d["label"], MetaTensor):
                d["label"] = d["label"].as_tensor()
            d["label"] = torch.squeeze(d["label"])
        return d


def _case_to_aformat(
    d: Dict[str, Any]
) -> Tuple[np.ndarray, Optional[np.ndarray], Optional[List[float]], Optional[List[int]]]:
    aimg = (d["image"] * 255.0).permute(1, 2, 0).numpy().astype(np.uint8)
    amask = d["label"].numpy() if "label" in d else None
    aboxes = d["boxes"].type(torch.LongTensor).tolist() if "boxes" in d else None
    alabels = d["labels"].tolist() if "labels" in d else None
    return aimg, amask, aboxes, alabels


def _atransform_into_case(transformed: Dict[str, Any]) -> Dict[str, Any]:
    res = {"image": F.to_tensor(transformed["image"])}  # torch.from_numpy(transformed['image']).permute(2, 0, 1),
    if "bboxes" in transformed:
        res["boxes"] = torch.Tensor(transformed["bboxes"])
        res["labels"] = torch.Tensor(transformed["class_labels"]).long()
    if "mask" in transformed:
        res["label"] = torch.from_numpy(transformed["mask"]).long()
    return res


class Alb:
    def __init__(self, transforms: TransformsSeqType, support_boxes=False) -> None:
        box_kwargs = (
            {"bbox_params": A.BboxParams(format="pascal_voc", label_fields=["class_labels"])} if support_boxes else {}
        )
        self.transform = A.Compose(
            transforms,
            **box_kwargs,
        )

    def __call__(self, d: Dict[str, Any]) -> Dict[str, Any]:
        aimg, amask, aboxes, alabels = _case_to_aformat(d)

        transform_kwargs: Dict[str, Any] = dict(image=aimg)
        for kwarg_name, kwarg_value in [
            ("mask", amask),
            ("bboxes", aboxes),
            ("class_labels", alabels),
        ]:
            if kwarg_value is not None:
                transform_kwargs[kwarg_name] = kwarg_value
        transformed = self.transform(**transform_kwargs)

        transformed_case = _atransform_into_case(transformed)
        d.update(transformed_case)
        return d


class AlbWithBoxes(Alb):
    def __init__(self, transforms: TransformsSeqType) -> None:
        super().__init__(transforms, support_boxes=True)


class PILHistoPatchAug:
    def __init__(self):
        self.f = transforms.Compose(
            [
                transforms.RandomHorizontalFlip(p=0.5),
                transforms.RandomVerticalFlip(p=0.5),
                transforms.ColorJitter(brightness=0.2, contrast=0.75, saturation=0.25, hue=0.04),
                transforms.RandomAffine(
                    degrees=10,
                    translate=(0.01, 0.01),
                    scale=(0.9, 1.3),
                    shear=(-0.1, 0.1),
                    fill=255,
                ),
            ]
        )

    def __call__(self, im: ImageType) -> ImageType:
        return self.f(im)
