# Supplementary material for: Overcoming data scarcity in biomedical imaging with a foundational multi-task model
Source: Nat Comput Sci. 2024 Jul 19;4(7):495–509. doi: 10.1038/s43588-024-00662-z (PMC11288886; doi:10.1038/s43588-024-00662-z)
Supplement: Supplementary file 4 — The source code for reproducing the study results. For the most recent version, see https://github.com/FraunhoferMEVIS/MedicalMultitaskModeling. For the corresponding model weights of this study, see https://zenodo.org/records/11383543. [file 43588_2024_662_MOESM4_ESM.zip › code/medmnist_version/mtl-torch/mtl_torch/data_loading/geojson/__init__.py]

"""
Geojson is a common format for storing the annotations on gigapixel 2D images.

Our GeoJSON utility helps with two use-cases:

## Region annotations

Extracting windows from annotated regions, often used in multiclass classification.
A single annotations is usually larger than a window.

## Object annotations
 
Extracting windows with annotated objects, often used in detection and segmentation.
A single annotation is usually smaller than a window and enables multi-level window extraction.

"""
from .GeoAnno import GeoAnno, AnnotationType
from .AnnoFilterConfig import AnnoFilterConfig
from .GeojsonRegionWindows import GeojsonRegionWindows
from .GeojsonObjWindows import GeojsonObjWindows
from .NoUsefulWindowException import NoUsefulWindowException
from .WSIGeojsonDataset import WSIGeojsonDataset
