# Supplementary material for: Overcoming data scarcity in biomedical imaging with a foundational multi-task model
Source: Nat Comput Sci. 2024 Jul 19;4(7):495–509. doi: 10.1038/s43588-024-00662-z (PMC11288886; doi:10.1038/s43588-024-00662-z)
Supplement: Supplementary file 4 — The source code for reproducing the study results. For the most recent version, see https://github.com/FraunhoferMEVIS/MedicalMultitaskModeling. For the corresponding model weights of this study, see https://zenodo.org/records/11383543. [file 43588_2024_662_MOESM4_ESM.zip › code/medmnist_version/mtl-torch/mtl_torch/data_loading/geojson/GeoAnno.py]

"""
GeoJSON annotations are aimed to be compatible with QuPath.
"""
from __future__ import annotations
import math
from typing import Type
from enum import Enum
import numpy as np
import json
import matplotlib.pyplot as plt

import shapely
from shapely.geometry import shape, Polygon


class AnnotationType(Enum):
    # Perfect for a detection task
    DetectionBox = "DetectionBox"
    # Perfect for a semantic segmentation task with close boundaries
    Contour = "Contour"
    # Single object with multiple regions
    MultiContour = "MultiContour"


class GeoAnno:
    """
    Wraps a single QuPath geojson annotation such as

    ```
    {
        "type": "Feature",
        "geometry": {
            "type": "Polygon",
            "coordinates": [
                [
                    [
                        7624,
                        9051
                    ],
                    [
                        7624,
                        9227
                    ],
                    [
                        7845,
                        9227
                    ],
                    [
                        7845,
                        9051
                    ],
                    [
                        7624,
                        9051
                    ]
                ]
            ]
        },
        "properties": {
            "object_type": "annotation",
            "classification": {
                "name": "Dust_8.1.1",
                "colorRGB": -4987213
            },
            "isLocked": false
        }
    }
    ```
    """

    @classmethod
    def from_shapely(cls, shape: shapely.Geometry) -> GeoAnno:
        json_dict = {
            "type": "Feature",
            "geometry": shapely.geometry.mapping(shape),
            "properties": {
                "object_type": "annotation",
            },
        }
        return cls(json_dict)

    @classmethod
    def rectangle_builder(
        cls: Type[GeoAnno],
        left_upper: tuple[int, int],
        right_lower: tuple[int, int],
        class_name="defaultclass",
    ) -> GeoAnno:
        return cls(
            {
                "type": "Feature",
                "geometry": {
                    "type": "Polygon",
                    "coordinates": [
                        [
                            [left_upper[0], left_upper[1]],
                            [right_lower[0], left_upper[1]],
                            [right_lower[0], right_lower[1]],
                            [left_upper[0], right_lower[1]],
                            [left_upper[0], left_upper[1]],
                        ]
                    ],
                },
                "properties": {
                    "object_type": "annotation",
                    "classification": {"name": class_name, "color": [200, 0, 0]},
                },
            }
        )

    def __init__(self, json_dict: dict, origin_id: str | None = None) -> None:
        self.wsi_id: str | None = origin_id
        self.shape = shape(json_dict["geometry"])

        self.properties: dict = json_dict["properties"] if "properties" in json_dict else {}

        # QuPath needs a color
        try:
            self.color: list[int] = self.properties["classification"]["color"]
            assert len(self.color) == 3
        except KeyError:
            self.color = [200, 0, 0]

        if self.shape.geom_type == "LineString":
            # Convert to Polygon, because a LineString has no area and we depend on that
            self.shape = self.shape.buffer(np.sqrt(self.shape.length))

    def set_class_name(self, class_name: str):
        if "classification" not in self.properties:
            self.properties["classification"] = {
                "name": class_name.lower(),
                "color": self.color,
            }
        else:
            self.properties["classification"]["name"] = class_name.lower()

    def get_class_name(self) -> str | None:
        try:
            return self.properties["classification"]["name"].lower()
        except KeyError:
            return None

    def get_enclosing_region(self) -> tuple[tuple[int, int], tuple[int, int]]:
        bounds: tuple[int, int, int, int] = self.shape.bounds  # type: ignore
        return (int(bounds[0]), int(bounds[1])), (
            int(bounds[2] - bounds[0]),
            int(bounds[3] - bounds[1]),
        )

    def overlaps_with(self, other_shape: Polygon, overlap_threshold: float = 0.0) -> bool:
        if self.shape.intersects(other_shape):
            intersection_shape = self.shape.intersection(other_shape)
            return intersection_shape.area > (self.shape.area * overlap_threshold)
        return False

    def get_annotation_type(self) -> AnnotationType:
        """
        If the annotation looks like a perfect box, it returns AnnotationType.DetectionBox.
        Otherwise: AnnotationType.Contour or AnnotationType.MultiContour
        """
        if math.isclose(self.shape.area, self.shape.minimum_rotated_rectangle.area):
            return AnnotationType.DetectionBox
        elif self.shape.geom_type == "Polygon":
            return AnnotationType.Contour
        elif self.shape.geom_type == "MultiPolygon":
            return AnnotationType.MultiContour
        else:
            raise NotImplementedError(f"Not implemented for: {self.shape.geom_type}")

    def visualize_as_pyplot(self) -> Figure:
        fig, ax = plt.subplots()
        if c := self.get_class_name():
            ax.set_title(f"Class {c}")
        ax.plot(*self.shape.exterior.xy)
        return fig

    def to_geojson(self) -> dict:
        res = {
            "type": "Feature",
            "geometry": shapely.geometry.mapping(self.shape),
        }
        if self.properties:
            res["properties"] = self.properties
        return res

    def __repr__(self) -> str:
        return f"GeoAnno:\n{self.shape.geom_type=};{self.shape.area=}\n{json.dumps(self.properties, indent=2)}"
