# Supplementary material for: Overcoming data scarcity in biomedical imaging with a foundational multi-task model
Source: Nat Comput Sci. 2024 Jul 19;4(7):495–509. doi: 10.1038/s43588-024-00662-z (PMC11288886; doi:10.1038/s43588-024-00662-z)
Supplement: Supplementary file 4 — The source code for reproducing the study results. For the most recent version, see https://github.com/FraunhoferMEVIS/MedicalMultitaskModeling. For the corresponding model weights of this study, see https://zenodo.org/records/11383543. [file 43588_2024_662_MOESM4_ESM.zip › code/medmnist_version/mtl-torch/mtl_torch/data_loading/geojson/GeojsonRegionWindows.py]

import random
from typing import Literal, Iterable
from pydantic import Field
import itertools

from shapely.geometry import Polygon
from shapely import GEOSException

from mtl_torch.BaseModel import BaseModel

from .GeoAnno import GeoAnno
from .NoUsefulWindowException import NoUsefulWindowException


class GeojsonRegionWindows(BaseModel):
    """
    Yields subwindows inside annotated regions given as coarse polygons.
    """

    min_area: float = Field(
        default=0.95,
        description="Area of a window that is required to be inside the annotated region. 0.95 for 95%",
    )
    patch_size: tuple[int, int] = 224, 224
    coordinate_augmentation: Literal["random", "none"] = "random"
    windowsize_augmentation: Literal["relative", "none"] = "relative"
    augmentation_strength: float = Field(
        default=0.2,
        description="Controls the windowsize augmentation. Should be smaller than 1.",
    )
    stepsize: int = Field(
        default=2,
        description="Controls the stepsize. For one moves one window at a time, for 2 it moves half a window every step",
    )

    def augment_window(self, x_raw, y_raw, l0_window_width, l0_window_height):
        """
        If corresponding config options are set, will jiggle coordinates and window size.
        """
        if self.coordinate_augmentation == "random":
            rand_x = int(l0_window_width // (self.stepsize * 2))
            rand_y = int(l0_window_height // (self.stepsize * 2))
            x = x_raw + random.randint(-1 * rand_x, rand_x)
            y = y_raw + random.randint(-1 * rand_y, rand_y)
        elif self.coordinate_augmentation == "none":
            x, y = x_raw, y_raw
        else:
            raise NotImplementedError(f"Unknown stepsize_method {self.coordinate_augmentation}")

        if self.windowsize_augmentation == "relative":
            rand_width = int(l0_window_width * self.augmentation_strength)
            rand_height = int(l0_window_height * self.augmentation_strength)
            width = l0_window_width + random.randint(-1 * rand_width, rand_width)
            height = l0_window_height + random.randint(-1 * rand_height, rand_height)
        elif self.windowsize_augmentation == "none":
            width, height = l0_window_width, l0_window_height
        else:
            raise NotImplementedError(f"Unknown windowsize augmentation method {self.windowsize_augmentation}")

        return Polygon([(x, y), (x + width, y), (x + width, y + height), (x, y + height)])

    def test_window_validity(self, checkwindow: Polygon, anno: GeoAnno) -> bool:
        try:
            if checkwindow.intersects(anno.shape):
                if (checkwindow.intersection(anno.shape).area / checkwindow.area) >= self.min_area:
                    return True
        except GEOSException:
            return False
        return False

    def iter_valid_windows(
        self, anno: GeoAnno, level_downsamples: dict[int, float]
    ) -> Iterable[tuple[int, tuple[int, int], tuple[int, int]]]:
        """
        Yields all windows with sufficient area inside `anno`.

        Uses a generator. As a result you can e.g. use `itertools.islice` to limit the number of windows per annotation.

        The patch_size is given. In consequence, only (level, location) tuples are yielded.
        """
        window_sizes = {
            l: (
                self.patch_size[0] * downsample_fac,
                self.patch_size[1] * downsample_fac,
            )
            for l, downsample_fac in level_downsamples.items()
        }

        # It does not make sense if a window is larger than the region annotation itself
        useful_window_sizes = {k: v for k, v in window_sizes.items() if v[0] * v[1] <= anno.shape.area}
        if not useful_window_sizes:
            raise NoUsefulWindowException(
                f"Annotation did not have a useful window in levels {level_downsamples}: {anno}"
            )
        proposal_coords = {}
        for l, (l0_window_width, l0_window_height) in useful_window_sizes.items():
            xcoords = list(
                range(
                    int(anno.shape.bounds[0] - l0_window_width),
                    int(anno.shape.bounds[2]),
                    int(l0_window_width // self.stepsize),
                )
            )
            ycoords = list(
                range(
                    int(anno.shape.bounds[1] - l0_window_height),
                    int(anno.shape.bounds[3]),
                    int(l0_window_height // self.stepsize),
                )
            )

            # Itertools.product does not yield random combinations, so a list conversion is necessary
            cs = list(itertools.product(xcoords, ycoords))
            random.shuffle(cs)
            proposal_coords[l] = (coord for coord in cs)

        valid_levels: list[int] = list(useful_window_sizes.keys())
        # current_level_idx = 0  # in first iteration it will be 0
        while valid_levels:
            selected_level = random.choice(valid_levels)
            try:
                # selected_level = valid_levels[current_level_idx]
                x_raw, y_raw = next(proposal_coords[selected_level])
                l0_window_width, l0_window_height = useful_window_sizes[selected_level]
                l0_window: Polygon = self.augment_window(x_raw, y_raw, l0_window_width, l0_window_height)
                if self.test_window_validity(l0_window, anno):
                    x1, y1, x2, y2 = l0_window.bounds
                    level_patchsize = (
                        int((x2 - x1) / level_downsamples[selected_level]),
                        int((y2 - y1) / level_downsamples[selected_level]),
                    )
                    yield selected_level, (int(x1), int(y1)), level_patchsize
                    # current_level_idx = (current_level_idx + 1) % len(valid_levels)
            except StopIteration:
                # No more proposal coordinates in current_level
                valid_levels.remove(selected_level)
                # current_level_idx = 0
