# Supplementary material for: Overcoming data scarcity in biomedical imaging with a foundational multi-task model
Source: Nat Comput Sci. 2024 Jul 19;4(7):495–509. doi: 10.1038/s43588-024-00662-z (PMC11288886; doi:10.1038/s43588-024-00662-z)
Supplement: Supplementary file 4 — The source code for reproducing the study results. For the most recent version, see https://github.com/FraunhoferMEVIS/MedicalMultitaskModeling. For the corresponding model weights of this study, see https://zenodo.org/records/11383543. [file 43588_2024_662_MOESM4_ESM.zip › code/medmnist_version/mtl-torch/mtl_torch/data_loading/geojson/WSIGeojsonDataset.py]

import json
from functools import partial
import logging
from typing import Any
from torch.utils.data import Dataset
from mtl_torch.BaseModel import BaseModel
from pathlib import Path

from .GeoAnno import GeoAnno
from .AnnoFilterConfig import AnnoFilterConfig


class WSIGeojsonDataset(Dataset[dict[str, Any]]):
    """
    Encapsulates WSIs and corresponding annotations.

    A WSI path can be anything, a local path, a URL, etc.
    """

    class Config(BaseModel):
        anno_filter: AnnoFilterConfig = AnnoFilterConfig()
        use_regions: AnnoFilterConfig | None = None
        ignore_regions: AnnoFilterConfig | None = None

    @staticmethod
    def load_annotations_from_json(json_path: Path) -> list[GeoAnno]:
        with open(json_path, "r") as f:
            json_dict = json.load(f)
            return [GeoAnno(x) for x in json_dict["features"]]

    def __init__(self, args: Config, wsi_anno_map: dict[Path, str]) -> None:
        self.args = args
        self.wsi_list = []

        outfiltered = []
        for anno_path, wsi_path in wsi_anno_map.items():
            annos: list[GeoAnno] = self.load_annotations_from_json(anno_path)

            original_anno_num = len(annos)
            # pre-filter annotations, e.g. by their class names

            if self.args.use_regions is not None:
                use_regions = list(filter(self.args.use_regions.apply, annos))
            else:
                use_regions = None

            if self.args.ignore_regions is not None:
                ignore_regions = list(filter(self.args.ignore_regions.apply, annos))
            else:
                ignore_regions = None
            anno_filter = partial(
                self.args.anno_filter.apply,
                use_regions=use_regions,
                ignore_regions=ignore_regions,
            )
            annos = list(filter(anno_filter, annos))

            # Only add this WSI if there are annotations left
            if annos:
                self.wsi_list.append((wsi_path, annos))
            else:
                outfiltered.append((wsi_path, original_anno_num))

        if outfiltered:
            logging.warning(f"Dropped {len(outfiltered)} WSI because no labels left after filtering: {outfiltered=}")

    def get_classes(self) -> list[str]:
        all_classes = set()
        # loaded_annos = [WSIGeojsonDataset.load_annotations_from_json(json_path) for json_path in all_geojsons]
        for _, annos in self.wsi_list:
            for anno in filter(self.args.anno_filter.apply, annos):
                all_classes.add(anno.get_class_name())
        return list(all_classes)

    def __len__(self) -> int:
        return len(self.wsi_list)

    def __getitem__(self, index) -> dict[str, Any]:
        wsi_path, annos = self.wsi_list[index]

        return {"wsi": wsi_path, "annos": annos, "meta": {"id": str(wsi_path)}}

    def __repr__(self) -> str:
        wsi_stats = "".join([f"- {str(wsi_path)}: {len(annos)} annotations\n" for wsi_path, annos in self.wsi_list])
        return f"""
        Length: {len(self)}\n\n
        {wsi_stats}
        """
