# Supplementary material for: Overcoming data scarcity in biomedical imaging with a foundational multi-task model
Source: Nat Comput Sci. 2024 Jul 19;4(7):495–509. doi: 10.1038/s43588-024-00662-z (PMC11288886; doi:10.1038/s43588-024-00662-z)
Supplement: Supplementary file 4 — The source code for reproducing the study results. For the most recent version, see https://github.com/FraunhoferMEVIS/MedicalMultitaskModeling. For the corresponding model weights of this study, see https://zenodo.org/records/11383543. [file 43588_2024_662_MOESM4_ESM.zip › code/medmnist_version/mtl-torch/mtl_torch/DataSplit.py]

from __future__ import annotations
from enum import Enum


class DataSplit(Enum):
    """
    By the time of writing, the library is only opinionated about training.
    As a result, only train and validation split handling is directly integrated.
    If you want to integrate testing or other custom code directly into the training,
    you can use the trainer's hooks.

    In this enum the actual values matter because other components are allowed to use them for indexing.
    """

    train = 0
    val = 1

    @staticmethod
    def from_index(i: int) -> DataSplit:
        return DataSplit.val if i != 0 else DataSplit.train
