# Supplementary material for: Overcoming data scarcity in biomedical imaging with a foundational multi-task model
Source: Nat Comput Sci. 2024 Jul 19;4(7):495–509. doi: 10.1038/s43588-024-00662-z (PMC11288886; doi:10.1038/s43588-024-00662-z)
Supplement: Supplementary file 4 — The source code for reproducing the study results. For the most recent version, see https://github.com/FraunhoferMEVIS/MedicalMultitaskModeling. For the corresponding model weights of this study, see https://zenodo.org/records/11383543. [file 43588_2024_662_MOESM4_ESM.zip › code/medmnist_version/mtl-torch/mtl_torch/inference_api.py]

from pathlib import Path
import logging
from pydantic import BaseModel
from pydantic_settings import BaseSettings
from urllib.parse import urljoin

from fastapi import FastAPI, Request
from fastapi.templating import Jinja2Templates
from fastapi.responses import HTMLResponse
from fastapi.middleware.cors import CORSMiddleware

from label_studio_sdk import Client
from fastapi.staticfiles import StaticFiles

from mtl_torch.labelstudio_ext.DLModel import DLModel
from mtl_torch.labelstudio_ext.LGBModel import LGBModel
from mtl_torch.labelstudio_ext.NativeBlocks import NativeBlocks
from mtl_torch.labelstudio_ext.LabelstudioCredentials import LabelstudioCredentials


class APISettings(BaseSettings):
    class Config:
        env_prefix = "MTLAPI_"

    modules_path: str = "/output/mum_modules/mum_t27_12_e13.pt"
    labelstudio_base: str = "http://datanodefec:9505"
    labelstudio_token: str = "1234567890"
    annotator_base: str = "http://localhost:8000"
    device_identifier: str = "cuda:0"
    dlconfig: DLModel.Config = DLModel.Config()
    lgbconfig: LGBModel.Config = LGBModel.Config()

    allow_cors: bool = True


def build_app(settings: APISettings) -> FastAPI:
    app = FastAPI()

    if settings.allow_cors:
        app.add_middleware(
            CORSMiddleware,
            allow_origins=["*"],
            allow_credentials=True,
            allow_methods=["*"],
            allow_headers=["*"],
        )
    app.settings = settings

    creds = LabelstudioCredentials(url=settings.labelstudio_base, token=settings.labelstudio_token)
    ls_client: Client = creds.build_client()

    nativeblocks = NativeBlocks(Path(settings.modules_path), settings.device_identifier)

    dlmodel = DLModel(
        settings.dlconfig,
        ls_client,
        urljoin(settings.annotator_base, "/dl"),
        nativeblocks,
    )
    app.include_router(dlmodel.build_router(), prefix="/dl")

    lgbmmodel = LGBModel(
        settings.lgbconfig,
        ls_client,
        urljoin(settings.annotator_base, "/lgbm"),
        nativeblocks,
    )
    app.include_router(lgbmmodel.build_router(), prefix="/lgbm")

    @app.get("/status")
    async def status():
        return {
            "client_status": ls_client.check_connection(),
            "modules_path": settings.modules_path,
        }

    return app
