# Supplementary material for: Overcoming data scarcity in biomedical imaging with a foundational multi-task model
Source: Nat Comput Sci. 2024 Jul 19;4(7):495–509. doi: 10.1038/s43588-024-00662-z (PMC11288886; doi:10.1038/s43588-024-00662-z)
Supplement: Supplementary file 4 — The source code for reproducing the study results. For the most recent version, see https://github.com/FraunhoferMEVIS/MedicalMultitaskModeling. For the corresponding model weights of this study, see https://zenodo.org/records/11383543. [file 43588_2024_662_MOESM4_ESM.zip › code/medmnist_version/mtl-torch/mtl_torch/interactive/pipes.py]

from mtl_torch.transforms import (
    RandomApply,
    KeepOnlyKeysInDict,
    ExtractMaskedPatches,
    ExtractKeysAsTuple,
    TupleToDict,
    CopyKeysInDict,
    UnifySizes,
    ApplyToKey,
    ApplyToKeys,
    ApplyToList,
    SaveResultAsKey,
    ChannelsSwapFirstLast,
    ResizeWithMask,
    ResizeImage,
    ResizeBoxes,
    MaskedPatchExtractor,
    batchify,
    Alb,
    AlbWithBoxes,
)
from mtl_torch.augmentations import (
    get_histo_augs,
    get_weak_default_augs,
    get_realworld_augs,
)
from mtl_torch.data_loading.MTLDataset import mtl_collate, mtl_batch_collate
