# Supplementary material for: Overcoming data scarcity in biomedical imaging with a foundational multi-task model
Source: Nat Comput Sci. 2024 Jul 19;4(7):495–509. doi: 10.1038/s43588-024-00662-z (PMC11288886; doi:10.1038/s43588-024-00662-z)
Supplement: Supplementary file 4 — The source code for reproducing the study results. For the most recent version, see https://github.com/FraunhoferMEVIS/MedicalMultitaskModeling. For the corresponding model weights of this study, see https://zenodo.org/records/11383543. [file 43588_2024_662_MOESM4_ESM.zip › code/medmnist_version/mtl-torch/mtl_torch/logging/st_ext.py]

"""
Utilities for streamlit. Use `stw` to visualize objects.

Importing this module will automatically set our recommended settings.
"""
import inspect
import traceback
import os
from functools import partial
from tqdm import tqdm
import psutil
import random
import torch
import numpy as np
import cv2
import streamlit as st

import colorsys
from typing import Optional, List, Callable, Dict, Tuple, Any

from torch.utils.data import Dataset, DataLoader
from mtl_torch.data_loading.MTLDataset import MTLDataset, DatasetStyle
from mtl_torch.data_loading.TrainValCohort import TrainValCohort
from mtl_torch.DataSplit import DataSplit
from mtl_torch.typing_utils import get_colors
from mtl_torch.settings import mtl_settings

st.set_page_config(layout="wide")


def blend_with_mask(
    im_channels_first: torch.Tensor,
    mask_no_channels: Optional[torch.Tensor],
    caption_suffix: str = "",
    classes: Optional[List[str]] = None,
    st_key="default_blend_with_masks_key",
    boxes: Optional[Tuple[torch.FloatTensor, torch.LongTensor]] = None,
) -> None:
    """
    Shows images like they are expected by our neural networks.

    Images:
    - 2D: [C, width, height]; dtype: float32
    - 3D: [C, width, height, slices]: dtype: float32

    Mask:
    - 2D: [width, height]; dtype: long
    - 3D: [width, height, slices]; dtype: long
    """
    import streamlit as st

    caption = f"Shape: {tuple(im_channels_first.shape)}, "
    caption += f"Min: {torch.min(im_channels_first):.2f}, Max: {torch.max(im_channels_first):.2f}"

    if len(im_channels_first.shape) == 4:
        # 3D!
        slider_key = f"{st_key}_sliceslider"

        if slider_key not in st.session_state:
            st.session_state[slider_key] = random.randint(0, im_channels_first.shape[-1])

        st.slider(
            label="Select slice of image",
            min_value=0,
            max_value=im_channels_first.shape[-1] - 1,
            key=slider_key,
        )
        im_channels_first = im_channels_first[..., st.session_state[slider_key]]

        if mask_no_channels is not None:
            mask_no_channels = mask_no_channels[..., st.session_state[slider_key]]

    if torch.max(im_channels_first) > 1.0 or torch.min(im_channels_first) < 0.0:
        st.error("Pixel range is expected to be normalized into [0, 1]. Applying auto fix")
        im_channels_first = im_channels_first / 255.0
    im = im_channels_first.numpy().astype(np.float32)

    # Printing images happens channels last, while the library uses channels first
    im = np.moveaxis(im, 0, -1)

    # Writing annotations on top of the image without copying first can lead to errors
    im = im.copy()

    # For printing a color image is required. Scale the channels to 3
    if im.shape[-1] == 1:
        im = np.concatenate([im] * 3, axis=-1)

    if classes is None:
        classes_ind_name = [
            (mtl_settings.ignore_class_value, "Unlabeled"),
            (0, "BG"),
            (1, "FG"),
        ]
    else:
        classes_ind_name = [(mtl_settings.ignore_class_value, "Unlabeled")] + [(i, c) for i, c in enumerate(classes)]
    colors = get_colors(len(classes_ind_name))

    if mask_no_channels is not None:
        assert len(im_channels_first.shape) - len(mask_no_channels.shape) == 1, "Image needs channels, mask not"

        # Count the pixels of each class in the mask
        class_indices, class_counts = torch.unique(mask_no_channels, return_counts=True)
        for i, c in classes_ind_name:
            if i in class_indices:
                num_pixels = class_counts[class_indices == i][0]
            else:
                num_pixels = 0

            if num_pixels > 0:
                colorrgb = f"{int(colors[i][0]*255)}, {int(colors[i][1]*255)}, {int(colors[i][2]*255)}"
                col1, col2 = st.columns(2)
                with col1:
                    st.checkbox(
                        c,
                        key=f"{st_key}_{c}",
                        value=(len(classes_ind_name) == 1) or (i >= 0),
                    )
                with col2:
                    st.markdown(
                        f"<span style='color: rgb({colorrgb})'>{num_pixels} pixels</span>",
                        unsafe_allow_html=True,
                    )


        mask_no_channels = mask_no_channels.numpy()
        # color_overlay = np.zeros((mask_no_channels.shape[0], mask_no_channels.shape[1], 3))
        color_overlay = im.copy()
        for class_i, class_name in classes_ind_name:
            if f"{st_key}_{class_name}" in st.session_state and st.session_state[f"{st_key}_{class_name}"]:
                color_overlay[mask_no_channels == class_i] = np.asarray(colors[class_i], dtype=np.float32)

        im = cv2.addWeighted(im, 0.7, color_overlay.astype(np.float32), 0.3, 0)

    # Detection boxes
    if boxes is not None:
        boxes_tensor, box_labels = boxes
        for i, box in enumerate(boxes_tensor.tolist()):
            box_label: int = int(box_labels[i].item())
            thickness = max(1, im.shape[0] // 500)
            cv2.rectangle(
                im,
                list(map(int, box[:2])),
                list(map(int, box[2:])),
                colors[box_label],
                thickness,
            )

            fontscale: float = (im.shape[1] + im.shape[2]) / 1000
            fontsize_px: int = int(fontscale * 40)
            box_width = box[2] - box[0]
            chars_fitting = int(box_width / fontsize_px) * 2
            box_text = classes[box_label][:chars_fitting]
            cv2.putText(
                im,
                text=box_text,
                org=(int(box[0]), int(box[1]) + fontsize_px),
                fontFace=cv2.FONT_HERSHEY_SIMPLEX,
                color=colors[box_label],
                fontScale=fontscale,
            )


    st.image(im, caption=f"{caption}\n{caption_suffix}", clamp=True)


def _cohort_explorer(cohort: TrainValCohort) -> None:
    # Streamlit would otherwise resample cross validation splits
    import streamlit as st

    cohort.prepare_epoch(epoch=0)

    if split_name_selection := st.sidebar.selectbox("TrainOrVal", ["Training", "Validation"]):
        split_name: str = split_name_selection
    else:
        split_name: str = "Training"
    train_val_index = 0 if split_name == "Training" else 1

    def dataset_explorer():
        ds = cohort.datasets[train_val_index]
        st.title(f"{split_name} dataset:")

        if ds.get_dataset_style() is DatasetStyle.MapStyle:
            dataset_len = len(ds)  # type: ignore
            case_index = st.slider("select case", max_value=dataset_len - 1)
            case = ds.get_untransformed_case(case_index)
            ds.st_case_viewer(case, case_index)

            if st.button(label="verify all cases"):

                class VerifyingDataset(Dataset):
                    def __init__(self, src):
                        self.src = src

                    def __len__(self):
                        return len(self.src)

                    def __getitem__(self, i: int):
                        try:
                            case = self.src[i]
                            assert self.src.verify_case(case), f"case {case} could not be verified"
                            return case
                        except Exception as e:
                            print(i)
                            print(e)
                            st.write(i)
                            st.write(e)
                            traceback.print_exc()

                prog_bar = st.progress(0.0)
                st.write(f"Verifying with {len(os.sched_getaffinity(0))} workers")
                dl = DataLoader(
                    VerifyingDataset(ds),
                    shuffle=True,
                    num_workers=len(os.sched_getaffinity(0)),
                    batch_size=128,
                    collate_fn=lambda ls: ls,
                )
                for i, _ in enumerate(tqdm(dl)):
                    prog_bar.progress(i / (dataset_len // 128))
                st.balloons()
        else:
            with st.form("iterator demo"):
                max_items = int(st.number_input("Max iterations", step=1, value=10))
                display_every = int(st.number_input("Display every N case", step=1, value=2))
                submitted = st.form_submit_button("Reload iterator")

            # @st.cache(allow_output_mutation=True)
            # def cache_ds_iterator():
            #     return iter(ds)
            if submitted:
                for i, case in enumerate(ds):
                    ds.verify_case(case)
                    # case = next(iter(ds))
                    if i % display_every == 0:
                        ds.st_case_viewer(case, i)
                    if i > max_items:
                        break

    def batch_explorer():
        ds = cohort.datasets[train_val_index]
        test_batch = cohort.get_random_batch(DataSplit.from_index(train_val_index))
        ds.visualize_batch(test_batch)

    pages = {"Dataset explorer": dataset_explorer, "Batch explorer": batch_explorer}

    demo_name = st.sidebar.selectbox("Choose", list(pages.keys()))
    if demo_name is not None:
        pages[demo_name]()
    else:
        st.write("Select a page")


def side_by_side(img_1: torch.Tensor, img_2: torch.Tensor):
    """
    Shows two images side by side.
    Only implemented for 2D images [C,W,H], dtype: float32
    """
    import streamlit as st

    if torch.max(img_1) > 1.0 or torch.min(img_1) < 0.0:
        st.error("Pixel range is expected to be normalized into [0, 1]. Applying auto fix to first image")
    if torch.max(img_2) > 1.0 or torch.min(img_2) < 0.0:
        st.error("Pixel range is expected to be normalized into [0, 1]. Applying auto fix to second image")

    img_1: np.ndarray = img_1.numpy().astype(np.float32)
    img_2: np.ndarray = img_2.numpy().astype(np.float32)

    img_1 = np.moveaxis(img_1, 0, -1)
    img_2 = np.moveaxis(img_2, 0, -1)
    divider = np.zeros(img_1.shape)[:, :15, :]
    # Concatenating two images side by side

    img = np.concatenate((img_1, divider, img_2), axis=1)

    st.image(
        img,
        caption=f"two views of the same image. each of shape {img_1.shape}",
        clamp=True,
    )


def stw(obj: Any, st_prefix: str = "") -> None:
    """
    Takes an object and tries to visualize it.

    If the package did not define a special rule for that object we call streamlit's write.
    """
    if hasattr(obj, "_st_repr_"):
        # If the object's st_repr has a keyword parameter st_prefix, use the global counter
        if "st_prefix" in inspect.signature(obj._st_repr_).parameters:
            st_repr = obj._st_repr_(st_prefix=st_prefix)
        else:
            st_repr = obj._st_repr_()
        if st_repr is not None:
            st.markdown(
                st_repr,
                unsafe_allow_html=True,
            )
        return None
    return st.write(obj)


def multi_cohort_explorer(cohorts: Dict[str, Callable[[], TrainValCohort]]):
    # please use chromium-based browsers for correct image display
    # torch.manual_seed(0)
    # np.random.seed(0)
    # random.seed(0)
    import streamlit as st

    cohort_name = st.sidebar.selectbox("Choose cohort", list(cohorts.keys()))

    if cohort_name:
        stw(cohorts[cohort_name]())
    else:
        st.write(f"Select a Cohort")
