# Supplementary material for: Overcoming data scarcity in biomedical imaging with a foundational multi-task model
Source: Nat Comput Sci. 2024 Jul 19;4(7):495–509. doi: 10.1038/s43588-024-00662-z (PMC11288886; doi:10.1038/s43588-024-00662-z)
Supplement: Supplementary file 4 — The source code for reproducing the study results. For the most recent version, see https://github.com/FraunhoferMEVIS/MedicalMultitaskModeling. For the corresponding model weights of this study, see https://zenodo.org/records/11383543. [file 43588_2024_662_MOESM4_ESM.zip › code/medmnist_version/mtl-torch/mtl_torch/mtl_modules/shared_blocks/FCOSDecoder.py]

import logging
from typing import List, Tuple
from types import SimpleNamespace

import torch
import torch.nn as nn

from .SharedBlock import SharedBlock
from mmcv.cnn import ConvModule
from mmdet.models.necks.fpn import FPN


class FCOSDecoder(SharedBlock):
    """
    FPN which converts encoder features into the features that the mmDetection task expects.
    """

    class Config(SharedBlock.Config):
        module_name: str = "fcosfpn"
        intermediate_channels: int = 128
        start_level: int = 1
        num_outputs: int = 5
        reg_convs: int = 4
        clf_convs: int = 4
        dcn_on_last_conv: bool = False

    def __init__(self, args: Config, enc_out_channels: List[int], enc_strides: List[int]) -> None:
        """
        Expects the full encoder channels (including channels of the input) and the full encoder strides.

        It filters them afterwards according to the config.
        """
        super().__init__(args)
        self.args: FCOSDecoder.Config
        # The first component describes the input and can be omitted here
        self.full_enc_channels, self.full_enc_strides = enc_out_channels, enc_strides
        self.enc_out_channels = enc_out_channels[1:]
        self.strides_after_start = enc_strides[self.args.start_level + 1 :]

        self.fpn: FPN = FPN(
            in_channels=self.enc_out_channels,  # example: [256, 512, 1024, 2048],
            out_channels=args.intermediate_channels,
            start_level=self.args.start_level,
            add_extra_convs="on_output",  # use P5
            num_outs=self.args.num_outputs,
            # norm_cfg=dict(type='BN'),
            # act_cfg=dict(type='GELU'),
            relu_before_extra_convs=True,
        )
        # self.reg_fpn: FPN = FPN(
        #     in_channels=self.enc_out_channels,  # example: [256, 512, 1024, 2048],
        #     out_channels=args.intermediate_channels,
        #     start_level=self.args.start_level,
        #     add_extra_convs='on_output',  # use P5
        #     num_outs=self.args.num_outputs,
        #     act_cfg=dict(type='ReLU'),
        #     relu_before_extra_convs=True)
        self.clf_convs = self.build_convstack(args.clf_convs, args.dcn_on_last_conv)
        self.reg_convs = self.build_convstack(args.reg_convs, args.dcn_on_last_conv)
        self.make_mtl_compatible()

    def get_strides(self) -> List[int]:
        # return e.g. [8, 16, 32, 64, 128]
        return self.strides_after_start + [
            self.strides_after_start[-1] * (i + 1) * 2
            for i in range(self.args.num_outputs - len(self.strides_after_start))
        ]

    def build_convstack(self, stackdepth: int, dcn_on_last_conv: bool) -> nn.Sequential:
        """Initialize bbox regression conv layers of the head."""
        res = nn.ModuleList()
        for i in range(stackdepth):
            # chn = self.in_channels if i == 0 else self.args.intermediate_channels
            if dcn_on_last_conv and i == stackdepth - 1:
                conv_cfg = dict(type="DCNv2")
            else:
                conv_cfg = None
            res.append(
                ConvModule(
                    self.args.intermediate_channels,
                    self.args.intermediate_channels,
                    3,
                    stride=1,
                    padding=1,
                    conv_cfg=conv_cfg,
                    norm_cfg=dict(type="GN", num_groups=32, requires_grad=True),
                    act_cfg=dict(type="GELU"),
                    bias=True,
                )
            )
        return nn.Sequential(*res)

    def forward(self, feature_pyramid: List[torch.Tensor]) -> Tuple[List[torch.Tensor], List[torch.Tensor]]:
        # Skip the first element, which is the input
        fpn_features = self.fpn(feature_pyramid[1:])
        # fpn_reg_features = self.reg_fpn(feature_pyramid[1:])
        clf_features = [self.clf_convs(x) for x in fpn_features]
        reg_features = [self.reg_convs(x) for x in fpn_features]

        return clf_features, reg_features

    def get_example_input(self):
        # using self.full_enc_channels, self.full_enc_strides
        example_input = [
            torch.rand(1, c, 224 // s, 224 // s).to(self.torch_device)
            for c, s in zip(self.full_enc_channels, self.full_enc_strides)
        ]
        return example_input
