# Supplementary material for: Overcoming data scarcity in biomedical imaging with a foundational multi-task model
Source: Nat Comput Sci. 2024 Jul 19;4(7):495–509. doi: 10.1038/s43588-024-00662-z (PMC11288886; doi:10.1038/s43588-024-00662-z)
Supplement: Supplementary file 4 — The source code for reproducing the study results. For the most recent version, see https://github.com/FraunhoferMEVIS/MedicalMultitaskModeling. For the corresponding model weights of this study, see https://zenodo.org/records/11383543. [file 43588_2024_662_MOESM4_ESM.zip › code/medmnist_version/mtl-torch/mtl_torch/mtl_modules/tasks/TaskModule.py]

from typing import Dict
import torch.nn as nn

from mtl_torch.mtl_modules.shared_blocks.SharedBlock import SharedBlock

from .MTLTask import MTLTask


class TaskModule(nn.Module):
    """
    Wraps a task along with its shared MTLModule dependencies
    to create a single neural network for other libraries to understand.

    You should make sure the shared modules are using this task (set_active_task) before executing the forward pass.
    """

    def __init__(self, task: MTLTask, shared_modules: Dict[str, SharedBlock]) -> None:
        super().__init__()
        self.task = task
        self.shared_modules = nn.ModuleDict(shared_modules)

    def forward(self, x):
        result = self.task.forward(x, self.shared_modules)
        return result
