# Supplementary material for: Overcoming data scarcity in biomedical imaging with a foundational multi-task model
Source: Nat Comput Sci. 2024 Jul 19;4(7):495–509. doi: 10.1038/s43588-024-00662-z (PMC11288886; doi:10.1038/s43588-024-00662-z)
Supplement: Supplementary file 4 — The source code for reproducing the study results. For the most recent version, see https://github.com/FraunhoferMEVIS/MedicalMultitaskModeling. For the corresponding model weights of this study, see https://zenodo.org/records/11383543. [file 43588_2024_662_MOESM4_ESM.zip › code/medmnist_version/mtl-torch/mtl_torch/neural/Grouper.py]

import logging
import torch
import torch.nn as nn
import torch.nn.functional as F


class Grouper(nn.Module):
    def __init__(self, embedding_dim: int, weighted: bool):
        super().__init__()
        self.embedding_dim, self.weighted = embedding_dim, weighted
        if self.weighted:
            self.weighter = nn.Linear(self.embedding_dim, 1)

    @staticmethod
    def extract_ids_from_batch(ids: list[str]):
        """
        Takes a list of ids like ["a", "a", "b"] and return a torch.Tensor([0, 0, 1])
        """
        unique_ids = list(set(ids))
        id_to_index = {id_: i for i, id_ in enumerate(unique_ids)}
        return torch.tensor([id_to_index[id_] for id_ in ids])

    def average_group_pool(self, subcases: torch.Tensor, supercase_indexes: torch.Tensor):
        counts = torch.bincount(supercase_indexes)
        supercase_repr = torch.zeros(counts.shape[0], self.embedding_dim, device=subcases.device)
        supercase_repr.index_add_(0, supercase_indexes, subcases)
        return supercase_repr / counts.float().unsqueeze(1)

    def group_targets(self, subcase_labels: torch.Tensor, supercase_indices: torch.Tensor):
        """
        For example in classification, all subcases have the same target.
        In consequence, each subcase label is the correct supercase label.
        """
        # supercases = supercase_indices.unique()
        # res = torch.zeros(len(supercase_indexes), dtype=subcase_labels.dtype)
        # For each supercase we need to identify a subcase where we can extract the label from
        subcase_representative_indices = torch.LongTensor(
            [torch.where(supercase_indices == supercase_index)[0][0] for supercase_index in supercase_indices.unique()]
        )
        return subcase_labels[subcase_representative_indices]

    def forward(self, subcases: torch.Tensor, supercase_indexes: torch.Tensor):
        """
        subcases (float): (batch_size, embedding_dim)
        supercase_indexes (long): (batch_size,)
        """
        if self.weighted:
            weights = F.sigmoid(self.weighter(subcases))
            # logging.info(f"weights: {weights}")
            # Apply weights to subcases
            subcases = subcases * weights
            return weights, self.average_group_pool(subcases, supercase_indexes)
        return None, self.average_group_pool(subcases, supercase_indexes)
