# Supplementary material for: Overcoming data scarcity in biomedical imaging with a foundational multi-task model
Source: Nat Comput Sci. 2024 Jul 19;4(7):495–509. doi: 10.1038/s43588-024-00662-z (PMC11288886; doi:10.1038/s43588-024-00662-z)
Supplement: Supplementary file 4 — The source code for reproducing the study results. For the most recent version, see https://github.com/FraunhoferMEVIS/MedicalMultitaskModeling. For the corresponding model weights of this study, see https://zenodo.org/records/11383543. [file 43588_2024_662_MOESM4_ESM.zip › code/medmnist_version/mtl-torch/mtl_torch/neural/losses.py]

import logging
from typing import Literal, Tuple
from pydantic import Field
import torch
import torch.nn as nn
import torch.nn.functional as F
from torchvision.transforms import transforms
from torchvision.models import vgg16, VGG16_Weights, resnet18

from .TorchModule import TorchModule
import segmentation_models_pytorch.losses as smp_losses

from mtl_torch.torch_ext import replace_childen_recursive
from mtl_torch.BaseModel import BaseModel


class CrossEntropyLossConfig(TorchModule):
    loss_type: Literal["cross_entropy"] = "cross_entropy"

    def build_instance(self, *args, **kwargs) -> nn.Module:
        return nn.CrossEntropyLoss()


class MSELossConfig(TorchModule):
    loss_type: Literal["mean_squared_error"] = "mean_squared_error"
    value_range: Tuple[float, float] = Field(
        default=(0.0, 1.0),
        description="Expected range (min, max) of the values passed into the loss function. Used to scale the loss to [0, 1].",
    )

    def build_instance(self, *args, **kwargs) -> nn.Module:
        return MSELoss(self)


class RMSELossConfig(TorchModule):
    loss_type: Literal["root_mean_squared_error"] = "root_mean_squared_error"
    value_range: Tuple[float, float] = Field(
        default=(0.0, 1.0),
        description="Expected range (min, max) of the values passed into the loss function. Used to scale the loss to [0, 1].",
    )

    def build_instance(self, *args, **kwargs) -> nn.Module:
        return RMSELoss(self)


class FocalLossConfig(TorchModule):
    """
    Focal loss helps to focus your training on the difficult examples.
    """

    loss_type: Literal["focal"] = "focal"
    alpha: float = 1.0
    gamma: float = 2.0
    logits: bool = True
    reduce: bool = True

    def build_instance(self, *args, **kwargs) -> nn.Module:
        return FocalLoss(self)


class MetricLearningLossConfig(TorchModule):
    loss_type: Literal["metric_loss"] = "metric_loss"

    def build_instance(self, *args, **kwargs) -> nn.Module:
        from pytorch_metric_learning.losses import ContrastiveLoss, NTXentLoss

        return NTXentLoss()


class MSELoss(nn.Module):
    def __init__(self, args: MSELossConfig) -> None:
        super().__init__()
        self.mse_loss = nn.MSELoss()

        range_min, range_max = args.value_range
        self.factor = 1.0 / (range_max - range_min)

    def forward(self, inputs: torch.Tensor, targets: torch.Tensor):
        return self.mse_loss(inputs * self.factor, targets * self.factor)


class RMSELoss(nn.Module):
    def __init__(self, args: RMSELossConfig) -> None:
        super().__init__()
        self.mse_loss = MSELoss(MSELossConfig(value_range=args.value_range))

    def forward(self, inputs: torch.Tensor, targets: torch.Tensor):
        return torch.sqrt(self.mse_loss(inputs, targets))


class FocalLoss(nn.Module):
    """
    Loss based on cross entropy that emphasizes those outputs that have a large difference to the targets.
    Focal loss is a simple trick which can be used to train networks when class imbalance is present.
    Focusing parameter gamma: Increase to emphasize hard examples and put less effort into optimizing easy ones.

    For a drop in replacement of nn.CrossEntropyLoss, use the default values
    """

    def __init__(self, args: FocalLossConfig):
        super().__init__()
        self.args = args
        # self.alpha, self.gamma, self.logits, self.reduce = alpha, gamma, logits, reduce
        self.ce_loss = nn.CrossEntropyLoss(reduction="none")

    def forward(self, inputs: torch.Tensor, targets: torch.Tensor):
        # targets = targets.long()
        if self.args.logits:
            bce_loss = self.ce_loss(inputs, targets)
        else:
            bce_loss = F.cross_entropy(inputs, targets, reduce=None)
        pt = torch.exp(-bce_loss)
        f_loss = self.args.alpha * (1 - pt) ** self.args.gamma * bce_loss

        if self.args.reduce:
            return torch.mean(f_loss)
        else:
            return f_loss


class SMPFocalLoss:
    class Config(BaseModel):
        gamma: float = 2.0

    def __init__(self, cfg: Config, mode: Literal["multiclass", "multilabel"], ignore_index) -> None:
        self.crit = smp_losses.FocalLoss(mode=mode, ignore_index=ignore_index, gamma=cfg.gamma)

    def __call__(self, preds: torch.Tensor, targets: torch.Tensor):
        l = self.crit(preds, targets)
        if l.isnan():
            logging.warning(f"Focal loss is nan for {preds.shape=} and {targets.shape=}")
            return 0
        else:
            return l


class SMPDiceFocalLoss2D:
    class Config(BaseModel):
        focal: SMPFocalLoss.Config = SMPFocalLoss.Config()

    def __init__(
        self,
        cfg: Config,
        ignore_index,
        mode: Literal["multiclass", "multilabel"] = "multiclass",
    ) -> None:
        self.crit1 = SMPFocalLoss(cfg.focal, mode=mode, ignore_index=ignore_index)
        self.crit2 = smp_losses.DiceLoss(mode=mode, ignore_index=ignore_index)

    def __call__(self, preds, mask):
        f_loss = self.crit1(preds, mask)
        # Dice loss is 0 for perfect prediction, 1 for worst possible prediction
        d_loss = self.crit2(preds, mask)
        return {"focal": f_loss, "dice": d_loss}
