# Supplementary material for: Overcoming data scarcity in biomedical imaging with a foundational multi-task model
Source: Nat Comput Sci. 2024 Jul 19;4(7):495–509. doi: 10.1038/s43588-024-00662-z (PMC11288886; doi:10.1038/s43588-024-00662-z)
Supplement: Supplementary file 4 — The source code for reproducing the study results. For the most recent version, see https://github.com/FraunhoferMEVIS/MedicalMultitaskModeling. For the corresponding model weights of this study, see https://zenodo.org/records/11383543. [file 43588_2024_662_MOESM4_ESM.zip › code/medmnist_version/mtl-torch/mtl_torch/neural/modules/smp_modules.py]

"""
Modules wrapped from the segmentation models for PyTorch library
"""
from __future__ import annotations
import logging
from typing import List, Tuple, Literal, Optional
import torch
import torch.nn as nn

import segmentation_models_pytorch as smp
from segmentation_models_pytorch.decoders.unet.decoder import UnetDecoder
from segmentation_models_pytorch.decoders.pan.decoder import PANDecoder

from ..TorchModule import TorchModule
from ..model_protocols import EncoderModel
from mtl_torch.neural.activations import ActivationFn, ActivationFunctionConfig


class SMPResNetEncoderConfig(TorchModule):
    architecture: Literal["smpresnetencoder"] = "smpresnetencoder"
    variant: Literal[
        "mobilenet_v2",
        "resnet18",
        "resnet34",
        "resnet50",
        "densenet121",
        "mit_b0",
        "mit_b1",
        "mit_b2",
        "mit_b3",
        "mit_b4",
        "mit_b5",
    ] = "resnet18"
    num_channels: int = 3
    depth: int = 5
    weights: Optional[Literal["imagenet", "ssl", "swsl"]] = None
    output_stride: int = 32

    def build_instance(self, *args, **kwargs) -> nn.Module:
        return SMPResNetEncoder(args=self, hidden_dim=args[0])


class SMPResNetEncoder(nn.Module, EncoderModel):
    """
    Wraps a Resnet from https://github.com/qubvel/segmentation_models.pytorch.

    Forward pass returns the feature pyramid as a list and the hidden vector as a tuple:

    .. code-block::

        (
            [features: torch.Tensor of varying sizes [batch_dim, channels, ]],
            torch.Tensor of size [batch_dim, hidden_dim]
        )
    """

    def __init__(self, args: SMPResNetEncoderConfig, hidden_dim: int):
        """Initializes a new encoder network from the pytorch segmentation models library.

        Args:
            args (SMPResNetEncoderConfig): Config object
            hidden_dim (int): fixed hidden vector dimension built from the deepest level in the UNet.
        """
        super().__init__()
        self.args = args
        self.model = smp.encoders.get_encoder(
            self.args.variant,
            in_channels=self.args.num_channels,
            depth=self.args.depth,
            weights=self.args.weights,
            output_stride=self.args.output_stride,
        )
        self.reducer = nn.AdaptiveAvgPool2d(output_size=(1, 1))
        self.activation = nn.ReLU()
        self.out_fc = nn.Linear(self.model.out_channels[-1], hidden_dim)

    def get_feature_pyramid_channels(self) -> List[int]:
        return self.model.out_channels

    def forward(self, input: torch.Tensor) -> Tuple[List[torch.Tensor], torch.Tensor]:
        pyramid_features: List[torch.Tensor] = self.model(input)

        # B, LAST_CHANNELS_IN_PYRAMID, 1, 1
        out_unified_size = self.reducer(pyramid_features[-1])
        # B, LAST_CHANNELS_IN_PYRAMID
        out_vector = out_unified_size.view(-1, self.get_feature_pyramid_channels()[-1])
        return (pyramid_features, self.out_fc(self.activation(out_vector)))


class SMPUnetDecoder(nn.Module):
    """
    Wraps segmentation-models-pytorch's UnetDecoder

    >>> import torch
    >>> from mtl_torch.neural.modules.smp_modules import SMPUnetDecoder, SMPResNetEncoder, SMPResNetEncoderConfig
    >>> B, out_channels_for_pixel = 4, [256, 128, 64, 32, 16]
    >>> testinput = torch.rand((B, 3, 224, 224))
    >>> enc = SMPResNetEncoder(SMPResNetEncoderConfig(variant="resnet50", depth=len(out_channels_for_pixel)), 64)
    >>> pyr_shape = enc.get_feature_pyramid_channels(); pyr_shape
    (3, 64, 256, 512, 1024, 2048)
    >>> model = SMPUnetDecoder(SMPUnetDecoder.Config(pixel_embedding_dim=out_channels_for_pixel[-1]), pyr_shape, 32)
    >>> assert model.channels == [96, 96, 64, 32, 16]  # [256, 128, 64, 32, 16]
    >>> feature_pyramid, _ = enc(testinput)
    >>> model(feature_pyramid).shape
    torch.Size([4, 16, 224, 224])
    """

    class Config(TorchModule):
        architecture: Literal["unetdecoder"] = "unetdecoder"
        pixel_embedding_dim: int = 16
        hidden_dim: int = 96
        head_kernel_size: int = 3
        activation: ActivationFunctionConfig = ActivationFunctionConfig(fn_type=ActivationFn.GeLU)

        def build_instance(self, *args, **kwargs) -> SMPUnetDecoder:
            return SMPUnetDecoder(self, enc_out_channels=args[0], encoder_output_stride=args[1])

    def __init__(self, args: Config, enc_out_channels: List[int], encoder_output_stride: int) -> None:
        super().__init__()
        self.args = args
        # Skip one channel because that is the raw input
        self.channels = [
            min(((2**i) * args.pixel_embedding_dim), args.hidden_dim)
            for i in reversed(range(len(enc_out_channels) - 1))
        ]
        self.final_conv = nn.Conv2d(
            min(args.pixel_embedding_dim, args.hidden_dim),
            self.args.pixel_embedding_dim,
            kernel_size=self.args.head_kernel_size,
            padding=self.args.head_kernel_size // 2,
        )
        self.norm = nn.BatchNorm2d(num_features=self.args.pixel_embedding_dim)
        self.activation = args.activation.build_instance()
        assert encoder_output_stride == 32
        logging.debug(f"Channels of {self.args.architecture} are {self.channels}")
        self.decoder = UnetDecoder(enc_out_channels, tuple(self.channels), n_blocks=len(self.channels))

    def get_upsampling_factor(self) -> int:
        return 1

    def get_output_dim_per_pixel(self) -> int:
        return self.args.pixel_embedding_dim

    def forward(self, features: List[torch.Tensor]) -> torch.Tensor:
        hidden_map: torch.Tensor = self.decoder(*features)
        return self.activation(self.norm(self.final_conv(hidden_map)))


class SMPPyramidAttentionDecoderConfig(TorchModule):
    architecture: Literal["pyramid_attention"] = "pyramid_attention"
    decoder_channels: int = 32

    def build_instance(self, *args, **kwargs) -> SMPPyramidAttentionDecoder:
        return SMPPyramidAttentionDecoder(self, enc_out_channels=args[0], encoder_output_stride=args[1])


class SMPPyramidAttentionDecoder(nn.Module):
    """
    Wraps segmentation-models-pytorch's PAN decoder
    """

    def __init__(
        self,
        args: SMPPyramidAttentionDecoderConfig,
        enc_out_channels: List[int],
        encoder_output_stride: int,
    ) -> None:
        super().__init__()
        self.args = args

        assert len(enc_out_channels) > 4, "By the time of writing, PAN uses the latest four levels"

        assert encoder_output_stride == 32
        self.decoder = PANDecoder(enc_out_channels, self.args.decoder_channels)

    def get_upsampling_factor(self) -> int:
        return 4

    def get_output_dim_per_pixel(self) -> int:
        return self.args.decoder_channels

    def forward(self, features: List[torch.Tensor]):
        return self.decoder(*features)
