# Supplementary material for: Overcoming data scarcity in biomedical imaging with a foundational multi-task model
Source: Nat Comput Sci. 2024 Jul 19;4(7):495–509. doi: 10.1038/s43588-024-00662-z (PMC11288886; doi:10.1038/s43588-024-00662-z)
Supplement: Supplementary file 4 — The source code for reproducing the study results. For the most recent version, see https://github.com/FraunhoferMEVIS/MedicalMultitaskModeling. For the corresponding model weights of this study, see https://zenodo.org/records/11383543. [file 43588_2024_662_MOESM4_ESM.zip › code/medmnist_version/mtl-torch/mtl_torch/neural/modules/TorchvisionEfficientnet.py]

from typing import List, Dict, Literal, Tuple
from pydantic import Field

import torch.nn as nn

from enum import Enum, auto
import torch
import torch.nn as nn
import torchvision.models as torch_models
from torchvision.models._utils import IntermediateLayerGetter
import logging

from ..TorchModule import TorchModule
from ..activations import ActivationFunctionConfig, ActivationFn


class FeatureBackbone(nn.Module):
    def __init__(
        self,
        backbone: nn.Module,
        return_layers: Dict[str, str],
        testinput_spatial_size: Tuple[int, int, int, int] = (1, 3, 96, 96),
    ) -> None:
        super().__init__()

        self.body = IntermediateLayerGetter(backbone, return_layers=return_layers)
        self.in_channels_list: List[int] = []
        self.strides: List[int] = []
        self.infer_properties(torch.rand(testinput_spatial_size))

    @torch.no_grad()
    def infer_properties(self, testinput: torch.Tensor):
        feature_pyr = self(testinput)
        self.in_channels_list = [v.shape[1] for v in feature_pyr]
        self.strides = [1] + [4, 8, 16, 32]

    def forward(self, x: torch.Tensor) -> List[torch.Tensor]:
        raw_dict = self.body(x)

        return list(raw_dict.values())


class TorchVisionEfficientNet(nn.Module):
    class Config(TorchModule):
        architecture: Literal["efficientnet"] = "efficientnet"
        variant: Literal["efficientnet", "efficientnet_v2"] = "efficientnet"
        pretrained: bool = True

        def build_instance(self, hidden_dim: int) -> nn.Module:
            return TorchVisionEfficientNet(self, hidden_dim)

    def __init__(self, args: Config, hidden_dim: int) -> None:
        super().__init__()
        self.args = args
        self.avg_pool = nn.AdaptiveAvgPool2d(1)

        if "v2" in self.args.variant:
            weights = torch_models.EfficientNet_V2_S_Weights.IMAGENET1K_V1 if self.args.pretrained else None
            self.backbone = FeatureBackbone(
                torch_models.efficientnet_v2_s(weights=weights),
                return_layers={v: v for v in ["1", "2", "3", "4", "5", "6"]},
            )
        else:
            weights = torch_models.EfficientNet_B3_Weights.IMAGENET1K_V1 if self.args.pretrained else None
            self.backbone = FeatureBackbone(
                torch_models.efficientnet_b3(weights=weights),
                return_layers={v: v for v in ["1", "2", "3", "4"]},
            )

        hidden_dim_mustbe = self.get_feature_pyramid_channels()[-1]
        assert hidden_dim == hidden_dim_mustbe, f"Set hidden_dim={hidden_dim_mustbe}"

    def get_feature_pyramid_channels(self) -> List[int]:
        return [3] + self.backbone.in_channels_list

    def get_strides(self):
        # Input and spatial sizes of the feature maps
        return self.backbone.strides

    def forward(self, x):
        pyr = self.backbone(x)
        z = self.avg_pool(pyr[-1])
        z = torch.flatten(z, 1)
        return [x] + pyr, z
