# Supplementary material for: Overcoming data scarcity in biomedical imaging with a foundational multi-task model
Source: Nat Comput Sci. 2024 Jul 19;4(7):495–509. doi: 10.1038/s43588-024-00662-z (PMC11288886; doi:10.1038/s43588-024-00662-z)
Supplement: Supplementary file 4 — The source code for reproducing the study results. For the most recent version, see https://github.com/FraunhoferMEVIS/MedicalMultitaskModeling. For the corresponding model weights of this study, see https://zenodo.org/records/11383543. [file 43588_2024_662_MOESM4_ESM.zip › code/medmnist_version/mtl-torch/mtl_torch/neural/modules/torchvisionInceptionV3.py]

from typing import Literal, List, Optional
from pydantic import Field
import torch
import torch.nn as nn
import torchvision.models as torch_models
from torchvision.models.convnext import (
    ConvNeXt,
    ConvNeXt_Tiny_Weights,
    LayerNorm2d,
    ConvNeXt_Small_Weights,
)

from mtl_torch.torch_ext import infer_stride_channels_from_features
from mtl_torch.neural.TorchModule import TorchModule
from mtl_torch.mtl_modules.shared_blocks import SharedBlock
from mtl_torch.neural.activations import ActivationFunctionConfig, ActivationFn
from mtl_torch.torch_ext import replace_childen_recursive


def replace_with_defaultnorm(old_norm: LayerNorm2d):
    return nn.BatchNorm2d(num_features=old_norm.normalized_shape[0], eps=old_norm.eps)


class TorchvisionInceptionV3(nn.Module):
    class Config(TorchModule):
        architecture: Literal["InceptionV3"] = "InceptionV3"
        pretrained: bool = True

        def build_instance(self, hidden_dim: int) -> nn.Module:
            # Avoid cyclical import by importing here
            return TorchvisionInceptionV3(self, hidden_dim)

    def __init__(self, args: Config, hidden_dim: int) -> None:
        super().__init__()
        self.args = args

        if self.args.pretrained:
            model = torch_models.inception_v3(pretrained=torch_models.Inception_V3_Weights.IMAGENET1K_V1)
        else:
            model = torch_models.inception_v3(pretrained=False)

        self.model = torch.nn.ModuleDict(
            {
                "p1": torch.nn.Sequential(
                    model.Conv2d_1a_3x3,
                    model.Conv2d_2a_3x3,
                    model.Conv2d_2b_3x3,
                    model.maxpool1,
                    model.Conv2d_3b_1x1,
                ),
                "p2": torch.nn.Sequential(
                    model.Conv2d_4a_3x3,
                    model.maxpool2,
                    model.Mixed_5b,
                    model.Mixed_5c,
                    model.Mixed_5d,
                ),
                "p3": torch.nn.Sequential(
                    model.Mixed_6a,
                    model.Mixed_6b,
                    model.Mixed_6c,
                    model.Mixed_6d,
                    model.Mixed_6e,
                ),
                "p4": torch.nn.Sequential(model.Mixed_7a, model.Mixed_7b, model.Mixed_7c),
                "pool": torch.nn.AdaptiveAvgPool2d(output_size=(1, 1)),
            }
        )

        # Sharedblocks will later replace the default norm with a good norm
        replace_childen_recursive(self.model, LayerNorm2d, replace_with_defaultnorm)

        with torch.no_grad():
            self.channels, self.strides = infer_stride_channels_from_features(
                self._feature_forward(torch.rand(1, 3, 224, 224))
            )
        assert hidden_dim == self.get_feature_pyramid_channels()[-1]
        assert self.strides == [
            1,
            4,
            8,
            16,
            32,
        ], f"Strides need to be 1,4,8,16,32, but this model outputs: {self.strides}"

    def _feature_forward(self, x: torch.Tensor):
        """
        Given the original input, returns a list with the input and all feature maps
        """
        activations = [x]
        for layer in self.model:
            activations.append(self.model[layer](activations[-1]))

        return activations[:-1]

    def forward(self, x: torch.Tensor):
        features = self._feature_forward(x)
        # Apply avg pool
        z = self.model["pool"](features[-1])
        z = torch.flatten(z, 1)
        return features, z

    def get_strides(self):
        # Input and spatial sizes of the feature maps
        # return [1] + [4, 8, 16, 32]
        return self.strides

    def get_feature_pyramid_channels(self) -> List[int]:
        return self.channels
