# Supplementary material for: Overcoming data scarcity in biomedical imaging with a foundational multi-task model
Source: Nat Comput Sci. 2024 Jul 19;4(7):495–509. doi: 10.1038/s43588-024-00662-z (PMC11288886; doi:10.1038/s43588-024-00662-z)
Supplement: Supplementary file 4 — The source code for reproducing the study results. For the most recent version, see https://github.com/FraunhoferMEVIS/MedicalMultitaskModeling. For the corresponding model weights of this study, see https://zenodo.org/records/11383543. [file 43588_2024_662_MOESM4_ESM.zip › code/medmnist_version/mtl-torch/mtl_torch/resources/lgbmodel_status.jinja2]

<h3>{{ config.category }} at {{ prefix }}</h3>
<p>maxUsages of the brushlabels are only used to filter the predicted regions during inference.</p>
<p>Region scores are computed using the mean of all pixels above the threshold inside that region</p>
{% for (project_id, label_key), model in model.segmentors.items() %}
<h4>Project: {{ project_id }}, label: {{ label_key }}</h4>
<p>For classes: {{ model.class_names }}</p>
<p>Model config: {{ model.model_cfg }}</p>
<p>Model stats: NOT IMPLEMENTED</p>
{% endfor %}
