# Supplementary material for: Overcoming data scarcity in biomedical imaging with a foundational multi-task model
Source: Nat Comput Sci. 2024 Jul 19;4(7):495–509. doi: 10.1038/s43588-024-00662-z (PMC11288886; doi:10.1038/s43588-024-00662-z)
Supplement: Supplementary file 4 — The source code for reproducing the study results. For the most recent version, see https://github.com/FraunhoferMEVIS/MedicalMultitaskModeling. For the corresponding model weights of this study, see https://zenodo.org/records/11383543. [file 43588_2024_662_MOESM4_ESM.zip › code/medmnist_version/mtl-torch/mtl_torch/trainer/Loop.py]

from __future__ import annotations

import logging
import json
from enum import Enum
from abc import abstractmethod
from typing import (
    Any,
    Callable,
    Dict,
    Iterator,
    List,
    Optional,
    Tuple,
    Literal,
    Union,
)
from typing_extensions import Annotated
from datetime import datetime
from mtl_torch.BaseModel import BaseModel
from pydantic import Field
from tqdm.auto import tqdm

import torch
from torch.cuda import OutOfMemoryError
import time
import wandb

from mtl_torch.mtl_modules.MTLModule import MTLModule
from mtl_torch.optimization.MTLOptimizer import MTLOptimizer
from mtl_torch.task_sampling import (
    BaseSampler,
    TaskSamplerTypes,
    TaskSamplerConfig,
    CyclicTaskSampler,
    BalancedTaskSampler,
)
from mtl_torch.mtl_modules.tasks.MTLTask import MTLTask
from mtl_torch.mtl_modules.shared_blocks.SharedBlock import SharedBlock
from mtl_torch.mtl_modules.shared_blocks.SharedModules import SharedModules
from mtl_torch.DataSplit import DataSplit
from mtl_torch.logging.type_ext import StepFeedbackDict
import torch.distributed as dist


class FixedMultistep(BaseModel):
    """
    Does an optimization step after a fixed number of forward passes `step_num`.
    """

    multistep_type: Literal["fixed"] = "fixed"
    step_num: int = 1


class LinearMultistep(BaseModel):
    """
    Scales the number of accumulated steps with the number of tasks.

    For example, if you use three tasks and factor one there will be three forward passes per optimization step.
    """

    multistep_type: Literal["linear"] = "linear"
    factor: int = 1


MultistepMode = Union[FixedMultistep, LinearMultistep]


class LoopLogConfig(BaseModel):
    # log_gradients_mode: Literal['every_500', 'every_update_step', 'once_per_epoch'] = 'every_500'
    print_dateformat: str = "%H:%M.%S"
    log_result: bool = Field(
        default=True,
        description="If true, logs more detailed statistics after the loop",
    )


class LoopConfig(BaseModel):
    max_steps: int = Field(default=-1, description="Maximum steps per loop, -1 for unlimited")
    log_args: LoopLogConfig = LoopLogConfig()
    multistep_mode: Annotated[MultistepMode, Field(discriminator="multistep_type")] = LinearMultistep()

    task_sampler: Annotated[TaskSamplerConfig, Field(discriminator="sampler_type")]

    def _compute_multistep_num(self, num_tasks: int) -> int:
        if self.multistep_mode.multistep_type == FixedMultistep().multistep_type:
            return self.multistep_mode.step_num
        elif self.multistep_mode.multistep_type == LinearMultistep().multistep_type:
            return self.multistep_mode.factor * num_tasks
        else:
            raise Exception(f"Unknown multistep mode {self.multistep_mode}")

    @abstractmethod
    def build_instance(
        self,
        tasks: List[MTLTask],
        epoch: int,
        task_step: Callable[[Any, MTLTask], Tuple[torch.FloatTensor, StepFeedbackDict]],
        shared_blocks: List[SharedBlock],
        prefix: str,
        step_counters: Dict[str, int],
        optim: MTLOptimizer,
    ) -> Loop:
        raise NotImplementedError


class TrainLoopConfig(LoopConfig):
    task_sampler: Annotated[TaskSamplerConfig, Field(discriminator="sampler_type")] = CyclicTaskSampler.Config(
        mode="break_with_longest_loader"
    )

    def build_instance(self, tasks: List[MTLTask], *args, **kwargs) -> Loop:
        task_sampler = TaskSamplerTypes[self.task_sampler.sampler_type](self.task_sampler, tasks, DataSplit.train)
        multistep_num = self._compute_multistep_num(len(tasks))

        return Loop(self, task_sampler, multistep_num, True, *args, **kwargs)


class ValLoopConfig(LoopConfig):
    task_sampler: Annotated[TaskSamplerConfig, Field(discriminator="sampler_type")] = BalancedTaskSampler.Config()
    multistep_mode: Annotated[MultistepMode, Field(discriminator="multistep_type")] = FixedMultistep(step_num=1)

    def build_instance(self, tasks: List[MTLTask], *args, **kwargs) -> Loop:
        task_sampler = TaskSamplerTypes[self.task_sampler.sampler_type](self.task_sampler, tasks, DataSplit.val)
        # multistep_num = self._compute_multistep_num(len(tasks))

        return Loop(self, task_sampler, -1, False, *args, **kwargs)


class Loop:
    """
    Loops through a tasksampler.

    - prefix is the name of the loop. Controls the step which is logged.
    """

    def __init__(
        self,
        args: LoopConfig,
        task_sampler: BaseSampler,
        accumulate_losses_for_steps: int,
        training_mode: bool,
        epoch: int,
        task_step: Callable,
        shared_blocks: SharedModules,
        prefix: str,
        step_counters: Dict[str, int],
        optim: Optional[MTLOptimizer] = None,
        rank: int = 0,
        syncon_syncoff: Optional[Tuple[Callable, Callable]] = None,
    ) -> None:
        self.args: LoopConfig = args
        self.epoch: int = epoch
        self.task_step = task_step
        self.training_mode: bool = training_mode
        self.task_sampler: BaseSampler = task_sampler
        self.shared_blocks = shared_blocks
        self.prefix: str = prefix
        self.step_counters: Dict[str, int] = step_counters
        self.optim = optim
        self.accumulate_losses_for_steps = accumulate_losses_for_steps
        self.rank = rank
        self.one_update_per_task = self.accumulate_losses_for_steps == len(self.task_sampler.tasks)
        if syncon_syncoff is None:
            self.sync_on, self.sync_off = None, None
        else:
            self.sync_on, self.sync_off = syncon_syncoff

        if self.args.log_args.log_result:
            printout = f"Loop {self.prefix}, rank {self.rank}: {[t.get_name() for t in self.task_sampler.tasks]} "
            if training_mode:
                printout += f"Accu.-steps: {self.accumulate_losses_for_steps}. "
                printout += f"Tasks reduced each step: {self.one_update_per_task=}"
            logging.info(printout)

    def drain(self) -> List[float]:
        return [x for _, x in self]

    def drain_to_dict(self) -> Dict[MTLTask, List[float]]:
        res: Dict[MTLTask, List[float]] = {t: [] for t in self.task_sampler.tasks}
        for task, task_loss in self:
            res[task].append(task_loss)
        return res

    def has_len(self) -> bool:
        if self.args.max_steps > 0:
            return True
        else:
            return self.task_sampler.is_finite()

    def __len__(self) -> int:
        if self.task_sampler.is_finite():
            return (
                min(self.args.max_steps, len(self.task_sampler)) if self.args.max_steps > 0 else len(self.task_sampler)
            )
        else:
            assert self.args.max_steps > 0, "Using infinite task samplers require a max number of steps per loop."
            return self.args.max_steps

    def _prepare_loop(self):
        # Make sure the user did not forget to make their model MTL compatible
        for shared_block in self.shared_blocks.module.shared_modules.values():  # type: ignore
            shared_block: SharedBlock
            shared_block.prepare_epoch(self.epoch, self.prefix, training_mode=self.training_mode)
            assert shared_block._made_mtl_compatible, f"{shared_block} not yet MTL compatible"

        frozen_blocks = [
            f"{m.get_name()}: {m.training=}"  # type: ignore
            for m in self.shared_blocks.module.shared_modules.values()
            if not m.training == self.training_mode
        ]
        if frozen_blocks:
            logging.warning(f"Assuming frozen blocks, because loop is in {self.training_mode=}: {frozen_blocks}")

        for task in self.task_sampler.tasks:
            assert task is not None
            task.prepare_epoch(self.epoch, self.prefix, training_mode=self.training_mode)
            assert (
                not task.is_currently_being_trained()
            ), f"Task {task.get_name()} thinks it is already being trained before the loop"

        if self.prefix not in self.step_counters:
            self.step_counters[self.prefix] = 0

        if self.training_mode:
            # Stuff like optimizer.zero_grad
            self.optim.reset_shared_grads()

        if dist.is_initialized() and self.sync_off is not None:
            self.sync_off()

    def _finish_up(self):
        logging.info(
            f"{datetime.now():{self.args.log_args.print_dateformat}}:"
            + f" {self.prefix} done with: {self._get_progbar_desc()}"
        )
        log_dict = {f"counter/{self.prefix}epoch": self.epoch}
        for task in self.task_sampler.tasks:
            task_res_dict, task_print_str = task.log_epoch_metrics()
            logging.info(task_print_str)
            for metric_name, metric_val in task_res_dict.items():
                log_dict[f"{task.get_name()}/{self.prefix}epoch.{metric_name}"] = metric_val

        if self.training_mode:
            optim_state: Dict[str, Any] = self.optim.get_current_logstate()
            for k, v in optim_state.items():
                log_dict[f"optimizer/{self.prefix}_{k}"] = v

        if self.args.log_args.log_result:
            wandb.log(log_dict)

    def _get_progbar_desc(self) -> str:
        task_statuses = [t.get_short_status() for t in self.task_sampler.tasks]
        return f"p{self.rank}_{self.prefix}_e{self.epoch}: {', '.join(task_statuses)}"

    def __iter__(self):
        self._prepare_loop()

        iteration_start_time, is_update_step = time.perf_counter(), False

        # assert self.task_sampler.is_finite() or self.args.max_steps > 0, \
        #     f"Either use a finite task sampler or specify the maximum number of steps in {self}"
        task_iterator: Iterator[Tuple[Any, MTLTask]] = self.task_sampler.continue_iter()

        def do_update_step() -> None:
            self.optim.after_iteration_step()
            self.optim.reset_shared_grads()

        with torch.set_grad_enabled(self.training_mode):
            with tqdm(
                total=self.__len__() if self.has_len() else None,
                leave=self.args.log_args.log_result,
                position=self.rank,
            ) as pbar:
                for i, (batch, task) in enumerate(task_iterator):
                    batch_extraction_ms = time.perf_counter() - iteration_start_time
                    before_mem = torch.cuda.memory_allocated()

                    # is_last_step = i >= self.__len__() - 1
                    is_update_step = (self.has_len() and (i >= self.__len__() - 1)) or (
                        i % self.accumulate_losses_for_steps == 0
                    )
                    is_update_step = self.training_mode and is_update_step and (i > 0)

                    assert task.training == self.training_mode
                    # Set active task for all shared blocks
                    for block in self.shared_blocks.module.shared_modules.values():  # type: ignore
                        block: SharedBlock
                        block.set_active_task(task.get_name())

                    if self.training_mode and is_update_step and (self.sync_on is not None):
                        # the forward step needs to know if a sync will happen, so turn on sync here already
                        self.sync_on()
                    # with Join([self.shared_blocks], enable=False):
                    try:
                        task_step_result = self.task_step(batch, task)
                    except RuntimeError as e:
                        if "out of memory" in str(e):
                            logging.error(
                                f"Task {task.get_name()} on rank {self.rank} encountered {e}, reduce size of {batch}!"
                            )
                            raise e
                        else:
                            torch.save(batch, f"batch_{self.rank}.pt")
                            logging.error(
                                f"Encountered runtimeerror {e} with task {task.get_name()} on rank {self.rank}!"
                            )
                            raise e

                    if task_step_result is not None:
                        task_step_loss, task_log_dict = task_step_result

                        if torch.isnan(task_step_loss).item():
                            raise Exception(f"Got a nan loss for \n{batch}\n in task: \n {task}")

                        before_backward_mem = torch.cuda.memory_allocated()
                        if self.training_mode:
                            task_step_loss.backward()
                            # Updates the task head if there is exactly one update per task in each iteration
                            self.optim.after_backward(
                                of_task=task,
                                reduce_task_immediately=self.one_update_per_task,
                            )
                            if self.sync_off is not None:
                                self.sync_off()
                        after_backward_mem = torch.cuda.memory_allocated()

                        if is_update_step:
                            # print("Finding unused parameters:")
                            # for name, param in self.shared_blocks.named_parameters():
                            #     if param.grad is None:
                            #         print(name)
                            do_update_step()

                        network_passes_ms = time.perf_counter() - iteration_start_time - batch_extraction_ms

                        step_prefix = f"{self.prefix}step"
                        task_uniqueness = f"_{task.get_name()}"
                        step_log_dict = {
                            f"counter/{self.prefix}epoch": self.epoch,
                            f"counter/{step_prefix}": self.step_counters[self.prefix],
                            f"{step_prefix}loss/batch_loss{task_uniqueness}": task_step_loss.item(),
                        }

                        if self.args.log_args.log_result:
                            task_log_dict = {
                                f"{task.get_name()}/{step_prefix}.{k}": v for k, v in task_log_dict.items()
                            }
                            step_log_dict.update(task_log_dict)

                        step_log_dict.update(
                            {
                                f"{step_prefix}time/batchextraction_time{task_uniqueness}": batch_extraction_ms,
                                f"{step_prefix}time/networkpasses_time{task_uniqueness}": network_passes_ms,
                                f"{step_prefix}time/fulliteration_time{task_uniqueness}": network_passes_ms
                                + batch_extraction_ms,
                            }
                        )

                        step_log_dict[
                            f"{step_prefix}memory/afterstep{task_uniqueness}"
                        ] = torch.cuda.memory_allocated() / (1024**3)
                        step_log_dict[f"{step_prefix}memory/beforestep{task_uniqueness}"] = before_mem / (1024**3)
                        step_log_dict[f"{step_prefix}memory/beforeback{task_uniqueness}"] = before_backward_mem / (
                            1024**3
                        )
                        step_log_dict[f"{step_prefix}memory/afterback{task_uniqueness}"] = after_backward_mem / (
                            1024**3
                        )

                        wandb.log(step_log_dict)

                        yield task, task_step_loss.item()
                    else:
                        logging.warn(f"Task {task.get_name()} wants to skip step {i}")

                    self.step_counters[self.prefix] += 1
                    iteration_start_time = time.perf_counter()
                    pbar.update(1)
                    pbar.set_description(self._get_progbar_desc())

                    if self.has_len() and (i >= self.__len__() - 1):
                        break

            if (not is_update_step) and self.training_mode:
                assert self.sync_off is None and self.sync_off is None, "Multi GPU not compatible with sudden loop end"
                # If the last step in the loop was not an update step there is an unused gradient
                do_update_step()

        self._finish_up()

    def __repr__(self) -> str:
        return f"""Loop with train: {self.training_mode}\n
        With Args:\n{json.dumps(self.args.dict(), indent=2)}\n
        For tasks: {[t.get_name() for t in self.task_sampler.tasks]}"""
