# Supplementary material for: Overcoming data scarcity in biomedical imaging with a foundational multi-task model
Source: Nat Comput Sci. 2024 Jul 19;4(7):495–509. doi: 10.1038/s43588-024-00662-z (PMC11288886; doi:10.1038/s43588-024-00662-z)
Supplement: Supplementary file 4 — The source code for reproducing the study results. For the most recent version, see https://github.com/FraunhoferMEVIS/MedicalMultitaskModeling. For the corresponding model weights of this study, see https://zenodo.org/records/11383543. [file 43588_2024_662_MOESM4_ESM.zip › code/medmnist_version/readme.md]

# Confidential, not for clinical use

The software is provided on "AS IS" basis, i.e. it comes without any warranty, express or implied including (without limitations) any warranty of merchantability and warranty of fitness for a particular purpose.

Please note that this software is licensed under the LICENSE FOR SCIENTIFIC NON-COMMERCIAL RESEARCH PURPOSES, see mtl-torch/license.md.

This readme was prepared according to the "Code and Software Submission Checklist" provided by Nature Research.

# System requirements

Outside our cluster we tested the code on a consumer machine:

- x86_64 architecture
- Intel(R) Core(TM) i7-7700 CPU @ 3.60GHz
- NVIDIA GeForce GTX 1080 525.125.06

## All software dependencies and operating systems (including version numbers)

Use the provided Docker image `hub.cc-asp.fraunhofer.de/mtl-torch/mtl-torch-stack:mum-paper-revision`.
Alternatively, see requirements.txt.

## Versions the software has been tested on

We tested inside a Docker environment based on `docker pull hub.cc-asp.fraunhofer.de/mtl-torch/mtl-torch-stack:mum-paper-revision` which is based on `ubuntu:22.04` inside the provided VSCode dev container.

## Any required non-standard hardware

We recommend an NVIDIA GPU.

# Installation guide

## Instructions

```bash
# pip install -r requirements.txt  # Install requirements if not using the Docker image
pip install -e ./mtl-torch/
# Prepare environment variables
export ML_DATA_ROOT=/your/folder/with/data/
export ML_DATA_CACHE=/here/the/training/caches/
export ML_DATA_OUTPUT=/folder/for/checkpoints/
```

## Typical install time on a "normal" desktop computer

- No install time
- Docker image is several GB

# Demo

## Instructions to run on data

MedMNIST data will be automatically downloaded.

1. Configure your training using `job_configs/medmnist.jsonc`. VSCode should autocomplete the possible options. An empty config will start a multi-task learning with all tasks.
2. Run the notebook `medmnist.ipynb` from top to bottom.

## Expected output

At the end of the notebook a labeled progress bar should appear, indicating the training progress.
If you have a W&B account, you can set your W&B API key using the `WANDB_API_KEY` environment variable
to see the logging output.

## Expected run time

With MedMNIST, convergence should be fast. Using all tasks, 100 epochs will take between 1 and 2 days.

# Repository Structure

For more detailed information, please refer to the docstrings within each directory.

- **torch_ext**: Contains Torch utilities that, while not specific to multi-task learning, can simplify its implementation. This includes our caching utilities.
- **task_sampling**: Provides utilities for enumerating tasks in a way that integrates with PyTorch.
- **inference_api**: starting point to our inference and few-shot-training FastAPI

### data_loading 

This directory contains tools for loading medical data and annotations, supporting formats such as Nifti, Dicom, and GeoJSON.
It also contains the annotation type specific dataset wrappers such as `SemSegDataset`, responsible for data verification and visualization.

### interactive

This directory has been restructured to allow for easy importing in interactive environments like Jupyter. For instance, you can import several modules with a single line:

```python
from mmm.interactive import blocks, configs as cfs, data, tasks, training, pipes
```

### logging 

Here you'll find utilities that integrate with our logging and visualization tools.

### mtl_modules 

This directory houses multi-task learning types, such as `PyramidEncoder`, and specific tasks.

### neural 

This directory contains PyTorch modules that are not based on our multi-task learning types.

### optimization

This is the home of `MTLOptimizer`. It integrates several PyTorch optimizers with our training strategy and employs the `ZeroRedundancyOptimizer` strategy for distributed training.

### resources

This directory contains static files, like HTML templates for logging.

### trainer

The `Loop` class, used by the `MtlTrainer` class to execute multi-task learning, is located here.
