# Supplementary material for: Overcoming data scarcity in biomedical imaging with a foundational multi-task model
Source: Nat Comput Sci. 2024 Jul 19;4(7):495–509. doi: 10.1038/s43588-024-00662-z (PMC11288886; doi:10.1038/s43588-024-00662-z)
Supplement: Supplementary file 4 — The source code for reproducing the study results. For the most recent version, see https://github.com/FraunhoferMEVIS/MedicalMultitaskModeling. For the corresponding model weights of this study, see https://zenodo.org/records/11383543. [file 43588_2024_662_MOESM4_ESM.zip › code/medmnist_version/requirements.txt]

addict==2.4.0
affine==2.4.0
aiohttp==3.9.1
aiosignal==1.3.1
alabaster==0.7.13
albumentations==1.3.1
altair==5.2.0
annotated-types==0.6.0
anyio==3.7.1
appdirs==1.4.4
argon2-cffi==23.1.0
argon2-cffi-bindings==21.2.0
asciitree==0.3.3
asttokens==2.4.1
async-timeout==4.0.3
attrs==23.2.0
Babel==2.14.0
beautifulsoup4==4.12.2
black==23.12.1
bleach==6.1.0
blinker==1.7.0
cachetools==5.3.2
certifi==2023.11.17
cffi==1.16.0
charset-normalizer==3.3.2
click==8.1.7
click-plugins==1.1.1
cligj==0.7.2
colorama==0.4.6
coloredlogs==15.0.1
comm==0.2.0
contourpy==1.2.0
coverage==7.4.0
cycler==0.12.1
debugpy==1.8.0
decorator==5.1.1
deepdiff==6.7.1
defusedxml==0.7.1
dnspython==2.4.2
docker-pycreds==0.4.0
docutils==0.20.1
efficientnet_pytorch==0.7.1
einops==0.7.0
email-validator==2.1.0.post1
exceptiongroup==1.2.0
executing==2.0.1
fastapi==0.104.1
fasteners==0.19
fastjsonschema==2.19.1
filelock==3.13.1
fire==0.5.0
flatbuffers==23.5.26
fonttools==4.47.0
frozenlist==1.4.1
fsspec==2023.12.2
gdcm==1.1
gitdb==4.0.11
GitPython==3.1.40
h11==0.14.0
httpcore==1.0.2
httptools==0.6.1
httpx==0.26.0
huggingface-hub==0.20.1
humanfriendly==10.0
idna==3.6
ijson==3.2.3
imagecodecs==2024.1.1
imageio==2.33.1
imagesize==1.4.1
importlib-metadata==6.11.0
iniconfig==2.0.0
ipykernel==6.28.0
ipython==8.19.0
ipywidgets==8.1.1
itsdangerous==2.1.2
jedi==0.19.1
Jinja2==3.1.2
joblib==1.3.2
json5==0.9.14
jsonschema==4.20.0
jsonschema-specifications==2023.12.1
jupyter_client==8.6.0
jupyter_core==5.6.1
jupyterlab-widgets==3.0.9
jupyterlab_pygments==0.3.0
kiwisolver==1.4.5
label-studio-converter==0.0.55
label-studio-sdk==0.0.32
label-studio-tools==0.0.3
lazy_loader==0.3
lightgbm==4.2.0
lightning-utilities==0.10.0
lxml==5.0.0
markdown-it-py==3.0.0
MarkupSafe==2.1.3
matplotlib==3.8.2
matplotlib-inline==0.1.6
mdurl==0.1.2
medmnist==2.2.3
MedPy==0.4.0
minio==7.2.2
mistune==3.0.2
mlopspy==1.21.3
mmcv @ https://download.openmmlab.com/mmcv/dist/cu121/torch2.1.0/mmcv-2.1.0-cp310-cp310-manylinux1_x86_64.whl
mmdet==3.2.0
mmengine==0.10.2
monai==1.3.0
mpmath==1.3.0
-e git+https://gitlab.cc-asp.fraunhofer.de/mevis-histo/tissue-concepts/mtl-torch.git@cb65c182630b9aac216a3193c72443c435e90c7f#egg=mtl_torch&subdirectory=../../mtl-torch
multidict==6.0.4
munch==4.0.0
mypy-extensions==1.0.0
nbclient==0.9.0
nbconvert==7.14.0
nbformat==5.9.2
nest-asyncio==1.5.8
networkx==3.2.1
nibabel==5.2.0
nltk==3.6.7
numcodecs==0.12.1
numpy==1.26.2
nystrom-attention==0.0.11
onnx==1.15.0
onnxruntime==1.16.3
opencv-python==4.9.0.80
opencv-python-headless==4.9.0.80
ordered-set==4.1.0
orjson==3.9.10
packaging==23.2
pandas==2.1.4
pandocfilters==1.5.0
parso==0.8.3
patchify==0.2.3
pathspec==0.12.1
pexpect==4.9.0
Pillow==9.3.0
platformdirs==4.1.0
plotly==5.18.0
pluggy==1.3.0
pretrainedmodels==0.7.4
prompt-toolkit==3.0.43
protobuf==3.20.3
psutil==5.9.7
ptyprocess==0.7.0
pure-eval==0.2.2
pyarrow==14.0.2
pycocotools==2.0.7
pycparser==2.21
pycryptodome==3.19.1
pydantic==2.5.3
pydantic-extra-types==2.3.0
pydantic-settings==2.1.0
pydantic_core==2.14.6
pydeck==0.8.0
pydicom==2.4.4
pygit2==1.13.3
Pygments==2.17.2
pylibjpeg==1.4.0
pylibjpeg-libjpeg==1.3.4
pyparsing==3.1.1
pytest==7.4.4
pytest-cov==4.1.0
python-dateutil==2.8.2
python-dotenv==1.0.0
python-multipart==0.0.6
pytorch-metric-learning==2.4.1
pytz==2023.3.post1
PyYAML==6.0.1
pyzmq==25.1.2
qudida==0.0.4
rasterio==1.3.9
referencing==0.32.0
regex==2023.12.25
requests==2.31.0
rich==13.7.0
rpds-py==0.16.2
safetensors==0.4.1
scikit-image==0.22.0
scikit-learn==1.3.2
scipy==1.11.4
seaborn==0.13.1
segmentation_models_pytorch @ git+https://github.com/Telcrome/segmentation_models.pytorch@dad448ece9980ea466f553dee9def772b652f278
sentry-sdk==1.39.1
setproctitle==1.3.3
shapely==2.0.2
shellingham==1.5.4
SimpleITK==2.3.1
six==1.16.0
smmap==5.0.1
sniffio==1.3.0
snowballstemmer==2.2.0
snuggs==1.4.7
soupsieve==2.5
Sphinx==7.2.6
sphinxcontrib-applehelp==1.0.7
sphinxcontrib-devhelp==1.0.5
sphinxcontrib-htmlhelp==2.0.4
sphinxcontrib-jsmath==1.0.1
sphinxcontrib-qthelp==1.0.6
sphinxcontrib-serializinghtml==1.1.9
stack-data==0.6.3
starlette==0.27.0
streamlit==1.29.0
sympy==1.12
tenacity==8.2.3
termcolor==2.4.0
terminaltables==3.1.10
threadpoolctl==3.2.0
tifffile==2023.12.9
tiffslide==2.3.1
timm==0.6.13
tinycss2==1.2.1
tokenizers==0.15.0
toml==0.10.2
tomli==2.0.1
toolz==0.12.0
torch @ https://download.pytorch.org/whl/cu121/torch-2.1.2%2Bcu121-cp310-cp310-linux_x86_64.whl
torchinfo==1.8.0
torchmetrics==1.2.1
torchvision==0.16.2
tornado==6.4
tqdm==4.66.1
traitlets==5.14.0
transformers==4.36.2
triton==2.1.0
typer==0.9.0
typing_extensions==4.9.0
tzdata==2023.4
tzlocal==5.2
ujson==5.9.0
-e git+https://gitlab.cc-asp.fraunhofer.de/mevis-histo/tissue-concepts/umedpt.git@3f1c36c499a3dc8e503643cd1b8cc776fb3c12cf#egg=umedpt
urllib3==2.1.0
uvicorn==0.25.0
uvloop==0.19.0
validators==0.22.0
wandb==0.16.1
watchdog==3.0.0
watchfiles==0.21.0
wcwidth==0.2.12
webencodings==0.5.1
websockets==12.0
widgetsnbextension==4.0.9
yapf==0.40.2
yarl==1.9.4
zarr==2.16.1
zipp==3.17.0
