# Supplementary material for: Overcoming data scarcity in biomedical imaging with a foundational multi-task model
Source: Nat Comput Sci. 2024 Jul 19;4(7):495–509. doi: 10.1038/s43588-024-00662-z (PMC11288886; doi:10.1038/s43588-024-00662-z)
Supplement: Supplementary file 4 — The source code for reproducing the study results. For the most recent version, see https://github.com/FraunhoferMEVIS/MedicalMultitaskModeling. For the corresponding model weights of this study, see https://zenodo.org/records/11383543. [file 43588_2024_662_MOESM4_ESM.zip › code/original_version/eval.ipynb]

# %% [code]
# Copyright (c) Fraunhofer MEVIS, Germany. All rights reserved.

# Disable wandb logging by this environment variable
# %env WANDB_MODE=offline
# %env ML_DATA_ROOT=/your/path/to/data

# %% [code]
import logging
import os
from abc import abstractmethod
from pydantic import Field
from typing import Dict, List, Optional, Callable, Literal, Union, Any
from typing_extensions import Annotated
from pathlib import Path
import albumentations as A
import torchvision.transforms as T
import torch.nn as nn
import wandb
import numpy as np
import torch.nn.functional as F
import copy

import torch

from mtl_torch.interactive import blocks, configs as cfs, data, pipes, tasks, training
from universal_pretraining import build_sh_blocks, HyperParameters as UniversalPretrainingHyperParameters

env = cfs.EnvByConvention(env_name="singletask")
print(env)

# %% [code]
class Evaltask(cfs.BaseModel):
    accumulationsteps: int = 1
    fixed_spatial_size: int | None = None
    cohort_config: data.TrainValCohort.Config

    @abstractmethod
    def build_cohort(self):
        raise NotImplementedError

    def build_eval_cohort(self):
        cohort = self.build_cohort()
        if self.fixed_spatial_size is not None:
            # To the existing datasets we add a transform that resizes the images
            cohort.datasets[0].batch_transform = T.Compose([
                cohort.datasets[0].batch_transform if cohort.datasets[0].batch_transform is not None else nn.Identity(),
                pipes.Alb(
                    [A.Resize(self.fixed_spatial_size, self.fixed_spatial_size)],
                    support_boxes=isinstance(cohort.datasets[0], data.DetectionDataset)
                )
            ])
            cohort.datasets[1].batch_transform = T.Compose([
                cohort.datasets[1].batch_transform if cohort.datasets[1].batch_transform is not None else nn.Identity(),
                pipes.Alb(
                    [A.Resize(self.fixed_spatial_size, self.fixed_spatial_size)],
                    support_boxes=isinstance(cohort.datasets[1], data.DetectionDataset)
                )
            ])
        return cohort

    def build_task(self, shared_blocks) -> tasks.MTLTask:
        cohort = self.build_eval_cohort()
        # The child class should have a task_config attribute
        self.task_config: Any
        if isinstance(cohort.datasets[0], data.ClassificationDataset):
            return tasks.ClassificationTask(
                shared_blocks[self.task_config.encoder_key].args.hidden_dim,
                class_names=cohort.datasets[0].class_names,
                args=self.task_config,
                cohort=cohort
            )
        elif isinstance(cohort.datasets[0], data.SemSegDataset):
            return tasks.SemSegTask(
                class_names=cohort.datasets[0].class_names,
                for_decoder=shared_blocks[self.task_config.decoder_key],
                args=self.task_config,
                cohort=cohort
            )
        elif isinstance(cohort.datasets[0], data.DetectionDataset):
            return tasks.MMDetectionTask(
                args=self.task_config,
                for_strides=shared_blocks[self.task_config.decoder_key].get_strides(),
                in_channels=shared_blocks[self.task_config.decoder_key].args.intermediate_channels,
                cohort=cohort
            )
        else:
            raise NotImplementedError


# %% [markdown]
### Chest X-ray

# %% [code]
from mtl_torch.data_loading.medical.chestxray import SIIMCovidClf, SIIMPneumothoraxSegCohort

class TaskSIIMPneumothoraxSegCohort(Evaltask):
    dataset_id: Literal["ssimpneumothoraxseg"] = "ssimpneumothoraxseg"
    task_type: Literal["seg"] = "seg"
    cohort_config = SIIMPneumothoraxSegCohort.Config(batch_size=8)
    task_config: tasks.SemSegTask.Config = tasks.SemSegTask.Config(
        module_name="ssimpneumothoraxseg",
        head_kernel_size=1,
        headdropout=0.2
    )

    def build_cohort(self):
        return SIIMPneumothoraxSegCohort(env.data_root / "siim-acr-pneumothorax-segmentation", self.cohort_config)


# %% [code]
from mtl_torch.data_loading.medical.chestxray import TuberculosisShenzhenClfCohort


class TaskTuberculosisShenzhen(Evaltask):
    dataset_id: Literal['tuberculosisshenzhenfinding'] = 'tuberculosisshenzhenfinding'
    task_type: Literal["clf"] = "clf"
    cohort_config: TuberculosisShenzhenClfCohort.Config = TuberculosisShenzhenClfCohort.Config(
        target_column="findings",
        batch_size=8
    )
    task_config: tasks.ClassificationTask.Config = tasks.ClassificationTask.Config(
        module_name="tuberculosisshenzhenfinding"
    )

    def build_cohort(self):
        return TuberculosisShenzhenClfCohort(env.data_root, self.cohort_config)


# %% [code]
from mtl_torch.data_loading.medical.chestxray import ChestXRay2017Cohort

class TaskChestXRay2017(Evaltask):
    dataset_id: Literal['chestxray2017'] = 'chestxray2017'
    task_type: Literal["clf"] = "clf"
    cohort_config: ChestXRay2017Cohort.Config = ChestXRay2017Cohort.Config(batch_size=8)
    task_config: tasks.ClassificationTask.Config = tasks.ClassificationTask.Config(
        module_name="chestxray2017"
    )

    def build_cohort(self):
        return ChestXRay2017Cohort(env.data_root, self.cohort_config)

# %% [markdown]
### Tomographic

# %% [code]
from mtl_torch.data_loading.medical.msd import BrainTumorClf, Amos22Cohort
from mtl_torch.torch_ext import CachingSubCaseDS

class TaskBrainTumorClf(Evaltask):
    dataset_id: Literal['braintumorclf'] = 'braintumorclf'
    task_type: Literal["clf"] = "clf"
    cohort_config: data.TrainValCohort.Config = data.TrainValCohort.Config(num_workers=5, batch_size=8)
    task_config: tasks.ClassificationTask.Config = tasks.ClassificationTask.Config(
        module_name="braintumorclf"
    )

    def build_cohort(self):
        root = env.data_root / "brain_tumor_kagglesets" / "brain-tumor-mri-dataset"
        return BrainTumorClf.build_recommended_downstream_cohort(root, self.cohort_config, train_aug=True)


class TaskAmos22(Evaltask):
    accumulationsteps: int = 2
    dataset_id: Literal["amos22ct"] = "amos22ct"
    task_type: Literal["seg"] = "seg"
    cohort_config: Amos22Cohort.Config = Amos22Cohort.Config(
        only_modality="ct",
        batch_size=2, # enable training on the small GPUs
        num_workers=1,
        train_cache=CachingSubCaseDS.Config(
            drain_each_epoch=True,
            subcase_cache_size=500
        )
    )
    task_config: tasks.SemSegTask.Config = tasks.SemSegTask.Config(
        module_name="amosct",
        head_kernel_size=1,
        headdropout=0.2
    )

    def build_cohort(self):
        return Amos22Cohort(self.cohort_config, env.data_root / "amos22")

class TaskAmos22MRI(Evaltask):
    accumulationsteps: int = 2
    dataset_id: Literal["amos22mri"] = "amos22mri"
    task_type: Literal["seg"] = "seg"
    cohort_config: Amos22Cohort.Config = Amos22Cohort.Config(
        only_modality="mri",
        batch_size=2, # enable training on the small GPUs
        num_workers=1,
        train_cache=CachingSubCaseDS.Config(
            drain_each_epoch=True,
            subcase_cache_size=500
        )
    )
    task_config: tasks.SemSegTask.Config = tasks.SemSegTask.Config(
        module_name="amos22mri",
        head_kernel_size=5,
        headdropout=0.2
    )

    def build_cohort(self):
        return Amos22Cohort(self.cohort_config, env.data_root / "amos22")


# %% [markdown]
### Histo

# %% [code]
from mtl_torch.data_loading.medical.histo_patchclassification import Kather100kClassificationCohort, Kather100kClassificationCohortConfig


class Kather100KClfTaskConfig(Evaltask):
    dataset_id: Literal['kather100k'] = 'kather100k'
    task_type: Literal["clf"] = "clf"
    cohort_config: Kather100kClassificationCohortConfig = Kather100kClassificationCohortConfig(
        num_workers=5,
        batch_size=32)
    task_config: tasks.ClassificationTask.Config = tasks.ClassificationTask.Config(module_name="kather100k")

    def build_cohort(self):
        return Kather100kClassificationCohort(env.histo_root, self.cohort_config)


# %% [code]
from histo_data.bach import Bach2018ClassificationCohort, Bach2018ClassificationCohortConfig


class BachTaskConfig(Evaltask):
    dataset_id: Literal['bach'] = 'bach'
    task_type: Literal["clf"] = "clf"
    cohort_config: Bach2018ClassificationCohortConfig = Bach2018ClassificationCohortConfig(
        num_workers=4)
    task_config: tasks.ClassificationTask.Config = tasks.ClassificationTask.Config(module_name="bach")

    def build_cohort(self):
        return Bach2018ClassificationCohort(env.histo_root, self.cohort_config)


# %% [code]
from histo_data.breakhis import BreakHisCohort, BreakHisCohortConfig


class BreakHisTaskConfig(Evaltask):
    dataset_id: Literal['breakhis'] = 'breakhis'
    task_type: Literal["clf"] = "clf"
    cohort_config: BreakHisCohortConfig = BreakHisCohortConfig(
        batch_size=8,
        num_workers=5)
    task_config: tasks.ClassificationTask.Config = tasks.ClassificationTask.Config(module_name="breakhis")

    def build_cohort(self):
        return BreakHisCohort(env.histo_root, self.cohort_config)


# %% [markdown]
### Parameters

# %% [code]
class FinetuneConfig(cfs.BaseModel):
    stages: List[Literal["frozen", "unfrozen"]] = ["frozen", "unfrozen"]
    train_fraction: float = 1.
    reduce_seed: int = 42


EvalMode = FinetuneConfig
Evaltasks = Union[tuple(Evaltask.__subclasses__())]  # type:ignore

# %% [code]
DEFAULT_EPOCHS = 200
# With small training datasets only the validation epochs are expensive, so reduce them
VAL_EPOCH_DEFAULTS = [
    0, 
    1, 
    DEFAULT_EPOCHS // 2 - 2, 
    DEFAULT_EPOCHS // 2 - 1, 
    DEFAULT_EPOCHS // 2, 
    DEFAULT_EPOCHS // 2 + 1, 
    DEFAULT_EPOCHS // 2 + 2, 
    DEFAULT_EPOCHS - 2,
    DEFAULT_EPOCHS - 1,
    DEFAULT_EPOCHS]
VAL_EPOCH_DEFAULTS

# %% [code]
class HyperParameters(cfs.ExperimentHyperParameters):
    wandb_project: Literal["evaldump", "univeval"] = "evaldump"
    # wandb_entity = "tissue-concepts"

    encoder_args: blocks.PyramidEncoder.Config = UniversalPretrainingHyperParameters().encoder_args
    decoder_args: blocks.PyramidDecoder.Config = UniversalPretrainingHyperParameters().decoder_args
    fcosdecoder_args: blocks.FCOSDecoder.Config = UniversalPretrainingHyperParameters().fcosdecoder_args

    trainer_config = training.MTLTrainer.Config(
        max_epochs=DEFAULT_EPOCHS,
        optim=cfs.MTLOptimizerConfig(
            optim_config=cfs.OptimizerAdamWConfig(lr=1e-5),
            lr_factor_tasks=10,
        ),
        mtl_validation_selector=cfs.FixedEventSelector(at_iterations=VAL_EPOCH_DEFAULTS),
    )

    task: Annotated[Evaltasks, Field(discriminator="dataset_id")] = TaskTuberculosisShenzhen()

    from_checkpoint_path: str = Field(
        default="",
        description="Checkpoint to load from. If None, the model will be initialized according to config."
    )

    # eval_mode: Annotated[EvalMode, Field(discriminator="eval_type")] = FinetuneConfig()
    eval_mode: FinetuneConfig = FinetuneConfig()

    # for grouping in wandb
    experimentid: str = ""
    modelid: str = ""


HyperParameters.update_schema(env)


# %% [code]
config = HyperParameters.load_config(env)

# %% [markdown]
### W&B link

# %% [code]
wandb_run = config.init_experiment(env)

# %% [code]
shared_blocks = build_sh_blocks(config.encoder_args, config.decoder_args, config.fcosdecoder_args)

trainer = training.MTLTrainer(
    config.trainer_config,
    checkpoint_cache_path=env.data_output / wandb_run.id
)
trainer.args.mtl_train_loop.multistep_mode.factor = config.task.accumulationsteps
trainer.stages = config.eval_mode.stages
trainer.add_shared_blocks(shared_blocks.values())

# %% [code]
# Just load this everytime, if there is a latest checkpoint it will be loaded later
if config.from_checkpoint_path:
    trainer.load_checkpoint(
        Path(config.from_checkpoint_path),
        load_meta=False,
        load_tasks=False,
        load_optim_state=False
    )

# %% [code]
evaltask = config.task.build_task(shared_blocks)
if config.eval_mode.train_fraction < 1.:
    evaltask.cohort.datasets[0].set_indices_by_fraction(
        config.eval_mode.train_fraction, 
        seed=config.eval_mode.reduce_seed
    )

# %% [code]
_ = trainer.add_mtl_task(evaltask)

# %% [code]
def fine_tune_task(i: int, stage: Literal["frozen", "unfrozen"]):
    # Every stage gets min epochs
    if trainer.args.early_stopping is not None:
        logging.info(f"Setting {trainer.args.early_stopping.min_train_loops=} to {trainer._epoch + trainer.args.early_stopping.min_train_loops}")
        trainer.args.early_stopping.min_train_loops = trainer._epoch + trainer.args.early_stopping.min_train_loops
    
    if stage == "frozen":
        for _, block in [("", shared_blocks["encoder"])]: # shared_blocks.items():
            logging.warning(f"Froze {block.get_name()}")
            block.freeze_all_parameters(True)
    else:
        for _, block in shared_blocks.items():
            logging.warning(f"Unfroze {block.get_name()}")
            block.freeze_all_parameters(False)
    
    max_loops_for_stage = config.trainer_config.max_epochs // len(config.eval_mode.stages)
    logging.info(f"Starting stage {stage} for {trainer.mtl_tasks[0].get_name()} with {max_loops_for_stage=}")

    if evaltask.cohort.datasets[0].get_dataset_style() is data.DatasetStyle.MapStyle:
        trainlen = len(trainer.mtl_tasks[0].cohort.datasets[0])
        vallen = len(trainer.mtl_tasks[0].cohort.datasets[1])
    else:
        trainlen = len(trainer.mtl_tasks[0].cohort.datasets[0].src_ds.supercase_ds) # type:ignore
        vallen = len(trainer.mtl_tasks[0].cohort.datasets[1].src_ds.supercase_ds) # type:ignore
        
    logging.info(f"Train: {trainlen}, {trainer.mtl_tasks[0].cohort.datasets[0].get_dataset_style()=}")
    logging.info(f"Test: {vallen}, {trainer.mtl_tasks[0].cohort.datasets[1].get_dataset_style()=}")
    wandb.log({"stage": stage, "stage_num": i})
    trainer._stage_index = i
    stage_until_epoch = max_loops_for_stage * (i + 1)
    logging.info(f"Training this stage until epoch {stage_until_epoch}")
    if trainer.mtl_optimizer is None:
        trainer.init_optimizer()
    # This avoids loading the last checkpoint which overwrites the stage index
    trainer._fit(stage_until_epoch)

# %% [code]
if wandb_run.resumed:
    trainer.load_latest_checkpoint()
for i, stage in enumerate(config.eval_mode.stages):
    # If the job is resumed, we need to skip stages until the latest one
    if trainer._stage_index > i:
        logging.info(f"Skipping stage {stage} {i}")
        continue
    fine_tune_task(i, stage)

# %% [code]
wandb.finish()
