# Supplementary material for: Overcoming data scarcity in biomedical imaging with a foundational multi-task model
Source: Nat Comput Sci. 2024 Jul 19;4(7):495–509. doi: 10.1038/s43588-024-00662-z (PMC11288886; doi:10.1038/s43588-024-00662-z)
Supplement: Supplementary file 4 — The source code for reproducing the study results. For the most recent version, see https://github.com/FraunhoferMEVIS/MedicalMultitaskModeling. For the corresponding model weights of this study, see https://zenodo.org/records/11383543. [file 43588_2024_662_MOESM4_ESM.zip › code/original_version/histo_data/bach.py]

# Copyright (c) Fraunhofer MEVIS, Germany. All rights reserved.

import os
from typing import Tuple
import tifffile
import pandas as pd
import numpy as np
from PIL import Image

from patchify import patchify
import torch
import torch.nn as nn
from torch.utils.data import Dataset
import torchvision.transforms as transforms
import torchvision.transforms.functional as tr_F
import albumentations as A

from mtl_torch.interactive import pipes
from mtl_torch.augmentations import PILHistoPatchAug, get_histo_augs
from mtl_torch.data_loading.ClassificationDataset import ClassificationDataset
from mtl_torch.data_loading.TrainValCohort import TrainValCohort
from mtl_torch.data_loading.TrainValCohort import TrainValCohort
from mtl_torch.data_loading.utils import train_val_split


class Bach2018ClassificationCohortConfig(TrainValCohort.Config):
    use_augs: bool = True
    batch_size: int = 4
    test_perc: float = 0.2
    deterministic_seed_for_data_splitting: int = 6739857309
    spatial_size: Tuple[int, int] = (448, 448)
    scaling_factor: float = 2.4


class Bach2018ClassificationCohort(TrainValCohort[ClassificationDataset]):

    def __init__(self, root, args: Bach2018ClassificationCohortConfig) -> None:
        self.bach_root = os.path.join(root, 'ICIAR2018_BACH_Challenge')
        self.ds_df = pd.read_csv(os.path.join(self.bach_root, 'microscopy_ground_truth.csv'), names=['name', 'class'])
        self.args: Bach2018ClassificationCohortConfig = args

        # train_transforms = [transforms.ToTensor(), transforms.ToPILImage(),
        #                     PILHistoPatchAug() if args.use_augs else nn.Identity()]
        base_transforms = pipes.Alb([A.Resize(args.spatial_size[0], args.spatial_size[1])])

        train_list, val_list = self._create_image_pairs()
        # , transforms.Compose(train_transforms + base_transforms))
        train_src = Bach2018Dataset(self.bach_root, train_list)
        val_src = Bach2018Dataset(self.bach_root, val_list)  # , transforms.Compose(base_transforms))

        super().__init__(
            args,
            ClassificationDataset(
                train_src,
                src_transform=base_transforms,
                batch_transform=pipes.Alb(get_histo_augs()) if args.use_augs else None,
                class_names=list(train_src.label_dict.keys())),
            ClassificationDataset(
                val_src,
                src_transform=base_transforms,
                class_names=list(val_src.label_dict.keys())),
        )

    def _create_image_pairs(self) -> tuple:
        train_pairs = []
        val_pairs = []

        train, val = train_val_split(
            list(range(len(self.ds_df))),
            ensure_representativenumber_for_classes=self.ds_df['class'].to_list(),
            perc=1 - self.args.test_perc,
            seed=self.args.deterministic_seed_for_data_splitting)

        # train_fraction, _ = train_val_split(
        #     train,
        #     ensure_representativenumber_for_classes=self.ds_df['class'].to_list(),
        #     perc=self.args.train_perc,
        #     seed=self.args.deterministic_seed_for_data_splitting)

        for idx, file_name in enumerate(list(self.ds_df.iloc[train]['name'])):
            train_pairs.append([file_name, self.ds_df.iloc[train[idx]]['class']])

        for idx, file_name in enumerate(list(self.ds_df.iloc[val]['name'])):
            val_pairs.append([file_name, self.ds_df.iloc[val[idx]]['class']])

        return train_pairs, val_pairs


# class Bach2018Dataset(Dataset):
#     def __init__(self, root, image_list, transform=None) -> None:
#         self.image_list = image_list
#         # self.flat_names = [x for k in list(self.image_names.keys()) for x in self.image_names[k]]
#         self.root = root
#         self.label_dict = {k: v for v, k in enumerate(np.unique([x[1] for x in image_list]))}
#         self.transforms = transform
#         self.resize = transforms.Resize(size=(int(1536/2.4), int(2042/2.4)))

#     def __len__(self):
#         return len(self.image_list)*4

#     def __getitem__(self, index):

#         img_name, class_folder = self.image_list[index//4]

#         # Loading the images happens here!!
#         img = tifffile.imread(os.path.join(self.root, 'Photos', class_folder, img_name))
#         img = img / 255.

#         # needs to be padded to 659x896 or overlapping patches
#         img = tr_F.to_pil_image(tr_F.to_tensor(img))
#         img = np.asarray(self.resize(img))
#         if self.transforms:
#             img = self.transforms(img)

#         img = np.asarray(self._crop_img(np.asarray(img)))
#         patches = patchify(np.asarray(img), patch_size=(320, 320,3), step=320).reshape(4,320,320,3)

#         return {'image': tr_F.to_tensor(patches[index%4]), 'class': self.label_dict[class_folder]}

#     def _crop_img(self, img):
#         # Images are of size 2048 x 1536. We crop them to 1024 x 1024 in the center
#         leave_x_total = img.shape[1] - img.shape[0]

#         cut_patch = img[:, leave_x_total//2: int(img.shape[1] - leave_x_total//2), :]
#         return Image.fromarray(cut_patch.astype(np.uint8))


class Bach2018Dataset(Dataset):
    def __init__(self, root, image_list, transform=None) -> None:
        self.image_list = image_list
        # self.flat_names = [x for k in list(self.image_names.keys()) for x in self.image_names[k]]
        self.root = root
        self.label_dict = {k: v for v, k in enumerate(np.unique([x[1] for x in image_list]))}
        self.transforms = transform

    def __len__(self):
        return len(self.image_list)

    def __getitem__(self, index):

        img_name, class_folder = self.image_list[index]

        # Loading the images happens here!!
        img = tifffile.imread(os.path.join(self.root, 'Photos', class_folder, img_name))
        img = (img/img.max()) * 255
        img = self._crop_img(img)

        if self.transforms:
            img = self.transforms(img)

        return {'image': tr_F.to_tensor(img), 'class': self.label_dict[class_folder]}

    def _crop_img(self, img):
        # Images are of size 2048 x 1536. We crop them to 1024 x 1024 in the center
        leave_x_total = img.shape[0] - 1057
        leave_y_total = img.shape[1] - 1057

        cut_patch = img[leave_x_total//2: int(img.shape[0] - leave_x_total//2),
                        leave_y_total//2: int(img.shape[1] - leave_y_total//2), :]
        return Image.fromarray(cut_patch.astype(np.uint8))


if __name__ == "__main__":
    import os
    from mtl_torch.logging.st_ext import multi_cohort_explorer
    import pydantic
    pydantic.class_validators._FUNCS.clear()

    import streamlit as st

    st.title("Histo patch datasets")

    root = os.getenv("ML_HISTO_ROOT", default="/histo_root/")
    # root = '//gaia/imageData/deep_learning/input/data/histo_root/'
    c: Bach2018ClassificationCohortConfig = Bach2018ClassificationCohortConfig(
        batch_size=16,
        use_augs=False,
    )

    multi_cohort_explorer({
        "bach": lambda: Bach2018ClassificationCohort(root, args=c)
    })
