# Supplementary material for: Overcoming data scarcity in biomedical imaging with a foundational multi-task model
Source: Nat Comput Sci. 2024 Jul 19;4(7):495–509. doi: 10.1038/s43588-024-00662-z (PMC11288886; doi:10.1038/s43588-024-00662-z)
Supplement: Supplementary file 4 — The source code for reproducing the study results. For the most recent version, see https://github.com/FraunhoferMEVIS/MedicalMultitaskModeling. For the corresponding model weights of this study, see https://zenodo.org/records/11383543. [file 43588_2024_662_MOESM4_ESM.zip › code/original_version/histo_data/breakhis.py]

# Copyright (c) Fraunhofer MEVIS, Germany. All rights reserved.

from pathlib import Path
import os
from torch.utils.data import Dataset
import pandas as pd
from typing import Dict, List, Literal, Tuple
from PIL import Image

from mtl_torch.interactive import configs as cfs, data, pipes
from mtl_torch.augmentations import PILHistoPatchAug
import torchvision.transforms as transforms

from mtl_torch.augmentations import get_histo_augs


class BreakHis16(Dataset):
    def __init__(self, data_root: Path, magnification="40X", transform=None, binary=False):
        self.magnification, self.transform = magnification, transform
        self.root = data_root / "2016_breakhis" / "breakhis_raw"
        self.benign_root = self.root / "benign" / "SOB"
        self.malignant_root = self.root / "malignant" / "SOB"

        self.benign_classes = ['tubular_adenoma', 'fibroadenoma', 'adenosis', 'phyllodes_tumor']
        self.malignant_classes = ['mucinous_carcinoma', 'lobular_carcinoma', 'papillary_carcinoma', 'ductal_carcinoma']
        self.class_names = {f"malignant_{c_name}": i for i, c_name in enumerate(self.malignant_classes)}
        self.class_names.update({f"benign_{c_name}": i + len(self.malignant_classes)
                                for i, c_name in enumerate(self.benign_classes)})
        self.class_names.update({v: k for k, v in self.class_names.items()})

        self.mem: Dict = {
            "classname": [],
            "binary_class": [],
            "image_path": []
        }
        for c_name in self.benign_classes:
            for p in self._list_paths_of_class(self.benign_root, c_name):
                self.mem['classname'].append(f"benign_{c_name}")
                self.mem['binary_class'].append("benign")
                self.mem['image_path'].append(str(p))
        self.mem_malignant: Dict = {
            "classname": [],
            "binary_class": [],
            "image_path": [],
        }
        for c_name in self.malignant_classes:
            for p in self._list_paths_of_class(self.malignant_root, c_name):
                self.mem['classname'].append(f"malignant_{c_name}")
                self.mem['binary_class'].append("malignant")
                self.mem['image_path'].append(str(p))
        self.df = pd.DataFrame.from_dict(self.mem)

        self.binary = binary

    def __len__(self):
        return len(self.df)

    def __getitem__(self, i: int):

        x = dict(self.df.iloc[i])
        if self.binary:
            x['class'] = 0 if x['binary_class'] == 'malignant' else 1
        else:
            x['class'] = self.class_names[x['classname']]

        x['image'] = Image.open(x['image_path'])
        if self.transform is not None:
            x = self.transform(x)
        x['meta'] = dict(self.df.iloc[i])
        return x

    def _list_paths_of_class(self, root, class_name):
        slide_paths = [root / class_name / p / self.magnification for p in os.listdir(root / class_name)]
        res = []
        for slide_path in slide_paths:
            res.extend([slide_path / p for p in os.listdir(slide_path) if p.endswith('.png')])
        return res

    def get_targets(self) -> List[str]:
        return self.df['binary_class'].to_list() if self.binary else self.df["classname"].to_list()

    def get_class_names(self) -> List[str]:
        return ['malignant', 'benign'] if self.binary else [
            'tubular_adenoma', 'fibroadenoma', 'adenosis', 'phyllodes_tumor',
            'mucinous_carcinoma', 'lobular_carcinoma', 'papillary_carcinoma', 'ductal_carcinoma'
        ]


class BreakHisCohortConfig(cfs.TrainValCohortConfig):
    module_name = "breakhis"
    batch_size: int = 32
    # train_perc: float = 0.8
    test_perc: float = 0.3
    magnification: Literal["40X", "100X", "200X", "400X"] = "200X"
    binary: bool = True
    spatial_size: Tuple[int, int] = (224, 224)
    deterministic_seed_for_data_splitting = 325263764


class BreakHisCohort(data.TrainValCohort):
    """
    Source: https://web.inf.ufpr.br/vri/databases/breast-cancer-histopathological-database-breakhis/
    """

    def __init__(self, p: Path, args: BreakHisCohortConfig) -> None:
        src_ds = BreakHis16(p, binary=args.binary, magnification=args.magnification)
        # class_names = src_ds.get_two_class_targets() if args.binary else src_ds.get_targets()
        # train_indices, val_indices = data.train_val_split_class_dependent(
        #     list(range(len(src_ds))),
        #     src_ds.get_targets(),
        #     perc=args.train_perc,
        #     allow_imbalance=args.allow_imbalanced_dataset,
        #     deterministic_seed=args.deterministic_seed_for_data_splitting)

        # Ensure the same test samples are used
        train_indices, val_indices = data.train_val_split(
            list(range(len(src_ds))),
            perc=1-args.test_perc,
            seed=args.deterministic_seed_for_data_splitting,
            ensure_representativenumber_for_classes=src_ds.get_targets())

        # fract_train_indices, _ = data.train_val_split(
        #     train_indices,
        #     perc=args.train_perc,
        #     seed=args.deterministic_seed_for_data_splitting,
        #     ensure_representativenumber_for_classes=src_ds.get_targets()
        # )

        base_transforms = [
            pipes.ApplyToKey(transforms.ToTensor(), key='image'),
            pipes.ApplyToKey(transforms.Resize(args.spatial_size), key="image"),
        ]

        train_ds = data.ClassificationDataset(
            src_ds=data.TransformedSubset(src_ds, indices=train_indices),
            # indices=train_indices,
            class_names=src_ds.get_class_names(),
            src_transform=transforms.Compose(base_transforms),
            batch_transform=pipes.Alb(get_histo_augs())
        )
        val_ds = data.ClassificationDataset(
            src_ds=data.TransformedSubset(src_ds, indices=val_indices),
            # indices=val_indices,
            class_names=src_ds.get_class_names(),
            src_transform=transforms.Compose(base_transforms)
        )
        super().__init__(args, train_ds, val_ds)


if __name__ == "__main__":
    import os
    from mtl_torch.logging.st_ext import multi_cohort_explorer
    import pydantic
    pydantic.class_validators._FUNCS.clear()

    import streamlit as st

    p = Path(os.getenv("ML_HISTO_ROOT", default="/input/data/histo_root/"))
    cohort = BreakHisCohort(p, BreakHisCohortConfig(binary=True, train_perc=1))
    # st.write(cohort.datasets[0].src_ds[0])
    # st.write(ds.df)
    # st.image(ds[0]['image'])
    multi_cohort_explorer(
        {
            "breakhis": lambda: cohort
        }
    )
