# Supplementary material for: Overcoming data scarcity in biomedical imaging with a foundational multi-task model
Source: Nat Comput Sci. 2024 Jul 19;4(7):495–509. doi: 10.1038/s43588-024-00662-z (PMC11288886; doi:10.1038/s43588-024-00662-z)
Supplement: Supplementary file 4 — The source code for reproducing the study results. For the most recent version, see https://github.com/FraunhoferMEVIS/MedicalMultitaskModeling. For the corresponding model weights of this study, see https://zenodo.org/records/11383543. [file 43588_2024_662_MOESM4_ESM.zip › code/original_version/histo_data/crag.py]

# Copyright (c) Fraunhofer MEVIS, Germany. All rights reserved.

from typing import Tuple, Optional, Dict, Any
from PIL import Image
from pathlib import Path
import torchvision.transforms.functional as F
import os
import numpy as np
from mtl_torch.interactive import data, configs as cfs, pipes
from torch.utils.data import Dataset
from mtl_torch.augmentations import get_histo_augs
import albumentations as A


class CRAGSource(Dataset):
    """
    contains 213 H&E colorectal adenocarcinoma image tiles at 20x magnification with full instance-level annotation:
    https://github.com/XiaoyuZHK/CRAG-Dataset_Aug_ToCOCO

    The original annotations are intended for instance segmentation, but we use them for semantic segmentation by
    converting them to binary masks.
    """

    def __init__(self, root: Path, train=True) -> None:
        data_root = root / "CRAG"/"CRAG_v2" / "CRAG"
        self.ds_root = data_root / "train" if train else data_root / "valid"
        self.file_list = os.listdir(self.ds_root / "Images")
        self.class_names = ['background', 'Adenocarcinoma Glands']
        if ".DS_Store" in self.file_list:
            self.file_list.pop(np.argwhere(np.asarray(self.file_list) == ".DS_Store")[0][0])

    def load_pair(self, idx: int):
        img = F.to_tensor(Image.open(self.ds_root / "Images" / self.file_list[idx]))
        # Convert instance segmentation to semantic segmentation
        mask = F.pil_to_tensor(Image.open(self.ds_root / "Annotation" / self.file_list[idx])).bool().long()
        return {'image': img, 'label': mask, 'meta': {'id': idx}}

    def __len__(self):
        return len(self.file_list)

    def __getitem__(self, index):
        image_dict: Dict[str, Any] = self.load_pair(index)

        image_dict['label'] = image_dict['label'].squeeze()
        return image_dict


class CRAGSemSegCohort(data.TrainValCohort[data.SemSegDataset]):
    class Config(cfs.TrainValCohortConfig):
        patchextractor: pipes.MaskedPatchExtractor.Config = pipes.MaskedPatchExtractor.Config(
            patch_sizes=[224, 512],
            max_patches=4
        )
        train_cache_config: data.CachingSubCaseDS.Config = data.CachingSubCaseDS.Config(
            subcase_cache_size=100,
            drain_each_epoch=False
        )
        patch_size: Tuple[int, int] = (224, 224)
        batch_size: Optional[int] = 32

    def __init__(self, root: Path, args: Config) -> None:
        patch_transform = pipes.Alb([A.Resize(width=args.patch_size[0], height=args.patch_size[1])])
        patchextractor = pipes.MaskedPatchExtractor(args=args.patchextractor)

        def base_transform(d):
            patches = patchextractor.apply(d)
            # Resize here to make the cached items smaller
            patches = [patch_transform(p) for p in patches]
            return patches
        train_src, val_src = CRAGSource(root, train=True), CRAGSource(root, train=False)
        train_ds = data.SemSegDataset(
            src_ds=data.CachingSubCaseDS(
                supercase_ds=train_src,
                supercase_loader=base_transform,
                cfg=args.train_cache_config
            ),
            class_names=train_src.class_names,
            batch_transform=pipes.Alb(get_histo_augs())
        )
        val_ds = data.SemSegDataset(
            src_ds=data.CachingSubCaseDS(
                supercase_ds=val_src,
                supercase_loader=base_transform,
                cfg=data.CachingSubCaseDS.Config(subcase_cache_size=1)
            ),
            class_names=val_src.class_names,
        )

        super().__init__(args, train_ds, val_ds)


if __name__ == "__main__":
    import os
    import pydantic
    pydantic.class_validators._FUNCS.clear()
    from mtl_torch.logging.st_ext import multi_cohort_explorer

    p = Path(os.getenv("ML_HISTO_ROOT", default="/data_root/"))
    # cache_path = Path(os.getenv("ML_DATA_CACHE", default="/data_cache/"))

    def build_src_cohort():
        train_src, val_src = CRAGSource(root=p, train=True), CRAGSource(root=p, train=False)
        return data.TrainValCohort(
            args=data.TrainValCohort.Config(
                batch_size=1,
                num_workers=0
            ),
            train_ds=data.SemSegDataset(train_src, class_names=train_src.class_names),
            val_ds=data.SemSegDataset(val_src, class_names=val_src.class_names)
        )

    # Put all kinds of seeds
    import torch
    torch.manual_seed(0)
    torch.cuda.manual_seed(0)
    torch.backends.cudnn.deterministic = True
    np.random.seed(0)

    multi_cohort_explorer({
        "crag": lambda: CRAGSemSegCohort(root=p, args=CRAGSemSegCohort.Config(
            patch_size=(512, 512), num_workers=0)),
        "cragsrc": build_src_cohort
    })
