# Supplementary material for: Overcoming data scarcity in biomedical imaging with a foundational multi-task model
Source: Nat Comput Sci. 2024 Jul 19;4(7):495–509. doi: 10.1038/s43588-024-00662-z (PMC11288886; doi:10.1038/s43588-024-00662-z)
Supplement: Supplementary file 4 — The source code for reproducing the study results. For the most recent version, see https://github.com/FraunhoferMEVIS/MedicalMultitaskModeling. For the corresponding model weights of this study, see https://zenodo.org/records/11383543. [file 43588_2024_662_MOESM4_ESM.zip › code/original_version/mtl-torch/mtl_torch/data_loading/ClassificationBatchDataset.py]

# Copyright (c) Fraunhofer MEVIS, Germany. All rights reserved.

from typing import Dict, Any, Callable

import torch

from mtl_torch.data_loading.ClassificationDataset import ClassificationDataset
from mtl_torch.data_loading.utils import batch_concat


class ClassificationBatchDataset(ClassificationDataset):
    """
    Deprecated, just build a ClassificationDataset and use `collage_fn_overwrite` of the cohort.

    Same as classification dataset but expects a src_ds that already returns batches of data.
    """

    # @staticmethod
    # def from_clf(clf_ds: ClassificationDataset, transform: Callable):
    #     return ClassificationBatchDataset(
    #         src_ds = TransformedSubset(clf_ds, transform=transform)
    #     )

    def verify_case_by_index(self, index: int) -> Dict[str, Any]:
        case = self.__getitem__(index)
        assert "image" in case

        # In this case, the class labels should come in form of a tensor
        assert "class" in case
        assert isinstance(case['class'], torch.LongTensor)
        assert case['class'].shape[0] == case['image'].shape[0], f"batch dimension of single case {index} is wrong"
        return case

    def batch_collater(self) -> Callable:
        return batch_concat

    def st_case_viewer(self, case: Dict[str, Any]) -> None:
        return super().visualize_batch(case)
