# Supplementary material for: Overcoming data scarcity in biomedical imaging with a foundational multi-task model
Source: Nat Comput Sci. 2024 Jul 19;4(7):495–509. doi: 10.1038/s43588-024-00662-z (PMC11288886; doi:10.1038/s43588-024-00662-z)
Supplement: Supplementary file 4 — The source code for reproducing the study results. For the most recent version, see https://github.com/FraunhoferMEVIS/MedicalMultitaskModeling. For the corresponding model weights of this study, see https://zenodo.org/records/11383543. [file 43588_2024_662_MOESM4_ESM.zip › code/original_version/mtl-torch/mtl_torch/data_loading/ClassificationDataset.py]

# Copyright (c) Fraunhofer MEVIS, Germany. All rights reserved.

from __future__ import annotations
import numpy as np
import random
import warnings
from typing import Any, List, Optional, Callable, Dict, Tuple, TypeVar

from PIL.Image import Image

import torchvision.transforms.functional as F

from torch.utils.data import Dataset

from mtl_torch.bucketizing import BucketConfig
from mtl_torch.logging.st_ext import blend_with_mask
from .MTLDataset import MTLDataset, SrcCaseType

CaseDict = TypeVar("CaseDict", bound=Dict)


class ClassificationDataset(MTLDataset):

    @staticmethod
    def bucketize_case(buckets: BucketConfig, description_extractor: Callable[[CaseDict],
                                                                              str]) -> Callable[[CaseDict],
                                                                                                CaseDict]:
        def f(casedict: CaseDict):
            desc = description_extractor(casedict)
            bucket_name, new_class_id = buckets.get_bucket_name(desc)

            assert "bucket_name" not in casedict
            casedict["bucket_name"] = bucket_name

            casedict["class"] = new_class_id
            # if "class"
            # assert "old_class_id" not in casedict
            # casedict["old_class_id"] = casedict["class"]

            return casedict
        return f

    @staticmethod
    def TorchvisionToMTLClf(t: Tuple[Image, int]):
        return {"image": F.to_tensor(t[0]), "class": t[1]}

    @staticmethod
    def from_torchvision(ds: Dataset, class_names: Optional[List[str]] = None) -> ClassificationDataset:
        """
        A torchvision dataset returns tuples of the form (img: PIL.Image, class_index: int)
        """
        warnings.warn("Use TorchvisionToMTLClf instead as a src_transform", DeprecationWarning)
        r = ClassificationDataset(src_ds=ds,
                                  src_transform=lambda t: {"image": F.to_tensor(t[0]), "class": t[1]},
                                  class_names=class_names)
        return r

    def __init__(self,
                 src_ds: Dataset[SrcCaseType],
                 class_names: Optional[List[str]] = None,
                 *args,
                 **kwargs) -> None:
        assert class_names is not None, "Classification datasets without class names are deprecated"
        self.class_names: List[str] = class_names
        self.vis_classes = class_names
        super().__init__(src_ds, ["image", "class"], ["meta"], *args, **kwargs)

    def verify_case_by_index(self, index: int) -> Dict[str, Any]:
        case = super().verify_case_by_index(index)
        self.assert_image_data_assumptions(case['image'])
        assert isinstance(case['class'], int), "Class label should be an integer"
        return case

    def set_indices_by_fraction(self, fraction: float, seed: int = 13) -> None:
        """
        Starts by adding one example per class, then draws random samples until the fraction criterion is met.

        As a result, a fraction of zero will result in a subset of one sample per class
        """
        # Can be used for sampling new cases when artifically reducing the dataset's size
        self.seeded_random = random.Random(seed)
        src_dataset_length = len(self.src_ds)  # type: ignore
        # self._indices = list(range(src_dataset_length))
        self.reset_indices()
        shuffled_original_indices = list(self._indices)
        self.seeded_random.shuffle(shuffled_original_indices)
        new_indices = []

        # Add one sample per class
        classes: List[int] = []
        for original_index in shuffled_original_indices:
            case = self.verify_case_by_index(original_index)
            if (case_class := case['class']) not in classes:
                classes.append(case_class)
                new_indices.append(original_index)

            if len(new_indices) >= len(self.class_names):
                break
        assert len(new_indices) == len(self.class_names)

        number_of_cases_missing = int(src_dataset_length * fraction) - len(new_indices)
        if number_of_cases_missing > 0:
            unused_indices = set(range(src_dataset_length)) - set(new_indices)
            unbalanced_indices = self.seeded_random.sample(unused_indices, number_of_cases_missing)
            new_indices.extend(
                unbalanced_indices
            )
        self._indices = np.array(new_indices)

    def set_classes_for_visualization(self, classes: List[str]):
        self.class_names = classes

    def get_classes_for_visualization(self):
        return self.class_names

    def get_input_output_tuple(self, batch: Dict[str, Any]) -> Tuple[Any, ...]:
        return batch['image'], batch['class']

    def st_case_viewer(self, case: Dict[str, Any], i: int) -> None:
        import streamlit as st

        if self.class_names:
            for i, class_name in enumerate(self.class_names):
                if case['class'] != i:
                    st.write(f"class {i}: {class_name}")
                else:
                    st.write(f"THIS CLASS ({i}): {class_name}")

        im = case.pop('image')
        blend_with_mask(im, None, caption_suffix=f"Shape: {im.shape}", st_key=f"c{i}")
        st.write(case)

    def _compute_batchsize_from_batch(self, batch: Dict[str, Any]) -> int:
        return batch['image'].shape[0]

    def _visualize_batch_case(self, batch: Dict[str, Any], i: int) -> None:
        import streamlit as st
        patch = batch['image'][i]
        class_name = self.class_names[batch['class'][i]]
        st.write(f"Label: {batch['class'][i]}, " + class_name)
        blend_with_mask(patch,
                        None,
                        caption_suffix=f"{i}/{self._compute_batchsize_from_batch(batch)}: {patch.shape}",
                        st_key=f"b{i}")
