# Supplementary material for: Overcoming data scarcity in biomedical imaging with a foundational multi-task model
Source: Nat Comput Sci. 2024 Jul 19;4(7):495–509. doi: 10.1038/s43588-024-00662-z (PMC11288886; doi:10.1038/s43588-024-00662-z)
Supplement: Supplementary file 4 — The source code for reproducing the study results. For the most recent version, see https://github.com/FraunhoferMEVIS/MedicalMultitaskModeling. For the corresponding model weights of this study, see https://zenodo.org/records/11383543. [file 43588_2024_662_MOESM4_ESM.zip › code/original_version/mtl-torch/mtl_torch/data_loading/geojson.py]

# Copyright (c) Fraunhofer MEVIS, Germany. All rights reserved.

from __future__ import annotations
import itertools
import cv2
import re
from mtl_torch.bucketizing import Bucket, BucketConfig
from pathlib import Path
from typing import Dict, List, Callable, Optional, Any, Tuple, Literal, OrderedDict, Iterable, Type
from copy import deepcopy
import math
import torch
import torchvision.transforms as transforms
import torchvision.transforms.functional as F
from enum import Enum
from pydantic import Field
import random
import logging
import json
import numpy as np
from rasterio.features import rasterize
import shapely
import shapely.geometry
from shapely.geometry import shape
from shapely.affinity import scale, translate
from shapely.geometry.polygon import Polygon
import matplotlib.pyplot as plt
from matplotlib.figure import Figure
from shapely import GEOSException
from rasterio import features
from torch.utils.data import Dataset
from tiffslide import TiffSlide

from mtl_torch.BaseModel import BaseModel

WSI_ID = str


class AnnotationType(Enum):
    # Perfect for a detection task
    DetectionBox = 'DetectionBox'
    # Perfect for a semantic segmentation task with close boundaries
    Contour = 'Contour'
    # Single object with multiple regions
    MultiContour = 'MultiContour'


class QuPathAnnotation:
    """
    Wraps a single QuPath geojson annotation such as

    ```
    {
        "type": "Feature",
        "geometry": {
            "type": "Polygon",
            "coordinates": [
                [
                    [
                        7624,
                        9051
                    ],
                    [
                        7624,
                        9227
                    ],
                    [
                        7845,
                        9227
                    ],
                    [
                        7845,
                        9051
                    ],
                    [
                        7624,
                        9051
                    ]
                ]
            ]
        },
        "properties": {
            "object_type": "annotation",
            "classification": {
                "name": "Dust_8.1.1",
                "colorRGB": -4987213
            },
            "isLocked": false
        }
    }
    ```
    """

    @classmethod
    def from_shapely(cls, shape: shapely.Geometry) -> QuPathAnnotation:
        json_dict = {
            "type": "Feature",
            "geometry": shapely.geometry.mapping(shape),
            "properties": {
                "object_type": "annotation",
            }
        }
        return cls(json_dict)

    @classmethod
    def rectangle_builder(
            cls: Type[QuPathAnnotation],
            left_upper: Tuple[int, int],
            right_lower: Tuple[int, int],
            class_name="testclass") -> QuPathAnnotation:
        return cls(
            {
                "type": "Feature",
                "geometry": {
                    "type": "Polygon",
                    "coordinates": [
                        [
                            [
                                left_upper[0],
                                left_upper[1]
                            ],
                            [
                                right_lower[0],
                                left_upper[1]
                            ],
                            [
                                right_lower[0],
                                right_lower[1]
                            ],
                            [
                                left_upper[0],
                                right_lower[1]
                            ],
                            [
                                left_upper[0],
                                left_upper[1]
                            ]
                        ]
                    ]
                },
                "properties": {
                    "object_type": "annotation",
                    "classification": {
                        "name": class_name,
                        "color": [
                            200,
                            0,
                            0
                        ]
                    }
                }
            }
        )

    def __init__(self, json_dict: Dict, wsi_id: Optional[WSI_ID] = None) -> None:
        # self.src_json = json_dict
        self.wsi_id: Optional[WSI_ID] = wsi_id
        self.shape = shape(json_dict['geometry'])

        self.properties: Dict = json_dict["properties"] if "properties" in json_dict else {}

        # QuPath needs a color
        try:
            self.color: List[int] = self.properties["classification"]["color"]
            assert len(self.color) == 3
        except:
            self.color = [200, 0, 0]

        if self.shape.geom_type == "LineString":
            # Convert to Polygon, because a LineString has no area and we depend on that
            self.shape = self.shape.buffer(np.sqrt(self.shape.length))

    def set_class_name(self, class_name: str):
        if 'classification' not in self.properties:
            self.properties["classification"] = {
                "name": class_name.lower(),
                "color": self.color
            }
        else:
            self.properties['classification']['name'] = class_name.lower()

    def get_class_name(self) -> Optional[str]:
        try:
            return self.properties['classification']['name'].lower()
        except KeyError:
            return None

    def get_enclosing_region(self) -> Tuple[Tuple[int, int], Tuple[int, int]]:
        bounds: Tuple[int, int, int, int] = self.shape.bounds  # type: ignore
        return (int(bounds[0]), int(bounds[1])), (int(bounds[2] - bounds[0]), int(bounds[3] - bounds[1]))

    def overlaps_with(self, other_shape: Polygon, overlap_threshold: float = 0.):
        if self.shape.intersects(other_shape):
            intersection_shape = self.shape.intersection(other_shape)
            return intersection_shape.area > (self.shape.area * overlap_threshold)
        return 0.

    def get_annotation_type(self) -> AnnotationType:
        """
        If the annotation looks like a perfect box, it returns AnnotationType.DetectionBox.
        Otherwise: AnnotationType.Contour or AnnotationType.MultiContour
        """
        if math.isclose(self.shape.area, self.shape.minimum_rotated_rectangle.area):
            return AnnotationType.DetectionBox
        elif self.shape.geom_type == "Polygon":
            return AnnotationType.Contour
        elif self.shape.geom_type == "MultiPolygon":
            return AnnotationType.MultiContour
        else:
            raise NotImplementedError(f"Not implemented for: {self.shape.geom_type}")

    def visualize_as_pyplot(self) -> Figure:
        fig, ax = plt.subplots()
        if c := self.get_class_name():
            ax.set_title(f"Class {c}")
        ax.plot(*self.shape.exterior.xy)
        return fig

    def to_geojson(self) -> Dict:
        res = {
            "type": "Feature",
            "geometry": shapely.geometry.mapping(self.shape),
        }
        if self.properties:
            res['properties'] = self.properties
        return res

    def __repr__(self) -> str:
        return f"QuPathAnnotation:\n{self.shape.geom_type=};{self.shape.area=}\n{json.dumps(self.properties, indent=2)}"


def create_featurecollection(annos: List[QuPathAnnotation]) -> Dict:
    res = {
        "type": "FeatureCollection",
        "features": [anno.to_geojson() for anno in annos]
    }
    return res


def shapes_from_binary_mask(
        mask: np.ndarray,
        downsample_fac: float,
        coarse: bool,
        min_area: float = 0.):
    """
    min_area refers to the area in level 0 (computed by your downsample_fac).
    """
    if coarse:
        fine_areas = cv2.connectedComponentsWithStats(mask, 4, cv2.CV_32S)[2][:, cv2.CC_STAT_AREA]
        mask = features.sieve(mask, size=max(1, fine_areas.mean()))
    dicts = list(features.shapes(mask))
    shapes = [(shape(x[0]), x[1]) for x in dicts]
    shapes = [x
              for x, val in shapes
              if x.bounds[2] - x.bounds[0] > 1. and x.bounds[3] - x.bounds[1] > 1. and val > 0.]
    if min_area:
        shapes = filter(lambda x: (x.area * (downsample_fac ** 2)) > min_area, shapes)
    return [scale(x, xfact=downsample_fac, yfact=downsample_fac, origin=(0, 0)) for x in shapes]  # type:ignore


def annotations_from_mask(
        mask: np.ndarray,
        for_values: Dict[int, str],
        downsample_fac: float,
        coarse: bool = False,
        min_area: float = 0.) -> List[QuPathAnnotation]:
    """
    min_area refers to the area in level 0 (computed by your downsample_fac).
    """
    res: List[QuPathAnnotation] = []
    for val, class_name in for_values.items():
        shapes_for_val = shapes_from_binary_mask(
            (mask == val).astype(np.uint8),
            downsample_fac,
            coarse,
            min_area=min_area)
        annos_for_val = [QuPathAnnotation.from_shapely(shape) for shape in shapes_for_val]
        for anno in annos_for_val:
            anno.set_class_name(class_name)
        res.extend(annos_for_val)
    return res


class AnnoFilterConfig(BaseModel):
    """
    Filters annotations by regex. All annotations without a class name are filtered by default.
    """
    delete_regex: Optional[str] = Field(
        default=None,
        description="Only include annotations with class names that do not match"
    )
    keeponly_regex: Optional[str] = Field(
        default=None,  # f".*({'|'.join([x[0] for x in recommended_buckets])}).*",
        description="Only include annotations with class names that match"
    )

    def apply(self, x: QuPathAnnotation, additional_function: Optional[Callable[[QuPathAnnotation], bool]]) -> bool:
        anno_class_name = x.get_class_name()

        if anno_class_name is None:
            logging.debug(f"omitting {x.shape.bounds}, {x.get_class_name()} because no class")
            return False

        anno_class_name = anno_class_name.lower()

        if self.delete_regex is not None:
            if re.match(self.delete_regex, anno_class_name):
                logging.debug(f"omitting {x.shape.bounds}, {x.get_class_name()} because {self.delete_regex=}")
                return False

        if self.keeponly_regex is not None:
            if not re.match(self.keeponly_regex, anno_class_name):
                logging.debug(f"omitting {x.shape.bounds}, {x.get_class_name()} because {self.keeponly_regex=}")
                return False

        # Should be the last statement
        if additional_function is not None:
            return additional_function(x)

        return True


def rasterize_annotations(window_width_level, window_height_level, annotations, anno_labels):
    arr = np.zeros((window_width_level, window_height_level), dtype=np.int64)
    for anno, class_key in zip(annotations, anno_labels):
        rasterize([anno.shape], out=arr, fill=0, default_value=(class_key + 1))
    return arr


def move_anno_to_origin(anno: QuPathAnnotation, l0_window: Polygon, downsample_fac: float):
    """
    Given an annotation detected in some window specified by its full-sized (level 0) Polygon and a downsample factor,
    returns the annotation in original l0 coordinates.
    """
    min_x, min_y, max_x, max_y = l0_window.bounds
    funcs = [
        lambda o: scale(o, xfact=downsample_fac, yfact=downsample_fac, origin=(0, 0)),  # type: ignore
        lambda o: translate(o, xoff=min_x, yoff=min_y),
    ]
    anno.shape = transforms.Compose(funcs)(anno.shape)
    return anno


def move_anno_to_window(anno: QuPathAnnotation, l0_window: Polygon, l0_x, l0_y, downsample_fac):
    funcs = [
        lambda o: translate(o, xoff=-1 * l0_x, yoff=-1 * l0_y),
        lambda o: scale(o, xfact=1/downsample_fac, yfact=1/downsample_fac, origin=(0, 0))  # type: ignore
    ]
    anno.shape = anno.shape.intersection(l0_window)
    anno.shape = transforms.Compose(funcs)(anno.shape)
    return anno


ObjectLabelType = Literal['det', 'seg']


class NoUsefulWindowException(Exception):
    ...


class GeojsonRegionWindows(BaseModel):
    """
    Yields subwindows inside annotated regions given as coarse polygons.
    """
    min_area: float = Field(
        default=0.95,
        description="Area of a window that is required to be inside the annotated region. 0.95 for 95%"
    )
    patch_size: Tuple[int, int] = 224, 224
    coordinate_augmentation: Literal["random", "none"] = "random"
    windowsize_augmentation: Literal["relative", "none"] = "relative"
    augmentation_strength: float = Field(
        default=0.2,
        description="Controls the windowsize augmentation. Should be smaller than 1."
    )
    stepsize: int = Field(
        default=2,
        description="Controls the stepsize. For one moves one window at a time, for 2 it moves half a window every step"
    )

    def augment_window(self, x_raw, y_raw, l0_window_width, l0_window_height):
        """
        If corresponding config options are set, will jiggle coordinates and window size.
        """
        if self.coordinate_augmentation == "random":
            rand_x = int(l0_window_width // (self.stepsize * 2))
            rand_y = int(l0_window_height // (self.stepsize * 2))
            x = x_raw + random.randint(-1 * rand_x, rand_x)
            y = y_raw + random.randint(-1 * rand_y, rand_y)
        elif self.coordinate_augmentation == "none":
            x, y = x_raw, y_raw
        else:
            raise NotImplementedError(f"Unknown stepsize_method {self.coordinate_augmentation}")

        if self.windowsize_augmentation == "relative":
            rand_width = int(l0_window_width * self.augmentation_strength)
            rand_height = int(l0_window_height * self.augmentation_strength)
            width = l0_window_width + random.randint(-1 * rand_width, rand_width)
            height = l0_window_height + random.randint(-1 * rand_height, rand_height)
        elif self.windowsize_augmentation == "none":
            width, height = l0_window_width, l0_window_height
        else:
            raise NotImplementedError(f"Unknown windowsize augmentation method {self.windowsize_augmentation}")

        return Polygon([
            (x, y),
            (x + width, y),
            (x + width, y + height),
            (x, y + height)
        ])

    def test_window_validity(self, checkwindow: Polygon, anno: QuPathAnnotation) -> bool:
        try:
            if checkwindow.intersects(anno.shape):
                if (checkwindow.intersection(anno.shape).area / checkwindow.area) >= self.min_area:
                    return True
        except GEOSException:
            return False
        return False

    def iter_valid_windows(self, anno: QuPathAnnotation, level_downsamples: Dict[int, float]
                           ) -> Iterable[Tuple[int, Tuple[int, int], Tuple[int, int]]]:
        """
        Yields all windows with sufficient area inside `anno`.

        Uses a generator. As a result you can e.g. use `itertools.islice` to limit the number of windows per annotation.

        The patch_size is given. In consequence, only (level, location) tuples are yielded.
        """
        window_sizes = {l: (self.patch_size[0] * downsample_fac, self.patch_size[1] * downsample_fac)
                        for l, downsample_fac in level_downsamples.items()}

        # It does not make sense if a window is larger than the region annotation itself
        useful_window_sizes = {k: v for k, v in window_sizes.items()
                               if v[0] * v[1] <= anno.shape.area}
        if not useful_window_sizes:
            raise NoUsefulWindowException(
                f"Annotation did not have a useful window in levels {level_downsamples}: {anno}"
            )
        proposal_coords = {}
        for l, (l0_window_width, l0_window_height) in useful_window_sizes.items():
            xcoords = list(range(
                int(anno.shape.bounds[0] - l0_window_width),
                int(anno.shape.bounds[2]),
                int(l0_window_width // self.stepsize)))
            ycoords = list(range(
                int(anno.shape.bounds[1] - l0_window_height),
                int(anno.shape.bounds[3]),
                int(l0_window_height // self.stepsize)))

            # Itertools.product does not yield random combinations, so a list conversion is necessary
            cs = list(itertools.product(xcoords, ycoords))
            random.shuffle(cs)
            proposal_coords[l] = (coord for coord in cs)

        valid_levels: List[int] = list(useful_window_sizes.keys())
        # current_level_idx = 0  # in first iteration it will be 0
        while valid_levels:
            selected_level = random.choice(valid_levels)
            try:
                # selected_level = valid_levels[current_level_idx]
                x_raw, y_raw = next(proposal_coords[selected_level])
                l0_window_width, l0_window_height = useful_window_sizes[selected_level]
                l0_window: Polygon = self.augment_window(x_raw, y_raw, l0_window_width, l0_window_height)
                if self.test_window_validity(l0_window, anno):
                    x1, y1, x2, y2 = l0_window.bounds
                    level_patchsize = (
                        int((x2 - x1) / level_downsamples[selected_level]),
                        int((y2 - y1) / level_downsamples[selected_level])
                    )
                    yield selected_level, (int(x1), int(y1)), level_patchsize
                    # current_level_idx = (current_level_idx + 1) % len(valid_levels)
            except StopIteration:
                # No more proposal coordinates in current_level
                valid_levels.remove(selected_level)
                # current_level_idx = 0


class GeojsonObjWindows(BaseModel):
    """
    Each WSI is treated as a supercase with windows as subcases.
    This class offers a parameterized function for extracting windows per WSI.

    Enables segmentation, detection and multilabel classification.
    """
    minimum_pixels_level: int = Field(
        default=75,
        description="An annotation must represent at least this many pixels in the level to be included."
    )
    filter_larger_than_fraction: float = 0.95
    output_patch_size: Tuple[int, int] = 1024, 1024
    minimum_visible_fraction: float = 0.2
    buckets: BucketConfig = BucketConfig(
        buckets=[Bucket(expression=f".*", description="all")]
    )
    best_area_per_patch: float = 0.3
    target_label: List[ObjectLabelType] = ['det']

    def transform_wsi_to_windows(self, supercase: Dict[str, Any]) -> List[Dict[str, Any]]:
        """
        Supercases need to have at least the keys:

        - wsi: TiffSlide
        - annos: List[QuPathAnnotation]

        and should have a meta key containing a custom dictionary.
        """
        slide: TiffSlide = supercase['wsi']
        wind_wh = {
            level: (self.output_patch_size[0] * factor, self.output_patch_size[1] * factor)
            for level, factor in enumerate(slide.level_downsamples)
        }
        wsi_width, wsi_height = slide.level_dimensions[0][0], slide.level_dimensions[0][1]
        # This buffer will be used to create windows
        all_annos: List[QuPathAnnotation] = [anno for anno in supercase['annos']]
        # Only use pointers (even tho not actual pointers, might get messy in Python)
        annos_left: List[int] = [i for i, _ in enumerate(all_annos)]
        random.shuffle(annos_left)

        res = []

        while annos_left:
            # The perfect window for this annotation is selected
            main_annotation_index = annos_left.pop()
            main_annotation: QuPathAnnotation = all_annos[main_annotation_index]
            l0_anno_location, l0_anno_size = main_annotation.get_enclosing_region()
            # Find the level where the annotation makes up a maximum of 50% of the area
            areas_per_level = {
                level: (
                    main_annotation.shape.area / (downsample_factor ** 2),
                    l0_anno_size[0] / downsample_factor,
                    l0_anno_size[1] / downsample_factor
                )
                for level, downsample_factor in enumerate(slide.level_downsamples)
            }
            # Collect the probability for each level to select it as the best level
            good_levels = {
                level: 1 - np.abs(self.best_area_per_patch - ((w * h) / (wind_wh[level][0] * wind_wh[level][1])))
                for level, (ar, w, h) in areas_per_level.items()
                if (
                    (ar > self.minimum_pixels_level)
                    and
                    (ar / (wind_wh[level][0] * wind_wh[level][1]) < self.filter_larger_than_fraction)
                    and
                    (w < self.output_patch_size[0])
                    and
                    (h < self.output_patch_size[1])
                )
            }
            if not good_levels:
                # If there is no really good level for this annotation, skip the window
                logging.debug(f"Skipped {main_annotation} because I did not find a good window")
                continue
            # Pick one of the levels that are suitable for this annotation:
            window_level = random.choices(list(good_levels.keys()), weights=list(good_levels.values()), k=1)[0]
            downsample_fac = slide.level_downsamples[window_level]
            l0_window_width, l0_window_height = self.output_patch_size[0] * \
                downsample_fac, self.output_patch_size[1] * downsample_fac
            max_x = min(wsi_width - l0_window_width, l0_anno_location[0])
            min_x = max(0, l0_anno_location[0] - (l0_window_width - l0_anno_size[0]))
            max_y = min(wsi_height - l0_window_height, l0_anno_location[1])
            min_y = max(0, l0_anno_location[1] - (l0_window_height - l0_anno_size[1]))
            if min_x > max_x or min_y > max_y:
                logging.debug(f"An annotation is too large for the selected level")
                continue
            l0_x, l0_y = random.randint(int(min_x), int(max_x)), random.randint(int(min_y), int(max_y))
            # l0_x, l0_y = min_x, min_y
            l0_window = Polygon([
                (l0_x, l0_y),
                (l0_x + l0_window_width, l0_y),
                (l0_x + l0_window_width, l0_y + l0_window_height),
                (l0_x, l0_y + l0_window_height)
            ])

            l_x, l_y = int(l0_x/downsample_fac), int(l0_y/downsample_fac)
            l_window = Polygon([
                (l_x, l_y),
                (l_x + self.output_patch_size[0], l_y),
                (l_x + self.output_patch_size[0], l_y + self.output_patch_size[1]),
                (l_x, l_y + self.output_patch_size[1])
            ])

            region_location = l0_anno_location
            pil_img = slide.read_region(
                location=(l0_x, l0_y),
                level=window_level,
                size=self.output_patch_size
            )

            other_annos = []
            for all_anno_index, anno in enumerate(all_annos):
                if all_anno_index != main_annotation_index:
                    # Determine if anno is well represented, partially represented or not represented in this window
                    if anno.overlaps_with(l0_window, 0.99):
                        other_annos.append(deepcopy(anno))
                        if all_anno_index in annos_left:
                            annos_left.remove(all_anno_index)
                        # annos_left.remove(anno)
                    elif anno.overlaps_with(l0_window, self.minimum_visible_fraction):
                        # This annotation is not yet well represented, it might get another chance in its own window
                        other_annos.append(deepcopy(anno))
            other_annos.append(deepcopy(main_annotation))

            annos_in_window: List[QuPathAnnotation] = list(map(
                lambda anno: move_anno_to_window(anno, l0_window, l0_x, l0_y, downsample_fac),
                other_annos
            ))
            # Filter those that are too small or too big in this window
            annos_in_window = [
                anno for anno in annos_in_window
                if (
                    (anno.shape.area > self.minimum_pixels_level)
                    and
                    (anno.shape.area / l_window.area < self.filter_larger_than_fraction)
                )]
            if not annos_in_window:
                # This should never happen because the window is extracted to fit at least one annotation
                logging.warning("Somehow I got a window without useful annotations")

            anno_labels = [anno.get_class_name() for anno in annos_in_window]
            buckets: List[Tuple[str, int]] = [self.buckets.get_bucket_name(l.lower()) for l in anno_labels]
            subcase_dict: Dict[str, Any] = {
                "image": F.to_tensor(pil_img),
                "meta": {
                    # "annotations_in_window": annos_in_window,
                    "level": window_level,
                    "window_location": region_location,
                    "classnames": anno_labels,
                }
            }

            for label_type in self.target_label:
                self.extract_labels(subcase_dict, label_type, annos_in_window, buckets)

            if "meta" in supercase:
                subcase_dict['meta']['supercase'] = supercase['meta']
            res.append(subcase_dict)

        return res

    def extract_labels(self,
                       subcase_dict: Dict[str, Any],
                       t: ObjectLabelType,
                       annos_in_window: List[QuPathAnnotation],
                       buckets: List[Tuple[str, int]]) -> None:
        if t == "det":
            anno_boxes = [anno.get_enclosing_region() for anno in annos_in_window]
            anno_detection_boxes_level = [(
                max(0, int(anno_x)),  # / downsample_fac) - x_level),
                max(0, int(anno_y)),  # / downsample_fac) - y_level),
                min(self.output_patch_size[0] - 1, int((anno_x + anno_width))),  # / downsample_fac) - x_level),
                min(self.output_patch_size[1] - 1, int((anno_y + anno_height))),  # / downsample_fac) - y_level),
            ) for ((anno_x, anno_y), (anno_width, anno_height)) in anno_boxes]
            subcase_dict["boxes"] = torch.Tensor(anno_detection_boxes_level).float()
            subcase_dict["labels"] = torch.Tensor([x[1] for x in buckets]).long()
        elif t == "seg":
            subcase_dict['label'] = torch.from_numpy(rasterize_annotations(
                self.output_patch_size[0],
                self.output_patch_size[1],
                annos_in_window,
                torch.Tensor([x[1] for x in buckets]).long()
            ))
        else:
            raise NotImplementedError


class WSIGeojsonDataset(Dataset[Dict[str, Any]]):
    """
    Encapsulates WSIs and corresponding annotations.
    """
    class Config(BaseModel):
        anno_filter: AnnoFilterConfig = AnnoFilterConfig()

    def __init__(self, args: Config, wsi_anno_map: Dict[Path, Path]) -> None:
        self.args = args
        self.wsi_list = []

        outfiltered = []
        for anno_path, wsi_path in wsi_anno_map.items():
            with open(anno_path, "r") as f:
                annos: List[QuPathAnnotation] = [QuPathAnnotation(a, str(wsi_path))
                                                 for a in json.load(f)["features"]]

            original_anno_num = len(annos)
            # pre-filter annotations, e.g. by their class names
            annos = list(filter(lambda x: self.args.anno_filter.apply(x, None), annos))

            # Only add this WSI if there are annotations left
            if annos:
                self.wsi_list.append((wsi_path, annos))
            else:
                outfiltered.append(original_anno_num)

        if outfiltered:
            logging.warning(f"Dropped {len(outfiltered)} WSI because no labels left after filtering: {outfiltered=}")

    def __len__(self) -> int:
        return len(self.wsi_list)

    def __getitem__(self, index) -> Dict[str, Any]:
        wsi_path, annos = self.wsi_list[index]

        return {
            "wsi": TiffSlide(wsi_path),
            "annos": annos,
            "meta": {"id": wsi_path.stem}
        }

    def __repr__(self) -> str:
        wsi_stats = "".join([f"- {wsi_path.stem}: {len(annos)} annotations\n" for wsi_path, annos in self.wsi_list])
        return f"""
        Length: {len(self)}\n\n
        {wsi_stats}
        """
