# Supplementary material for: Overcoming data scarcity in biomedical imaging with a foundational multi-task model
Source: Nat Comput Sci. 2024 Jul 19;4(7):495–509. doi: 10.1038/s43588-024-00662-z (PMC11288886; doi:10.1038/s43588-024-00662-z)
Supplement: Supplementary file 4 — The source code for reproducing the study results. For the most recent version, see https://github.com/FraunhoferMEVIS/MedicalMultitaskModeling. For the corresponding model weights of this study, see https://zenodo.org/records/11383543. [file 43588_2024_662_MOESM4_ESM.zip › code/original_version/mtl-torch/mtl_torch/data_loading/ImageTranslationDataset.py]

# Copyright (c) Fraunhofer MEVIS, Germany. All rights reserved.

from __future__ import annotations
from typing import Any, List, Optional, Callable, Dict, Tuple, TypeVar

import torch
import torchvision.transforms.functional as F
from torch.utils.data import Dataset

from .MTLDataset import MTLDataset, SrcCaseType
CaseDict = TypeVar("CaseDict", bound=Dict)


class ImageTranslationDataset(MTLDataset):

    def __init__(self,
                 src_ds: Dataset[SrcCaseType],
                 src_transform: Optional[Callable[[SrcCaseType], Dict[str, Any]]] = None) -> None:
        super().__init__(src_ds, ["image", "targetimage"], ["meta"], src_transform=src_transform)

    def verify_case_by_index(self, index: int) -> Dict[str, Any]:
        case = super().verify_case_by_index(index)
        self.assert_image_data_assumptions(case['image'])
        self.assert_image_data_assumptions(case['targetimage'])
        return case

    def get_input_output_tuple(self, batch: Dict[str, Any]) -> Tuple[Any, ...]:
        return batch['image'], batch['imagetarget']

    def st_case_viewer(self, case: Dict[str, Any]) -> None:
        import streamlit as st
        from mtl_torch.logging.st_ext import blend_with_mask
        st.title("Untransformed image:")

        im = case.pop('image')
        blend_with_mask(im, None, caption_suffix=f"Shape: {im.shape}")
        targetim = case.pop('targetimage')
        blend_with_mask(targetim, None, caption_suffix=f"Shape: {targetim.shape}")
        st.write(case)

    def _compute_batchsize_from_batch(self, batch: Dict[str, Any]) -> int:
        return batch['image'].shape[0]

    def _visualize_batch_case(self, batch: Dict[str, Any], i: int) -> None:
        import streamlit as st
        from mtl_torch.logging.st_ext import blend_with_mask
        blend_with_mask(batch['image'][i],
                        None,
                        caption_suffix=f"{i}/{self._compute_batchsize_from_batch(batch)}: {batch['image'][i].shape}",
                        st_key=f"b{i}")
        blend_with_mask(
            batch['targetimage'][i],
            None, caption_suffix=f"{i}/{self._compute_batchsize_from_batch(batch)}: {batch['targetimage'][i].shape}",
            st_key=f"b{i}")
