# Supplementary material for: Overcoming data scarcity in biomedical imaging with a foundational multi-task model
Source: Nat Comput Sci. 2024 Jul 19;4(7):495–509. doi: 10.1038/s43588-024-00662-z (PMC11288886; doi:10.1038/s43588-024-00662-z)
Supplement: Supplementary file 4 — The source code for reproducing the study results. For the most recent version, see https://github.com/FraunhoferMEVIS/MedicalMultitaskModeling. For the corresponding model weights of this study, see https://zenodo.org/records/11383543. [file 43588_2024_662_MOESM4_ESM.zip › code/original_version/mtl-torch/mtl_torch/data_loading/medical/chestxray.py]

# Copyright (c) Fraunhofer MEVIS, Germany. All rights reserved.

import warnings
import random
from typing import List, Tuple, Dict, Any, Optional, Literal
from tqdm.auto import tqdm
from functools import reduce
import imageio.v2 as imageio
import os
import json5 as json
from pathlib import Path
import numpy as np
import torch
import torch.nn as nn
from torch.utils.data import Dataset, DataLoader
from torchvision import transforms, datasets
import torchvision.transforms.functional as F
import monai.transforms as monai_transforms
import pydicom
from pydicom.pixel_data_handlers.util import apply_voi_lut
import numpy as np
import pandas as pd
import albumentations as A

from mtl_torch.bucketizing import Bucket, BucketConfig
from mtl_torch.BaseModel import BaseModel
from mtl_torch.interactive import pipes
from mtl_torch.data_loading.TrainValCohort import TrainValCohort
from mtl_torch.data_loading.ClassificationDataset import ClassificationDataset
from mtl_torch.data_loading.DetectionDataset import DetectionDataset
from mtl_torch.data_loading.MultilabelClassificationDataset import MultilabelClassificationDataset
from mtl_torch.data_loading.SemSegDataset import SemSegDataset
from mtl_torch.data_loading.utils import TransformedSubset, download_and_extract_archive, train_val_split
from mtl_torch.utils import disk_cacher
from mtl_torch.augmentations import get_xray_augs
from mtl_torch.logging.wandb_ext import remove_wandb_special_chars
from mtl_torch.transforms import UnifySizes
from mtl_torch.data_loading.MTLDataset import mtl_collate


class SIIMDataSource(Dataset[Dict[str, Any]]):
    """
    We only have labels for the training data.

    Paths are of the form train/[STUDY_ID]/[SERIES]/[image_id].dcm
    """

    @staticmethod
    @disk_cacher()
    def load_metadata(root: Path):
        train_path = root / "train"
        image_df = pd.read_csv(root / "train_image_level.csv")
        study_df = pd.read_csv(root / "train_study_level.csv").set_index("id")

        img_id_to_path_map = {}
        for img_path in train_path.glob("**/*.dcm"):
            assert img_path.stem not in img_id_to_path_map
            img_id_to_path_map[img_path.stem] = img_path

        return (
            img_id_to_path_map,
            image_df,
            study_df
        )

    def __init__(self, root: Path, binary: bool) -> None:
        self.root, self.binary = root, binary
        self.img_id_to_path_map, self.image_df, self.study_df = self.load_metadata(self.root)
        self.image_reader = monai_transforms.LoadImage()
        self.intensity_scaler = monai_transforms.ScaleIntensity()
        self.full_class_names = ['Negative for Pneumonia', 'Typical Appearance',
                                 'Indeterminate Appearance', 'Atypical Appearance']
        self.class_names = ["Negative", "Positive"] if self.binary else self.full_class_names

    def __len__(self) -> int:
        return len(self.image_df)

    def __getitem__(self, index) -> Dict[str, Any]:
        row: Dict = dict(self.image_df.iloc[index])  # type: ignore
        study_id = row["StudyInstanceUID"]
        study_row = dict(self.study_df.loc[f"{study_id}_study"])

        image_id = str(row["id"]).split("_")[0]
        img_path = self.img_id_to_path_map[image_id]
        img, img_meta = self.image_reader(img_path)

        # Images are loaded weirdly by MONAI.LoadImage, these operation make them look like those of other people
        img = np.fliplr(np.rot90(img, k=3)).copy()

        assert img_path.exists()
        if isinstance(row['boxes'], str):
            boxes = [
                DetectionDataset.convert_coco_box_to_pascal_box(box['x'], box['y'], box['width'], box['height'])
                for box in json.loads(row['boxes'])]  # type: ignore
        else:
            boxes = []
        boxes = torch.Tensor(boxes)

        classification_name = list(study_row.keys())[list(study_row.values()).index(1)]
        classification_target = self.full_class_names.index(classification_name)

        box_labels = torch.zeros(boxes.size(0)).long()
        box_labels[:] = classification_target > 0 if self.binary else classification_target
        return {
            "original_index": index,
            "image": self.intensity_scaler(F.to_tensor(img)).as_tensor(),  # type: ignore
            "boxes": boxes,
            "labels": box_labels,
            "meta": {
                "id": dict(row),
                "dicom_tags": img_meta,
                "class_name": classification_name,
                "image_path": str(img_path),
                "multiclass": study_row,
            },
            "class": classification_target
        }


class SIIMCovidClf(TrainValCohort[ClassificationDataset]):
    """
    See SIIMCovidDetection for download instructions. It should use the same data source
    """
    class Config(TrainValCohort.Config):
        resize = (512, 512)
        batch_size: Optional[int] = 4
        buckets: BucketConfig = BucketConfig(
            exactly_one_match=True,
            buckets=[
                Bucket(expression=r"Neg.*", description="Negative"),
                Bucket(expression=r"^T.*", description="Typical Covid Pneumonia"),
                Bucket(expression=r"^[I|A].*", description="Atypical Covid Pneumonia")
            ]
        )
        train_perc = 0.8
        split_seed: int = 42

    def __init__(self, ds_root: Path, args: Config):
        self.ds_root = ds_root
        src_ds = SIIMDataSource(self.ds_root, binary=False)

        train_indices, val_indices = train_val_split(list(range(len(src_ds))),
                                                     perc=args.train_perc,
                                                     seed=args.split_seed)
        src_t = transforms.Compose([
            ClassificationDataset.bucketize_case(args.buckets, lambda d: d["class_name"]),
            pipes.AlbWithBoxes([
                A.Resize(width=args.resize[0], height=args.resize[1])
            ]),
            pipes.ApplyToKey(lambda im: torch.concat([im, im, im], 0), key='image')
        ])
        train_ds = ClassificationDataset(
            TransformedSubset(src_ds, indices=train_indices),
            src_transform=src_t,
            class_names=args.buckets.get_class_names(),
            batch_transform=pipes.Alb(get_xray_augs())
        )
        val_ds = ClassificationDataset(
            TransformedSubset(src_ds, indices=val_indices),
            src_transform=src_t,
            class_names=args.buckets.get_class_names()
        )

        super().__init__(
            args,
            train_ds,
            val_ds,
            cache_foldername="siimclf"
        )


class SIIMCovidDetection(TrainValCohort[DetectionDataset]):
    """
    ```bash
    kaggle competitions download -c siim-covid19-detection
    ```
    """
    class Config(TrainValCohort.Config):
        resize: Tuple[int, int] = (512, 512)
        train_perc = 0.7
        split_seed: int = 42
        binary: bool = True

    def __init__(self, ds_root: Path, args: Config):
        self.ds_root = ds_root
        ds_src = SIIMDataSource(self.ds_root, args.binary)
        train_indices, val_indices = train_val_split(list(range(len(ds_src))),
                                                     perc=args.train_perc,
                                                     seed=args.split_seed)

        src_transform = transforms.Compose([
            pipes.AlbWithBoxes([
                A.Resize(width=args.resize[0], height=args.resize[1])
            ]),
            pipes.ApplyToKey(lambda im: torch.concat([im, im, im], 0), key='image'),
        ])

        super().__init__(
            args,
            DetectionDataset(TransformedSubset(ds_src, indices=train_indices),
                             src_transform=src_transform,
                             class_names=ds_src.class_names,
                             batch_transform=pipes.AlbWithBoxes(get_xray_augs())),
            DetectionDataset(TransformedSubset(ds_src, indices=val_indices),
                             src_transform=src_transform,
                             class_names=ds_src.class_names),
            cache_foldername="siimdet"
        )


class ChestXRay2017Cohort(TrainValCohort[ClassificationDataset]):
    """
    This dataset is the Pneumonia dataset from medmnist with the original resolution, where the images are gray-scale,
    and their sizes are (384-2,916)x(127-2,713).

    The dataset can be downloaded via the link from the download function.

    Associated publication: https://pubmed.ncbi.nlm.nih.gov/29474911/

    Performance with Resnet50 (224x224) -> 88.4%
    Performance of Google AutoML Vision -> 94.6%
    """

    class Config(TrainValCohort.Config):
        resize: Tuple[int, int] = (512, 512)
        train_aug: bool = True

    def __init__(self,
                 data_root: Path,
                 args: Config,
                 download=False,
                 folder_name="ChestXRay2017"):
        """
        data_root: Directory of the ChestXRay2017 dataset
        """
        self.ds_root = data_root / folder_name
        train_path, val_path = self.ds_root / 'chest_xray' / 'train', self.ds_root / 'chest_xray' / 'test'
        if not train_path.exists():
            if download:
                self.download_cohort()
            else:
                raise Exception("Chest XRay 2017 cannot be located on disk")

        base_transform = pipes.Alb([
            A.Resize(width=args.resize[0], height=args.resize[1])
        ])
        src_t = transforms.Compose([ClassificationDataset.TorchvisionToMTLClf, base_transform])
        self.train_src = datasets.ImageFolder(str(train_path))
        self.val_src = datasets.ImageFolder(str(val_path))
        super().__init__(
            args,
            ClassificationDataset(
                self.train_src,
                src_transform=src_t,
                class_names=self.train_src.classes,
                batch_transform=pipes.Alb(get_xray_augs()) if args.train_aug else nn.Identity()),
            ClassificationDataset(self.val_src, src_transform=src_t, class_names=self.val_src.classes),
            cache_foldername=folder_name
        )
        assert self.datasets[0].class_names == self.datasets[1].class_names

    def download_cohort(self) -> bool:
        download_and_extract_archive(
            self.ds_root,
            "https://md-datasets-public-files-prod.s3.eu-west-1.amazonaws.com/31ab5ede-ed34-46d4-b1bf-c63d70411497",
            archive_type='zip'
        )
        return True


class SIIMSegSource(Dataset[Dict[str, Any]]):
    """
    Wraps data from https://www.kaggle.com/c/siim-acr-pneumothorax-segmentation.

    Downloaded using `kaggle competitions download -c siim-acr-pneumothorax-segmentation`.

    Data was not mappable, so use temporary fix provided by some random user:
    ```
    kaggle datasets download -d abhishek/siim-dicom-images
    kaggle datasets download -d abhishek/siim-png-images
    ```
    """

    @staticmethod
    @disk_cacher()
    def load_im_paths(root: Path):
        return {p.stem: p for p in root.glob("**/*.dcm")}

    @staticmethod
    def mask2rle(img, width, height):
        """
        Supplied with "mask_functions.py" in the dataset.
        """
        rle = []
        lastColor = 0
        currentPixel = 0
        runStart = -1
        runLength = 0

        for x in range(width):
            for y in range(height):
                currentColor = img[x][y]
                if currentColor != lastColor:
                    if currentColor == 255:
                        runStart = currentPixel
                        runLength = 1
                    else:
                        rle.append(str(runStart))
                        rle.append(str(runLength))
                        runStart = -1
                        runLength = 0
                        currentPixel = 0
                elif runStart > -1:
                    runLength += 1
                lastColor = currentColor
                currentPixel += 1

        return " ".join(rle)

    @staticmethod
    def rle2mask(rle, width, height, positive_value=255):
        """
        Supplied with "mask_functions.py" in the dataset.
        """
        mask = np.zeros(width * height)
        if rle != " -1":
            array = np.asarray([int(x) for x in rle.split()])
            starts = array[0::2]
            lengths = array[1::2]

            current_position = 0
            for index, start in enumerate(starts):
                current_position += start
                mask[current_position:current_position+lengths[index]] = positive_value
                current_position += lengths[index]

        return mask.reshape(width, height)

    def __init__(self, root: Path) -> None:
        self.ds_root = root / "siim-dicom-images"
        self.df = pd.read_csv(self.ds_root / "train-rle.csv", index_col=0)
        self.image_reader = monai_transforms.LoadImage()
        self.intensity_scaler = monai_transforms.ScaleIntensity()
        self.imgs_root = self.ds_root / "siim-original"
        self.img_paths = self.load_im_paths(self.imgs_root)
        self.image_ids = list(self.df.index.unique())
        # self.train_paths = list((self.imgs_root / "dicom-images-train").glob("*"))
        # self.test_paths = list((self.imgs_root / "dicom-images-test").glob("*"))

    def __len__(self) -> int:
        return len(self.image_ids)

    def __getitem__(self, index) -> Dict[str, Any]:
        dicom_id: str = self.image_ids[index]
        anno_indices = list(np.argwhere(self.df.index == dicom_id).flatten())
        rle_masks = [self.df.iloc[i][0] for i in anno_indices]

        dcm_path = self.img_paths[dicom_id]
        dcm_img = pydicom.dcmread(dcm_path)
        masks = [SIIMSegSource.rle2mask(rle_mask, 1024, 1024, positive_value=1).T != 0. for rle_mask in rle_masks]
        mask: np.ndarray = reduce(np.bitwise_or, masks)

        pixels = dcm_img.pixel_array
        return {
            "dicomid": dicom_id,
            "image": F.to_tensor(pixels),
            "label": torch.from_numpy(mask).long(),
            "sex": dcm_img[0x0010, 0x0040].value,
            "age": dcm_img.PatientAge,
            "counts": np.unique(mask, return_counts=True)
        }


class SIIMPneumothoraxSegCohort(TrainValCohort[SemSegDataset]):
    """
    https://www.kaggle.com/competitions/siim-acr-pneumothorax-segmentation/overview

    Benchmark should reach about 0.86 mtlval FG IoU, compare with:
    https://www.kaggle.com/competitions/siim-acr-pneumothorax-segmentation/leaderboard
    """

    class Config(TrainValCohort.Config):
        resize = (512, 512)
        train_perc = 0.8
        split_seed: int = 42

    def __init__(self, data_root: Path, args: Config) -> None:
        ds_src = SIIMSegSource(data_root)
        base_transform = transforms.Compose([
            pipes.Alb([
                A.Resize(width=args.resize[0], height=args.resize[1])
            ]),
            pipes.ApplyToKey(lambda im: torch.concat([im, im, im], 0), key='image'),
        ])
        train_indices, val_indices = train_val_split(list(range(len(ds_src))),
                                                     perc=args.train_perc,
                                                     seed=args.split_seed)

        super().__init__(
            args,
            SemSegDataset(TransformedSubset(ds_src, indices=train_indices),
                          src_transform=base_transform,
                          class_names=["BG", "FG"],
                          batch_transform=pipes.Alb(get_xray_augs())),
            SemSegDataset(TransformedSubset(ds_src, indices=val_indices),
                          src_transform=base_transform,
                          class_names=["BG", "FG"]),
            cache_foldername="ssimpneumoseg"
        )


class CheXpertSource(Dataset[Dict[str, Any]]):
    """
    CheXpert source wrapper.

    Classes are labeled using uncertainty labels because classes are extracted from text reports using keyword search.

    The training set consists of 223414 samples.
    """

    def __init__(self,
                 root: Path,
                 train=True,
                 folder_name: Literal["CheXpert-v1.0-small", "CheXpert-v1.0"] = "CheXpert-v1.0") -> None:
        self.ds_root = root / "chexpert"
        self.folder_name = folder_name
        if train:
            self.split_root = self.ds_root / self.folder_name / "train"
            self.df = pd.read_csv(self.ds_root / self.folder_name / "train.csv")
        else:
            self.split_root = self.ds_root / self.folder_name / "valid"
            self.df = pd.read_csv(self.ds_root / self.folder_name / "valid.csv")

        # Fix all image paths to correct absolute paths on this environment
        self.df["Path"] = self.df["Path"].apply(lambda v: self.ds_root / v)

    def __len__(self):
        return self.df.shape[0]

    @staticmethod
    def image_to_mtlformat(img: np.ndarray) -> torch.Tensor:
        t = F.to_tensor(img)
        return torch.concat([t, t, t], dim=0)

    def __getitem__(self, index) -> Dict[str, Any]:
        row = dict(self.df.iloc[index])  # type: ignore
        row["Path"] = Path(row["Path"])
        row["filestem"] = row["Path"].stem
        row["study"] = row["Path"].parts[-2]
        row["patient"] = row["Path"].parts[-3]
        return {
            "image": imageio.imread(row["Path"]),
            "meta": row
        }


class CheXpertClassificationCohort(TrainValCohort[ClassificationDataset]):

    class Config(TrainValCohort.Config):
        resize = (512, 512)
        for_column: Literal['Sex', 'Frontal/Lateral', 'AP/PA', 'No Finding', 'Enlarged Cardiomediastinum',
                            'Cardiomegaly', 'Lung Opacity', 'Lung Lesion', 'Edema', 'Consolidation', 'Pneumonia', 'Atelectasis',
                            'Pneumothorax', 'Pleural Effusion', 'Pleural Other', 'Fracture', 'Support Devices'] = "Pneumonia"
        train_augs: bool = True

    def __init__(self,
                 data_root: Path,
                 args: Config,
                 folder_name: Literal["CheXpert-v1.0-small", "CheXpert-v1.0"] = "CheXpert-v1.0-small",
                 cache_foldername: str = "") -> None:
        self.args: CheXpertMultilabelCohort.Config
        self.train_src = CheXpertSource(data_root, train=True, folder_name=folder_name)
        self.val_src = CheXpertSource(data_root, train=False, folder_name=folder_name)

        self.train_src.df = self.train_src.df[~self.train_src.df[args.for_column].isna()]
        self.val_src.df = self.val_src.df[~self.val_src.df[args.for_column].isna()]
        class_names = list(map(lambda x: remove_wandb_special_chars(
            str(x)), self.train_src.df[args.for_column].unique()))

        def extract_labels(d):
            d['class'] = class_names.index(remove_wandb_special_chars(str(d['meta'][args.for_column])))
            return d

        src_transforms = [
            pipes.ApplyToKey(CheXpertSource.image_to_mtlformat, key="image"),
            pipes.Alb([A.Resize(width=args.resize[0], height=args.resize[1])]),
            extract_labels,
        ]

        super().__init__(
            args,
            ClassificationDataset(self.train_src,
                                  src_transform=transforms.Compose(src_transforms),
                                  class_names=class_names,
                                  batch_transform=pipes.Alb(get_xray_augs()) if args.train_augs else None),
            ClassificationDataset(self.val_src,
                                  src_transform=transforms.Compose(src_transforms),
                                  class_names=class_names),
            cache_foldername=cache_foldername
        )


class CheXpertMultilabelCohort(TrainValCohort[MultilabelClassificationDataset]):
    class Config(TrainValCohort.Config):
        # Ordered by their label quality
        classes: List[str] = ['Sex',  # Good labels, train and val about 0.98
                              'Edema',  # Ok; train 0.8, val over 0.7
                              'Lung Opacity',  # Ok: train 0.9, val over 0.7
                              'Consolidation',  # Good
                              'Pneumonia',  # Good val acc because of high imbalance
                              'Pneumothorax',  # Good val acc because of high imbalance
                              'Pleural Effusion',  # Good
                              'Enlarged Cardiomediastinum',  # Noisy but ok, val worse than train
                              'Cardiomegaly',  # Tends to overfit but ok
                              #   'Lung Lesion',  # Bad with low valacc of 0.15 but good val auc (0.7)
                              #   'Support Devices' # Random val acc
                              #   'Fracture', # not well represented in val set
                              #   'Pleural Other', # bad
                              #   'Atelectasis', # Seems random
                              #   'Frontal/Lateral', # Very obvious, train and val 1.
                              #   'No Finding',  # Bad, train acc 1., val acc static
                              ]
        source_folder: Literal["downsized", "fullsized"] = "fullsized"
        longest_edge: int = 512
        batch_size = 8

    def __init__(self,
                 data_root: Path,
                 args: Config,
                 cache_foldername: str = "") -> None:
        self.args: CheXpertMultilabelCohort.Config = args
        folder_name = "CheXpert-v1.0-small" if args.source_folder == "downsized" else "CheXpert-v1.0"
        self.train_src = CheXpertSource(data_root, train=True, folder_name=folder_name)
        self.val_src = CheXpertSource(data_root, train=False, folder_name=folder_name)

        # uniques_foreach_column = [list(map(str, self.train_src.df[k].unique())) for k in args.classes]
        # self.classes = [(column_name, column_value, f"{column_name}=>{column_value}")
        #                 for i, column_name in enumerate(args.classes)
        #                 for column_value in uniques_foreach_column[i]]
        self.class_names = args.classes
        self.positives = {
            'Sex': ("Female", ["Unknown"]),
            'Frontal/Lateral': ("1.0", ["nan"]),
            'No Finding': ("1.0", ["nan"]),
            'Enlarged Cardiomediastinum': ("1.0", ["nan"]),
            'Cardiomegaly': ("1.0", ["nan"]),
            'Lung Opacity': ("1.0", ["nan"]),
            'Lung Lesion': ("1.0", ["nan"]),
            'Edema': ("1.0", ["nan"]),
            'Consolidation': ("1.0", ["nan"]),
            'Pneumonia': ("1.0", ["nan"]),
            'Atelectasis': ("1.0", ["nan"]),
            'Pneumothorax': ("1.0", ["nan"]),
            'Pleural Effusion': ("1.0", ["nan"]),
            'Pleural Other': ("1.0", ["nan"]),
            'Fracture': ("1.0", ["nan"]),
            'Support Devices': ("1.0", ["nan"])
        }

        def extract_labels(d):
            pos_each_class = [str(d['meta'][col_name]) == self.positives[col_name][0] for col_name in self.class_names]
            loss_weights = [str(d['meta'][col_name]) not in self.positives[col_name][1]
                            for col_name in self.class_names]
            d['class_labels'] = torch.Tensor(pos_each_class).float()
            d['loss_weights'] = torch.Tensor(loss_weights).float()
            # d['class_labels'] = torch.Tensor([str(d['meta'][col_name]) == col_val
            #                                   for col_name,
            #                                   col_val, _ in self.classes]).float()
            return d

        src_transforms = [
            pipes.ApplyToKey(CheXpertSource.image_to_mtlformat, key="image"),
            extract_labels,
        ]

        unifysizes = UnifySizes(max_edge_len=self.args.longest_edge)

        super().__init__(
            args,
            MultilabelClassificationDataset(
                self.train_src,
                src_transform=transforms.Compose(src_transforms),
                class_names=self.class_names,
                batch_transform=pipes.Alb(get_xray_augs()),
                collate_fn=transforms.Compose([unifysizes, mtl_collate])),
            MultilabelClassificationDataset(
                self.val_src,
                src_transform=transforms.Compose(src_transforms),
                class_names=self.class_names,
                collate_fn=transforms.Compose([unifysizes, mtl_collate])
            ),
            cache_foldername=cache_foldername
        )


class TuberculosisShenzhenSource(Dataset[Dict[str, Any]]):
    """
    https://www.kaggle.com/datasets/raddar/tuberculosis-chest-xrays-shenzhen
    """

    def __init__(self, root: Path) -> None:
        self.ds_root = root / "tuberculosis-chest-xrays-shenzhen"
        self.df = pd.read_csv(self.ds_root / "shenzhen_metadata.csv")
        self.images_folder = self.ds_root / "images" / "images"

    def __getitem__(self, index) -> Dict[str, Any]:
        row: Dict = dict(self.df.iloc[index])  # type: ignore
        img = imageio.imread(self.images_folder / row["study_id"])

        return {
            "image": F.to_tensor(img),
            "meta": row
        }

    def __len__(self) -> int:
        return len(self.df)


class TuberculosisShenzhenClfCohort(TrainValCohort[ClassificationDataset]):

    class Config(TrainValCohort.Config):
        resize = (512, 512)
        batch_size: Optional[int] = 8
        target_column: Literal["sex", "findings"] = "findings"
        seed: int = 42
        train_augs: bool = True

    def __init__(self, ds_root: Path, args: Config):
        ds_src = TuberculosisShenzhenSource(ds_root)
        train_indices, val_indices = train_val_split(list(range(len(ds_src))), seed=args.seed)
        train_src = TransformedSubset(ds_src, indices=train_indices)
        val_src = TransformedSubset(ds_src, indices=val_indices)
        classes: List[str] = ["Male", "Female"] if args.target_column == "sex" else ["normal", "abnormal"]

        def move_class_sex(d):
            d['class'] = classes.index(d['meta'][args.target_column])
            return d

        def move_class_findings(d):
            d['class'] = int(d['meta'][args.target_column] != "normal")
            return d

        src_t = transforms.Compose([
            move_class_sex if args.target_column == "sex" else move_class_findings,
            pipes.Alb([
                A.Resize(width=args.resize[0], height=args.resize[1])
            ]),
            pipes.ApplyToKey(lambda im: torch.concat([im] * (3 // im.shape[0]), 0), key='image')
        ])
        train_ds = ClassificationDataset(
            train_src,
            src_transform=src_t,
            class_names=classes,
            batch_transform=pipes.Alb(get_xray_augs()) if args.train_augs else None
        )
        val_ds = ClassificationDataset(
            val_src,
            src_transform=src_t,
            class_names=classes
        )

        super().__init__(
            args,
            train_ds,
            val_ds,  # val_ds,
            cache_foldername="tuberculosisclf"
        )


class VinBigDataSrc(Dataset[Dict[str, Any]]):
    """
    Single class per image including a box for non-normal cases. 18000

    Classes: 

    0 - Aortic enlargement
    1 - Atelectasis
    2 - Calcification
    3 - Cardiomegaly
    4 - Consolidation
    5 - ILD
    6 - Infiltration
    7 - Lung Opacity
    8 - Nodule/Mass
    9 - Other lesion
    10 - Pleural effusion
    11 - Pleural thickening
    12 - Pneumothorax
    13 - Pulmonary fibrosis
    """

    def __init__(self, root: Path, writable_root: Path, from_folder: Literal["dicom", "jpg"]) -> None:
        self.root = root / "vinbigdata-chest-xray-abnormalities-detection"
        self.df = pd.read_csv(self.root / "train.csv", index_col="image_id")
        self.image_ids = list(set(list(self.df.index)))
        self.class_names: List[str] = [remove_wandb_special_chars(x) for x in pd.unique(self.df['class_name'])]
        self.dcm_folder = self.root / "train"
        self.jpg_folder = writable_root / "train_jpg"
        self.meta_folder = writable_root / "meta"
        self.from_folder = from_folder

        # self.src_transform = pipes.Alb([A.Resize(self.cfg.resize[0], self.cfg.resize[1])])
        self.src_transform = nn.Identity()

        # Do not use in-built caching mechanism because there are multiple cases with the same images
        if self.from_folder == "jpg" and (
            not self.jpg_folder.exists() or len(os.listdir(self.jpg_folder)) < len(os.listdir(self.dcm_folder))
        ):
            self.jpg_folder.mkdir(exist_ok=True)
            self.meta_folder.mkdir(exist_ok=True)
            self.copy_as_jpeg()

    def __len__(self) -> int:
        return len(self.image_ids)

    def copy_as_jpeg(self):
        """
        Needs write permissions, uses multiprocessing to preprocess all full-sized dicom images to a specific jpg size
        """
        class FastDS:

            def __init__(self, ls, src_transform, jpg_folder, meta_folder) -> None:
                self.ls, self.src_transform, self.jpg_folder = ls, src_transform, jpg_folder
                self.meta_folder = meta_folder

            def __len__(self):
                return len(self.ls)

            def __getitem__(self, i):
                jpg_path = self.jpg_folder / f'{self.ls[i].stem}.jpg'
                meta_path = self.meta_folder / f'{self.ls[i].stem}.json'
                if not jpg_path.exists():
                    dcm = pydicom.dcmread(self.ls[i])
                    src_img = VinBigDataSrc.read_xray(dcm)
                    mtl_image = self.src_transform({"image": src_img})["image"]
                    if not meta_path.exists():
                        with open(meta_path, "w+") as f:
                            json.dump({
                                "imgsize": src_img.shape
                            }, f)
                    imageio.imwrite(jpg_path, F.to_pil_image(mtl_image))
                else:
                    assert meta_path.exists()
                return i

        dcm_paths = FastDS(list(self.dcm_folder.glob("*.dicom")), self.src_transform, self.jpg_folder,
                           self.meta_folder)
        for _ in tqdm(
            DataLoader(dcm_paths, num_workers=24, batch_size=1, shuffle=True, collate_fn=lambda x: x)  # type: ignore
        ):
            ...

    @staticmethod
    def read_xray(dicom, voi_lut=True, fix_monochrome=True):
        """
        Adapted from https://www.kaggle.com/code/raddar/convert-dicom-to-np-array-the-correct-way
        """
        # VOI LUT (if available by DICOM device) is used to transform raw DICOM data to "human-friendly" view
        if voi_lut:
            data = apply_voi_lut(dicom.pixel_array, dicom)
        else:
            data = dicom.pixel_array

        # depending on this value, X-ray may look inverted - fix that:
        if fix_monochrome and dicom.PhotometricInterpretation == "MONOCHROME1":
            data = np.amax(data) - data

        data = data - np.min(data)
        data = data / np.max(data)

        torch_pixels = torch.Tensor(data)
        return torch.stack([torch_pixels, torch_pixels, torch_pixels])

    def __getitem__(self, index) -> Dict[str, Any]:
        image_id = self.image_ids[index]
        rows = [dict(row) for _, row in self.df[self.df.index == image_id].iterrows()]

        if self.from_folder == "dicom":
            with warnings.catch_warnings():
                # Suppress warning that frequently occurs:
                # The (0028,0101) 'Bits Stored' value (14-bit) doesn't match the JPEG 2000 data (16-bit).
                warnings.simplefilter("ignore")
                dcm = pydicom.dcmread(self.dcm_folder / f'{image_id}.dicom')
                mtl_image = self.read_xray(dcm)
        else:
            mtl_image = F.to_tensor(imageio.imread(self.jpg_folder / f'{image_id}.jpg'))

        # If there are annotations from multiple radiologists, select one randomly
        rad_ids = [r['rad_id'] for r in rows]
        selected_rad = random.choice(rad_ids)
        transforms.ToTensor
        box_ls, box_labels_ls = [], []
        for row in filter(lambda r: r['rad_id'] == selected_rad, rows):
            if not np.isnan(row["x_min"]):
                if self.from_folder == "jpg":
                    with open(self.meta_folder / f'{image_id}.json') as f:
                        meta_dict = json.load(f)
                        orig_size = meta_dict['imgsize']  # type: ignore
                    x_factor, y_factor = orig_size[2] / mtl_image.shape[2], orig_size[1] / mtl_image.shape[1]
                    row_box = torch.Tensor(
                        [
                            row["x_min"] // x_factor,
                            row["y_min"] // y_factor,
                            row["x_max"] // x_factor,
                            row["y_max"] // y_factor
                        ]
                    ).float()
                else:
                    row_box = torch.Tensor(
                        [
                            row["x_min"],
                            row["y_min"],
                            row["x_max"],
                            row["y_max"]
                        ]
                    ).float()

                box_ls.append(row_box)
                box_labels_ls.append(self.class_names.index(remove_wandb_special_chars(row['class_name'])))
        if not box_ls:
            boxes = torch.empty(0, 4).float()
            box_labels = torch.empty((0,)).long()
        else:
            boxes = torch.stack(box_ls)
            box_labels = torch.Tensor(box_labels_ls).long()

        return {
            "image": mtl_image,
            # "class": self.class_names.index(rows[0]['class_name']),
            "boxes": boxes,
            "labels": box_labels,
            "meta": {
                "row": rows,
                "selected_radiologist": selected_rad
                # sex seems to be not available for all patients in this dataset
                # "sex": dcm.PatientSex,
            }
        }


class VinBigDataDetCohort(TrainValCohort[DetectionDataset]):
    class Config(TrainValCohort.Config):
        split_seed: int = 42
        max_edge: int = 544
        batch_size: int = 4

    def __init__(self, root: Path, writable_root: Path, cfg: Config, *args, **kwargs) -> None:
        self.root, self.cfg = root, cfg
        self.src_ds = VinBigDataSrc(self.root, writable_root, from_folder="dicom")
        train_indices, val_indices = train_val_split(list(range(len(self.src_ds))),
                                                     perc=0.85,
                                                     seed=self.cfg.split_seed)
        collate = UnifySizes(max_edge_len=self.cfg.max_edge, support_boxes=True)
        super().__init__(cfg,
                         DetectionDataset(
                             TransformedSubset(self.src_ds, indices=train_indices),
                             class_names=self.src_ds.class_names[1:],
                             batch_transform=pipes.AlbWithBoxes(get_xray_augs()),
                             collate_fn=collate
                         ),
                         DetectionDataset(
                             TransformedSubset(self.src_ds, indices=val_indices),
                             class_names=self.src_ds.class_names[1:],
                             collate_fn=collate
                         ),
                         *args,
                         **kwargs
                         )


if __name__ == "__main__":
    import os
    from mtl_torch.logging.st_ext import multi_cohort_explorer, blend_with_mask
    import pydantic
    pydantic.class_validators._FUNCS.clear()
    import imageio.v2 as imageio

    import streamlit as st

    p = Path(os.getenv("ML_DATA_ROOT", default="/input/data/histo_root/"))
    writep = Path("/output/jschaefer/vinbigdata")

    @st.cache_resource
    def tuberculosisshenzhen():
        return TuberculosisShenzhenClfCohort(p, TuberculosisShenzhenClfCohort.Config(target_column="sex"))

    # @st.cache_resource
    def chexpert_clf():
        return CheXpertClassificationCohort(p, CheXpertClassificationCohort.Config(for_column="AP/PA"))

    @st.cache_resource
    def chexpert_mclf():
        return CheXpertMultilabelCohort(p,
                                        args=CheXpertMultilabelCohort.Config(
                                            source_folder="fullsized"
                                        ))

    @st.cache_resource
    def siimpneumothoraxseg():
        return SIIMPneumothoraxSegCohort(p / "siim-acr-pneumothorax-segmentation", SIIMPneumothoraxSegCohort.Config())

    @st.cache_resource
    def siimcoviddetection():
        return SIIMCovidDetection(p / "siim-covid19-detection", SIIMCovidDetection.Config())

    @st.cache_resource
    def siimcovidclf():
        return SIIMCovidClf(p / "siim-covid19-detection", SIIMCovidClf.Config(num_workers=0))

    @st.cache_resource
    def chestxray2017():
        return ChestXRay2017Cohort(p, args=ChestXRay2017Cohort.Config(
            batch_size=8,
        ))

    def vinbigdata_det():
        return VinBigDataDetCohort(p, writep, VinBigDataDetCohort.Config(num_workers=0))

    # c = vinbigdata_clf()

    multi_cohort_explorer({
        "vinbigdet": vinbigdata_det,
        "chexpert_multilabel": chexpert_mclf,
        "chexpert_clf": chexpert_clf,
        "tuberculosisshenzhen": tuberculosisshenzhen,
        "siimpneumothoraxseg": siimpneumothoraxseg,
        "siimcoviddetection": siimcoviddetection,
        "siimcovidclf": siimcovidclf,
        "chestxray2017": chestxray2017
    })
