# Supplementary material for: Overcoming data scarcity in biomedical imaging with a foundational multi-task model
Source: Nat Comput Sci. 2024 Jul 19;4(7):495–509. doi: 10.1038/s43588-024-00662-z (PMC11288886; doi:10.1038/s43588-024-00662-z)
Supplement: Supplementary file 4 — The source code for reproducing the study results. For the most recent version, see https://github.com/FraunhoferMEVIS/MedicalMultitaskModeling. For the corresponding model weights of this study, see https://zenodo.org/records/11383543. [file 43588_2024_662_MOESM4_ESM.zip › code/original_version/mtl-torch/mtl_torch/data_loading/medical/conic.py]

# Copyright (c) Fraunhofer MEVIS, Germany. All rights reserved.

from typing import Optional, Tuple, Any, Dict, List, Literal
import pandas as pd
import cv2
import imageio.v3 as imageio
import os
import numpy as np
from pathlib import Path
import logging
import torch
import torch.nn as nn
import torchvision.transforms.functional as Ft
from torch.utils.data import Dataset
import torchvision.transforms as transforms
import albumentations as A
from mtl_torch.interactive import data, configs as cfs, pipes
from mtl_torch.augmentations import get_histo_augs
from mtl_torch.data_loading.utils import train_val_split
from mtl_torch.data_loading.DetectionDataset import DetectionDataset
from mtl_torch.data_loading.utils import TransformedSubset, train_val_split


def compute_boxes(counts_arr: np.ndarray, mask: np.ndarray):
    nucleicoords = [np.argwhere(counts_arr == nuclei_val) for nuclei_val in np.unique(counts_arr)[1:]]
    boxes = [(nucleicoord.min(0), nucleicoord.max(0) + 1) for nucleicoord in nucleicoords]
    boxes = torch.Tensor([(xstart, ystart, xstop, ystop)
                          for (ystart, xstart), (ystop, xstop) in boxes]).float()
    labels = torch.Tensor([mask[nucleicoord[0][0], nucleicoord[0][1]] for nucleicoord in nucleicoords]).long()
    return boxes, labels


class ConicSource(data.SemSegDataset):
    """
    Loads source data for the CONIC challenge https://conic-challenge.grand-challenge.org/.
    Task: Colon Nuclei Identification and Counting.

    For tissue concepts, a spatial size of 128, 128 is suitable.
    """

    def __init__(self, root, mode: Literal['seg', 'count']) -> None:
        self.rawpath = root / "CoNIC_Challenge" / "raw"
        self.images_npy = np.load(self.rawpath / "images.npy")
        self.labels_npy = np.load(self.rawpath / "labels.npy")
        self.mode = mode

    def __len__(self) -> int:
        return self.images_npy.shape[0]

    def __getitem__(self, index) -> dict:
        img = self.images_npy[index]
        counts_arr = self.labels_npy[index, ..., 0]
        mask = self.labels_npy[index, ..., 1].astype(np.int64)
        res: Dict[str, Any] = {
            'image': Ft.to_tensor(img),
            'meta': {
                "imageid": str(index)
            }
        }
        if self.mode == "seg":
            res['label'] = torch.from_numpy(mask)
        else:
            res['boxes'], res['labels'] = compute_boxes(counts_arr, mask)
        return res


class ConicSemSegTrainValCohort(data.TrainValCohort[data.SemSegDataset]):
    class Config(data.TrainValCohort.Config):
        batch_size: Optional[int] = 64
        resize: Tuple[int, int] = (256, 256)
        train_split_size: float = 0.9

    def __init__(self, root, args: Config) -> None:
        self.root = root
        self.args = args
        src = ConicSource(root, mode="seg")

        self.labels = [
            'BG',
            'Epithelial',
            'Lymphocyte',
            'Plasma',
            'Eosinophil',
            'Neutrophil',
            'Connective tissue',
        ]

        base_transforms: List[A.BasicTransform] = [
            A.Resize(width=args.resize[0], height=args.resize[1])
        ] if args.resize != (256, 256) else []

        train_indices, val_indices = train_val_split(list(range(len(src))), perc=args.train_split_size, seed=42)
        train_ds = data.SemSegDataset(
            TransformedSubset(src, indices=train_indices),
            src_transform=pipes.Alb(base_transforms),
            class_names=self.labels,
            batch_transform=pipes.Alb(get_histo_augs()))
        val_ds = data.SemSegDataset(
            TransformedSubset(src, indices=val_indices),
            src_transform=pipes.Alb(base_transforms),
            class_names=self.labels
        )

        super().__init__(args, train_ds, val_ds)


class ConicDetectionTrainValCohort(data.TrainValCohort[data.DetectionDataset]):
    class Config(cfs.TrainValCohortConfig):
        batch_size: Optional[int] = 64
        resize: Tuple[int, int] = (256, 256)
        train_split_size: float = 0.9

    def __init__(self, root, args: Config) -> None:
        self.root = root
        self.args = args
        src = ConicSource(root, mode="count")
        self.labels = [
            'BG',
            'Epithelial',
            'Lymphocyte',
            'Plasma',
            'Eosinophil',
            'Neutrophil',
            'Connective tissue',
        ]

        base_transforms: List[A.BasicTransform] = [
            A.Resize(width=args.resize[0], height=args.resize[1])
        ] if args.resize != (256, 256) else []

        train_indices, val_indices = train_val_split(list(range(len(src))), perc=args.train_split_size, seed=42)
        train_ds = data.DetectionDataset(
            TransformedSubset(src, indices=train_indices),
            src_transform=pipes.AlbWithBoxes(base_transforms),
            class_names=self.labels,
            batch_transform=pipes.AlbWithBoxes(get_histo_augs()))
        val_ds = data.DetectionDataset(
            TransformedSubset(src, indices=val_indices),
            src_transform=pipes.AlbWithBoxes(base_transforms),
            class_names=self.labels
        )

        super().__init__(args, train_ds, val_ds)


if __name__ == "__main__":
    import os
    import streamlit as st
    from mtl_torch.logging.st_ext import multi_cohort_explorer
    import pydantic

    pydantic.class_validators._FUNCS.clear()

    p = Path(os.getenv("ML_HISTO_ROOT", default="/input/data/histo_root/"))

    def get_semseg_ds():
        return ConicSemSegTrainValCohort(p, args=ConicSemSegTrainValCohort.Config(
            num_workers=0,
            batch_size=8,
        ))

    def get_counting_cohort():
        cohort = ConicDetectionTrainValCohort(p, args=ConicDetectionTrainValCohort.Config())
        return cohort

    multi_cohort_explorer({
        "counts": get_counting_cohort,
        # "semseg": get_semseg_ds,
        # "detection": get_detection_ds
    })
