# Supplementary material for: Overcoming data scarcity in biomedical imaging with a foundational multi-task model
Source: Nat Comput Sci. 2024 Jul 19;4(7):495–509. doi: 10.1038/s43588-024-00662-z (PMC11288886; doi:10.1038/s43588-024-00662-z)
Supplement: Supplementary file 4 — The source code for reproducing the study results. For the most recent version, see https://github.com/FraunhoferMEVIS/MedicalMultitaskModeling. For the corresponding model weights of this study, see https://zenodo.org/records/11383543. [file 43588_2024_662_MOESM4_ESM.zip › code/original_version/mtl-torch/mtl_torch/data_loading/medical/cytology.py]

# Copyright (c) Fraunhofer MEVIS, Germany. All rights reserved.

from typing import List, Tuple, Dict, Any, Optional, Literal
from functools import reduce
import imageio.v2 as imageio
import os
import json
from pathlib import Path
import numpy as np
import torch
import torch.nn as nn
from torch.utils.data import Dataset
from torchvision import transforms
import torchvision.transforms.functional as F
import numpy as np
import albumentations as A
from mtl_torch.interactive import pipes
from mtl_torch.data_loading.TrainValCohort import TrainValCohort
from mtl_torch.data_loading.ClassificationDataset import ClassificationDataset
from mtl_torch.data_loading.DetectionDataset import DetectionDataset
from mtl_torch.data_loading.MultilabelClassificationDataset import MultilabelClassificationDataset
from mtl_torch.augmentations import get_weak_default_augs

# IMAGE_BLACKLIST = ['ART_07788.jpg', 'BLA_09522.jpg', 'EBO_06999.jpg', 'EOS_02571.jpg',
#                    'LYT_19975.jpg', 'MYB_05527.jpg', 'NGB_09454.jpg', 'NGS_04035.jpg', 'NGS_15228.jpg', 'NGS_18642.jpg']


class MatekSource(Dataset[Dict[str, Any]]):

    def __init__(self, p: Path, split: Literal['train', 'val', 'test']) -> None:
        self.root = p / 'matek'
        self.split = split
        with open(self.root / f"{split}.json", "rb") as f:
            self.case_list = json.load(f)

        self.class_names = [p.stem for p in self.root.glob("*/") if p.is_dir()]

    def __len__(self) -> int:
        return len(self.case_list)

    def __getitem__(self, index) -> Dict[str, Any]:
        case_dict = self.case_list[index]
        return {
            "image": F.to_tensor(imageio.imread(self.root / case_dict["url"])),
            "class": self.class_names.index(case_dict["cls"]),
            "meta": {
                case_dict["cls"]
            }
        }


class CytoCohort(TrainValCohort[ClassificationDataset]):
    class Config(TrainValCohort.Config):
        resize: Tuple[int, int] = (224, 224)
        train_aug: bool = True

    def __init__(self,
                 data_root: Path,
                 args: Config):
        self.train_src = MatekSource(data_root, split="train")
        self.val_src = MatekSource(data_root, split="val")

        src_t = transforms.Compose([
            pipes.Alb([
                A.Resize(width=args.resize[0], height=args.resize[1])
            ]),
        ])

        train_augs: List[A.BasicTransform] = [A.HorizontalFlip(p=0.5), A.VerticalFlip(p=0.5)]
        train_augs = train_augs + get_weak_default_augs()

        super().__init__(
            args,
            ClassificationDataset(self.train_src,
                                  src_transform=src_t,
                                  class_names=self.train_src.class_names,
                                  batch_transform=pipes.Alb(train_augs)
                                  ),
            ClassificationDataset(self.val_src,
                                  src_transform=src_t,
                                  class_names=self.val_src.class_names)
        )


if __name__ == "__main__":
    import os
    from mtl_torch.logging.st_ext import multi_cohort_explorer
    import pydantic
    pydantic.class_validators._FUNCS.clear()
    import imageio.v2 as imageio

    import streamlit as st

    # src = MatekSource(Path("/input/data/histo_root/"), 'val')
    # st.write(src[0])

    @st.cache_resource
    def chestxray2017():
        return CytoCohort(Path("/input/data/histo_root/"), CytoCohort.Config())

    multi_cohort_explorer({
        "cyto": chestxray2017
    })
