# Supplementary material for: Overcoming data scarcity in biomedical imaging with a foundational multi-task model
Source: Nat Comput Sci. 2024 Jul 19;4(7):495–509. doi: 10.1038/s43588-024-00662-z (PMC11288886; doi:10.1038/s43588-024-00662-z)
Supplement: Supplementary file 4 — The source code for reproducing the study results. For the most recent version, see https://github.com/FraunhoferMEVIS/MedicalMultitaskModeling. For the corresponding model weights of this study, see https://zenodo.org/records/11383543. [file 43588_2024_662_MOESM4_ESM.zip › code/original_version/mtl-torch/mtl_torch/data_loading/medical/histo_patchclassification.py]

# Copyright (c) Fraunhofer MEVIS, Germany. All rights reserved.

"""
Collection of datasets for patch classification on diverse histological data.
"""
from pathlib import Path
from typing import Dict
from mtl_torch.data_loading.MTLDataset import mtl_collate
import tifffile

import torch.nn as nn
from torch.utils.data.dataset import ConcatDataset
import torchvision.datasets
import torchvision.transforms as transforms

from mtl_torch.augmentations import PILHistoPatchAug, get_histo_augs
from mtl_torch.data_loading.ClassificationDataset import ClassificationDataset
from mtl_torch.data_loading.TrainValCohort import TrainValCohort
from mtl_torch.data_loading.utils import TransformedSubset, train_val_split
from mtl_torch.interactive import pipes
from mtl_torch.transforms import UnifySizes, flatten_list


class Kather100kClassificationCohort(TrainValCohort[ClassificationDataset]):
    """
    Seems very curated, benchmark performance should be an accuracy of >94% according
    to https://www.ncbi.nlm.nih.gov/pmc/articles/PMC6345440/

    - 9 classes
    - 100k patches extracted from 86 H&E-stained slides

    They provide the data with and without normalization.
    """
    class Config(TrainValCohort.Config):
        use_train_augs: bool = True
        batch_size: int = 256

    def __init__(self, p: Path, args: Config):
        train_src = torchvision.datasets.ImageFolder(
            str(p / 'kather100k' / "NCT-CRC-HE-100K"),
            loader=tifffile.imread,
            transform=transforms.Compose([
                transforms.ToPILImage(),
                PILHistoPatchAug() if args.use_train_augs else nn.Identity()
            ]),
        )
        val_src = torchvision.datasets.ImageFolder(
            str(p / 'kather100k' / "CRC-VAL-HE-7K"),
            loader=tifffile.imread,
            transform=transforms.Compose([transforms.ToPILImage()]),
        )
        class_names = val_src.classes
        super().__init__(
            args,
            ClassificationDataset.from_torchvision(train_src, class_names=class_names),
            ClassificationDataset.from_torchvision(val_src, class_names=class_names)
        )
        # self.datasets[0].set_classes_for_visualization(class_names)
        # self.datasets[1].set_classes_for_visualization(class_names)
        assert self.datasets[0].class_names == self.datasets[1].class_names


Kather100kClassificationCohortConfig = Kather100kClassificationCohort.Config


class SchoemigMarkiefkaClassificationTrainValCohort(TrainValCohort[ClassificationDataset]):
    class Config(TrainValCohort.Config):
        use_train_augs: bool = True
        batch_size: int = 256
        train_perc_per_subset: Dict[str, float] = {
            '01_case_western_native': 0,
            '02_training_native' : 1,
            '03_wns_leica_native': 1,
            '04_wns_hama_native': 1,
            '05_wns_glis_native': 1,
            '06_ukk_native': 1
        }
        split_seed: int = 42

    def __init__(self, args: Config, root: Path) -> None:
        source_datasets = {
            name: (TransformedSubset(ds, indices=train_indices) if train_indices else None, TransformedSubset(ds, indices=val_indices) if val_indices else None)
            for name, train_perc in args.train_perc_per_subset.items()
            for ds in (torchvision.datasets.ImageFolder(str(root / 'prostate' / 'schoemig-markiefka' / name)),)
            for train_indices, val_indices in ((None, list(range(len(ds)))) if train_perc == 0 else (list(range(len(ds))), None) if train_perc == 1 else train_val_split(list(range(len(ds))), perc=train_perc, seed=args.split_seed),)
        }

        class_names = ['nongland', 'gland', 'tumor']

        unify_sizes = UnifySizes(max_pixels_in_batch=600*600*args.batch_size)

        train_ds = ClassificationDataset(
            ConcatDataset([ds[0] for ds in source_datasets.values() if ds[0] is not None]),
            class_names=class_names,
            src_transform=ClassificationDataset.TorchvisionToMTLClf,
            batch_transform=pipes.Alb(get_histo_augs()) if args.use_train_augs else None,
            collate_fn=transforms.Compose([unify_sizes, mtl_collate])
        )
        val_ds = ClassificationDataset(
            ConcatDataset([ds[1] for ds in source_datasets.values() if ds[1] is not None]),
            class_names=class_names,
            src_transform=ClassificationDataset.TorchvisionToMTLClf,
            collate_fn=transforms.Compose([unify_sizes, mtl_collate])
        )

        super().__init__(args, train_ds, val_ds)


class TolkachClassificationTrainValCohort(TrainValCohort[ClassificationDataset]):
    class Config(TrainValCohort.Config):
        use_train_augs: bool = True
        batch_size: int = 256
        split_seed: int = 42

    def __init__(self, args: Config, root: Path) -> None:
        class_names = ['norm', 'tu']

        unify_sizes = UnifySizes(max_pixels_in_batch=600*600*args.batch_size)

        train_ds = ClassificationDataset(
            torchvision.datasets.ImageFolder(str(root / 'prostate' / 'tolkach' / 'val_dataset_1')),
            class_names=class_names,
            src_transform=ClassificationDataset.TorchvisionToMTLClf,
            batch_transform=pipes.Alb(get_histo_augs()) if args.use_train_augs else None,
            collate_fn=transforms.Compose([unify_sizes, mtl_collate])
        )
        val_ds = ClassificationDataset(
            torchvision.datasets.ImageFolder(str(root / 'prostate' / 'tolkach' / 'val_dataset_2')),
            class_names=class_names,
            src_transform=ClassificationDataset.TorchvisionToMTLClf,
            collate_fn=transforms.Compose([unify_sizes, mtl_collate])
        )

        super().__init__(args, train_ds, val_ds)


if __name__ == "__main__":
    import os
    from mtl_torch.logging.st_ext import multi_cohort_explorer
    # from mtl_torch.data_loading.ssl import cl_from_cohort, simCLR_transform
    import pydantic
    pydantic.class_validators._FUNCS.clear()

    import streamlit as st

    st.title("Histo patch datasets")

    p = Path(os.getenv("ML_HISTO_ROOT", default="/input/data/histo_root/"))

    c: Kather100kClassificationCohort.Config = Kather100kClassificationCohort.Config(
        batch_size=8,
        use_train_augs=False
    )


    @st.cache_resource
    def get_SMCohort():
        return SchoemigMarkiefkaClassificationTrainValCohort(
            root=p,
            args=SchoemigMarkiefkaClassificationTrainValCohort.Config(
                num_workers=0,
                batch_size=8
            )
        )

    @st.cache_resource
    def get_TolkachCohort():
        return TolkachClassificationTrainValCohort(
            root=p,
            args=TolkachClassificationTrainValCohort.Config(
                num_workers=0,
                batch_size=8
            )
        )

    multi_cohort_explorer({
        # "kather": lambda: Kather100kClassificationCohort(p, args=c),
        # "kather_cl": lambda: cl_from_cohort(Kather100kClassificationCohort(p, args=c), simCLR_transform),
        'schoemig-markiefka': get_SMCohort,
        'tolkach': get_TolkachCohort,
    })
