# Supplementary material for: Overcoming data scarcity in biomedical imaging with a foundational multi-task model
Source: Nat Comput Sci. 2024 Jul 19;4(7):495–509. doi: 10.1038/s43588-024-00662-z (PMC11288886; doi:10.1038/s43588-024-00662-z)
Supplement: Supplementary file 4 — The source code for reproducing the study results. For the most recent version, see https://github.com/FraunhoferMEVIS/MedicalMultitaskModeling. For the corresponding model weights of this study, see https://zenodo.org/records/11383543. [file 43588_2024_662_MOESM4_ESM.zip › code/original_version/mtl-torch/mtl_torch/data_loading/medical/medmnistv2.py]

# Copyright (c) Fraunhofer MEVIS, Germany. All rights reserved.

from pathlib import Path
from enum import Enum
from typing import Tuple, Dict, Type
import medmnist
from medmnist.info import INFO
import numpy as np
import torch
from torch.utils.data import Dataset, Subset
import torchvision.transforms as transforms
import torchvision.transforms.functional as F
import monai.transforms as monai_transforms

from mtl_torch.augmentations import get_weak_default_augs
from mtl_torch.interactive import pipes
from mtl_torch.data_loading.TrainValCohort import TrainValCohort
from mtl_torch.data_loading.MTLDataset import MTLDataset
from mtl_torch.data_loading.ClassificationDataset import ClassificationDataset
from mtl_torch.data_loading.MultilabelClassificationDataset import MultilabelClassificationDataset
from mtl_torch.logging.st_ext import multi_cohort_explorer
from mtl_torch.trainer.TaskPurpose import TaskPurpose
from mtl_torch.data_loading.utils import train_val_split


class MedMNISTV2Split(str, Enum):
    train = 'train'
    val = 'val'
    test = 'test'


class MedMNISTV2Set(str, Enum):
    pathmnist = 'pathmnist'
    octmnist = 'octmnist'
    pneumoniamnist = 'pneumoniamnist'
    chestmnist = 'chestmnist'
    dermamnist = 'dermamnist'
    retinamnist = 'retinamnist'
    breastmnist = 'breastmnist'
    bloodmnist = 'bloodmnist'
    tissuemnist = 'tissuemnist'
    organamnist = 'organamnist'
    organcmnist = 'organcmnist'
    organsmnist = 'organsmnist'

    # organmnist3d = 'organmnist3d'
    # nodulemnist3d = 'nodulemnist3d'
    # adrenalmnist3d = 'adrenalmnist3d'
    # fracturemnist3d = 'fracturemnist3d'
    # vesselmnist3d = 'vesselmnist3d'
    # synapsemnist3d = 'synapsemnist3d'


task_KB: Dict[MedMNISTV2Set, Type[MTLDataset]] = {
    MedMNISTV2Set.pathmnist: ClassificationDataset,
    MedMNISTV2Set.octmnist: ClassificationDataset,
    MedMNISTV2Set.pneumoniamnist: ClassificationDataset,
    MedMNISTV2Set.chestmnist: MultilabelClassificationDataset,
    MedMNISTV2Set.dermamnist: ClassificationDataset,
    MedMNISTV2Set.retinamnist: ClassificationDataset,
    MedMNISTV2Set.breastmnist: ClassificationDataset,
    MedMNISTV2Set.bloodmnist: ClassificationDataset,
    MedMNISTV2Set.tissuemnist: ClassificationDataset,
    MedMNISTV2Set.organamnist: ClassificationDataset,
    MedMNISTV2Set.organcmnist: ClassificationDataset,
    MedMNISTV2Set.organsmnist: ClassificationDataset
}


class MedMNISTV2Source(Dataset):
    def __init__(self, root_folder: Path, dataset_id: MedMNISTV2Set, split: MedMNISTV2Split, download=True) -> None:
        self.info = INFO[dataset_id.value]
        self.flag = dataset_id
        self.split = split
        DataClass = getattr(medmnist, str(self.info['python_class']))
        print(self.info['task'])
        self.dataset = DataClass(split.value, download=download, root=str(root_folder))
        self.class_names: List[str] = list(self.info['label'].values())  # type: ignore

    def __len__(self):
        return len(self.dataset)

    def __getitem__(self, index: int):
        image, label = self.dataset[index]
        res = {
            "image": F.to_tensor(image),
            "meta": {
                "class_names": self.info["label"]
            }
        }
        if self.info['task'] == "multi-label, binary-class":
            res['class_labels'] = torch.Tensor(label).float()
        elif self.info['task'] in ['multi-class', 'binary-class', 'ordinal-regression']:
            # Convert into MTL format
            res['class'] = label.item()
        else:
            raise NotImplementedError(f"{self.info['task']}, {self.flag}")

        return res


def build_mtldataset(
    root: Path,
    set_id: MedMNISTV2Set,
    split: MedMNISTV2Split,
    *args,
    **kwargs
) -> MTLDataset:
    src = MedMNISTV2Source(root, set_id, split=split)
    if task_KB[set_id] is ClassificationDataset:
        return ClassificationDataset(
            src,
            *args,
            class_names=src.class_names,
            **kwargs
        )
    elif task_KB[set_id] is MultilabelClassificationDataset:
        return MultilabelClassificationDataset(
            src,
            *args,
            class_names=src.class_names,
            **kwargs
        )
    else:
        raise Exception(f"Unknown {set_id}")


class MedMNIST2DPretrainConfig(TrainValCohort.Config):
    resize: int = 28


def build_pretrain_cohort(data_root: Path,
                          dataset_id: MedMNISTV2Set,
                          args: MedMNIST2DPretrainConfig,
                          purpose: TaskPurpose):
    """
    Enable pretraining and downstream cohorts.
    Pretraining cohorts use the original training & validation set.

    Downstream cohorts use the original validation set.

    The testset is untouched for downstream evaluation.
    Only traditional models directly evaluate using the testset.
    """
    info = INFO[dataset_id.value]

    base_transform = transforms.Compose([
        pipes.ApplyToKey(
            transforms.Resize(size=(args.resize, args.resize)),
            key="image"
        ),
        pipes.ApplyToKey(
            lambda im: torch.concat([im, im, im], 0) if info['n_channels'] == 1 else im,
            key="image"
        )
    ])

    if purpose == TaskPurpose.pretraining:
        train_ds = build_mtldataset(data_root, dataset_id, MedMNISTV2Split.train,
                                    src_transform=base_transform, batch_transform=pipes.Alb(get_weak_default_augs()))
        val_ds = build_mtldataset(data_root, dataset_id, MedMNISTV2Split.val, src_transform=base_transform)
    else:
        # Use original val and test data
        train_ds = build_mtldataset(data_root, dataset_id, MedMNISTV2Split.val,
                                    src_transform=base_transform)
        val_ds = build_mtldataset(data_root, dataset_id, MedMNISTV2Split.test, src_transform=base_transform)

    return TrainValCohort(
        args,
        train_ds,
        val_ds
    )
    # if purpose == TaskPurpose.pretraining:
    # train_src = MedMNISTV2Source(data_root,
    #                              dataset_id,
    #                              MedMNISTV2Split.train,
    #                              download=args.auto_download)
    # train_ds = ClassificationDataset(train_src, src_transform=base_transform, class_names=train_src.class_names)
    # val_src = MedMNISTV2Source(data_root,
    #                            dataset_id,
    #                            MedMNISTV2Split.val,
    #                            download=args.auto_download)
    # val_ds = ClassificationDataset(val_src, src_transform=base_transform, class_names=val_src.class_names)
    # val_ds = MedMNISTV2Source(data_root,
    #                           flag,
    #                           MedMNISTV2Split.val,
    #                           download=args.auto_download)

    # else:
    #     downstream_source = MedMNISTV2Source(data_root,
    #                                          dataset_id,
    #                                          MedMNISTV2Split.val,
    #                                          download=args.auto_download)

    #     full_train_indices, val_indices = train_val_split(
    #         list(range(len(downstream_source))),
    #         0.5, seed=args.downstream_split_random_seed)
    #     train_indices, _ = train_val_split(
    #         full_train_indices,
    #         args.train_size, seed=args.downstream_split_random_seed)
    #     train_src = Subset(downstream_source, train_indices)
    #     train_ds = ClassificationDataset(train_src, src_transform=base_transform,
    #                                      class_names=downstream_source.class_names)
    #     val_src = Subset(downstream_source, val_indices)
    #     val_ds = ClassificationDataset(val_src, src_transform=base_transform,
    #                                    class_names=downstream_source.class_names)

    # elif purpose is TaskPurpose.downstream:
    #     testdata = MedMNISTV2(str(data_root),
    #                           MedMNISTV2Flag[dataset_name],
    #                           MedMNISTV2Format.labeled,
    #                           MedMNISTV2Split.test,
    #                           transform=transform,
    #                           target_transform=target_transform, download=True)
    #     class_names = list(testdata.info['label'].values())
    #     train_indices, val_indices = train_val_split(list(range(len(testdata))), perc=0.5)
    #     train_ds = Subset(testdata, train_indices)
    #     val_ds = Subset(testdata, val_indices)
    #     super().__init__(
    #         args,
    #         ClassificationDataset(train_ds, class_names=class_names),
    #         ClassificationDataset(val_ds, class_names=class_names)
    #     )
    # else:
    #     raise Exception(f"Unknown purpose {purpose}")


# class MedMNISTV2Cohort3D(TrainValCohort[ClassificationDataset]):

#     def __init__(self, data_root: Path, dataset_name: str, args: TrainValCohortConfig, data_aug=False) -> None:
#         info = INFO[dataset_name]
#         transform = monai_transforms.Resize(spatial_size=(64, 64, 64))
#         if data_aug:
#             train_trans = transforms.Compose([
#                 monai_transforms.Resize(spatial_size=(64, 64, 64)),
#                 monai_transforms.RandRotate(prob=0.5),
#                 monai_transforms.RandGaussianSmooth(prob=1)
#             ])
#         else:
#             train_trans = transform

#         def target_transform(x): return x.item()
#         train_ds = MedMNISTV2(str(data_root),
#                               MedMNISTV2Flag[dataset_name],
#                               MedMNISTV2Format.labeled, MedMNISTV2Split.train, transform=train_trans,
#                               target_transform=target_transform, download=True)
#         val_ds = MedMNISTV2(str(data_root), MedMNISTV2Flag[dataset_name], MedMNISTV2Format.labeled,
#                             MedMNISTV2Split.val, transform=transform, target_transform=target_transform, download=True)
#         super().__init__(
#             args,
#             ClassificationDataset(train_ds),
#             ClassificationDataset(val_ds)
#         )
#         self.datasets[0].set_classes_for_visualization(list(train_ds.info['label'].values()))
#         self.datasets[1].set_classes_for_visualization(list(val_ds.info['label'].values()))

if __name__ == "__main__":
    import os
    from mtl_torch.logging.st_ext import multi_cohort_explorer
    import pydantic
    pydantic.class_validators._FUNCS.clear()

    import streamlit as st

    p = Path("/output/jschaefer") / "medmnist"
    # twodflags = [flag for flag in MedMNISTV2Flag if "3d" not in flag.value]
    # st.write(twodflags)

    # cohorts = {
    #     i: MedMNISTV2Cohort(
    #         p,
    #         flag,
    #         MedMNISTV2CohortConfig(num_workers=0, batch_size=64, auto_download=True)
    #     )
    #     for i, flag in enumerate(MedMNISTV2Flag)
    # }
    # st.write(cohorts)

    def load_cohort(dataset_id: MedMNISTV2Set, purpose: TaskPurpose):
        return lambda: build_pretrain_cohort(
            p,
            dataset_id,
            MedMNIST2DPretrainConfig(num_workers=0),
            # purpose=purpose
        )

    multi_cohort_explorer({
        id.value: load_cohort(id, TaskPurpose.pretraining) for id in MedMNISTV2Set
    })
