# Supplementary material for: Overcoming data scarcity in biomedical imaging with a foundational multi-task model
Source: Nat Comput Sci. 2024 Jul 19;4(7):495–509. doi: 10.1038/s43588-024-00662-z (PMC11288886; doi:10.1038/s43588-024-00662-z)
Supplement: Supplementary file 4 — The source code for reproducing the study results. For the most recent version, see https://github.com/FraunhoferMEVIS/MedicalMultitaskModeling. For the corresponding model weights of this study, see https://zenodo.org/records/11383543. [file 43588_2024_662_MOESM4_ESM.zip › code/original_version/mtl-torch/mtl_torch/data_loading/medical/midog.py]

# Copyright (c) Fraunhofer MEVIS, Germany. All rights reserved.

"""
Mitosis domain generalization challenge. Can be automatically downloaded.

Explanation by challenge people:
https://colab.research.google.com/drive/1m3zPFWnVbwgPobdsVg1upHCKSl2qQsac?usp=sharing#scrollTo=jiZJLWqD5Rpr

"""
from functools import partial
from enum import Enum
import requests
import json
import os
from pathlib import Path
from typing import Any, Callable, Dict, List, Optional
from torch.utils.data import Dataset
from PIL import Image
from patchify import patchify
import numpy as np
import albumentations as A

import torch
import torchvision.transforms as transforms
import torchvision.transforms.functional as tr_F

from mtl_torch.augmentations import get_histo_augs
from mtl_torch.interactive import data, configs as cfs, pipes
from mtl_torch.torch_ext import SubCaseDataset, SuperCaseType, SubCaseType, CachingSubCaseDS


class MidogSource:

    def __init__(self, data_root: Path) -> None:
        super().__init__()
        self.ds_root: Path = Path(data_root) / 'midog-2022'
        if not self.ds_root.exists():
            self.ds_root.mkdir()
            self.download_dataset()
        assert "images" in os.listdir(self.ds_root) and len(os.listdir(self.ds_root / "images")) == 405

        with open(self.ds_root / 'MIDOG2022_training_png.json') as f:
            json_obj = json.load(f)

        self.images = {o['id']: o for o in json_obj['images']}

        self.annotations = json_obj['annotations']
        annotated_ids = []
        # Some boxes are not within bounds of their image, clip:
        for annotation in self.annotations:
            image_obj = self.images[annotation['image_id']]
            annotated_ids.append(annotation['image_id'])
            im_width, im_height = image_obj['width'], image_obj['height']
            original_box = annotation['bbox']
            def max_v(i): return im_width if i % 2 == 0 else im_height
            annotation['bbox'] = [min(max(0, v), max_v(i)) for i, v in enumerate(original_box)]

        for key in list(self.images.keys()):
            if key not in annotated_ids:
                self.images.pop(key)

        self.categories = {o['id']: o['name'] for o in json_obj['categories']}
        self.im_transform = transforms.ToTensor()

    def download_dataset(self):
        with open(self.ds_root / "MIDOG2022_training.json", "w+") as f:
            r = requests.get("https://zenodo.org/record/6547151/files/MIDOG2022_training_png.json?download=1")
            json_obj = json.loads(r.text)
            json.dump(json_obj, f)

        image_root = self.ds_root / "images"
        image_root.mkdir()
        for image in json_obj['images']:
            png_filename = image["file_name"].replace(".tiff", ".png")
            print(png_filename)
            with open(image_root / png_filename, "wb") as f:
                r = requests.get(
                    f"https://zenodo.org/record/6547151/files/{png_filename}?download=1",
                    stream=True
                )
                f.write(r.content)

    def load_img_by_filename(self, file_name: str) -> torch.Tensor:
        # For some reason there is an empty fourth channel in each image
        pil_full_sized_image = Image.open(self.ds_root / "images" / file_name)
        return self.im_transform(pil_full_sized_image)[:3]


class MidogClfType(Enum):
    MitoticFigure = "MitoticFigure"
    TumorType = "TumorType"


class MidogClf(Dataset):
    """
    Each box annotation is a case.
    """

    def __init__(self, data_root: Path, clf_type: MidogClfType) -> None:
        super().__init__()
        self.src = MidogSource(data_root)
        self.clf_type = clf_type

        # Tumortype conversion code by challenge authors
        midog_ids = list(range(1, 151))
        clc_ids = list(range(151, 195))
        cly_ids = list(range(195, 250))
        ccmct_ids = list(range(250, 300))
        net_ids = list(range(300, 355))
        mel_ids = list(range(355, 406))
        all_ids = {'human breast cancer': midog_ids,
                   'canine lung cancer': clc_ids,
                   'canine lymphoma': cly_ids,
                   'canine cutaneous mast cell tumor': ccmct_ids,
                   'human neuroendocrine tumor': net_ids,
                   'human melanoma': mel_ids}
        self.id_to_tumortype = {id: list(k for k in all_ids if id in all_ids[k])[0] for id in range(1, 406)}

    def __len__(self) -> int:
        return len(self.src.annotations)

    def __getitem__(self, index) -> Dict[str, Any]:
        annot = self.src.annotations[index]
        img_id = annot['image_id']
        img_file_name = self.src.images[img_id]['file_name']

        if self.clf_type == MidogClfType.MitoticFigure:
            class_index: int = annot['category_id'] - 1  # one based indexing to zero based indexing
        elif self.clf_type == MidogClfType.TumorType:
            # class_index: int =
            raise NotImplementedError
        else:
            raise Exception(f"Unknown classification target {self.clf_type}")

        full_img = self.src.load_img_by_filename(img_file_name)

        img = full_img[:, int(annot["bbox"][1]): int(annot["bbox"][3]), int(annot["bbox"][0]):int(annot["bbox"][2])]

        return {
            "image": img,
            "class": class_index,
            "bbox": annot["bbox"]
        }


class MidogClfCohortConfig(cfs.TrainValCohortConfig):
    clf_type: MidogClfType = MidogClfType.MitoticFigure


class MidogClfCohort(data.TrainValCohort[data.ClassificationDataset]):
    def __init__(self, data_root: Path, args: MidogClfCohortConfig) -> None:
        src_train_ds = MidogClf(data_root, args.clf_type)
        train_ds = data.ClassificationDataset(
            src_ds=src_train_ds,
            class_names=["mitotic figure", "not mitotic figure"]
        )
        # train_ds.set_classes_for_visualization()
        super().__init__(args, train_ds, None)


# Use Disc Caching subcase Dataset
class MidogDetectionDataset(Dataset):
    def __init__(self, data_root: Path, patch_size=512, train=True) -> None:
        self.src = MidogSource(data_root)

        self.annos_for_image = {image_id: [] for image_id, _ in self.src.images.items()}
        self.p_size = patch_size
        for anno in self.src.annotations:
            image_id = anno['image_id']
            self.annos_for_image[image_id].append(anno)

        self.image_ids = list(self.src.images.keys())
        if train:
            self.used_ids = self.image_ids[:int(len(self.image_ids) * 0.8)]
        else:
            self.used_ids = self.image_ids[int(len(self.image_ids) * 0.8):]

    def __len__(self) -> int:
        return len(self.used_ids)

    @staticmethod
    def _match_patches_and_annos(patches, annos, p_size):
        patches_with_annos = []

        for i, x_patch in enumerate(patches.squeeze()):
            for j, patch in enumerate(x_patch):

                x_range = np.arange(i*p_size, (i*p_size) + p_size)
                y_range = np.arange(j*p_size, (j*p_size) + p_size)

                # check if annos are in patch
                patch_flag = False
                new_boxes = []
                new_ids = []
                for anno in annos:
                    x1, y1, x2, y2 = anno['bbox']
                    if x1 in x_range and x2 in x_range:
                        if y1 in y_range and y2 in y_range:
                            patch_flag = True

                            new_x1 = float(x1 - i*p_size)
                            new_x2 = float(x2 - i*p_size)
                            new_y1 = float(y1 - j*p_size)
                            new_y2 = float(y2 - j*p_size)
                            new_boxes.append([new_x1, new_y1, new_x2, new_y2])
                            new_ids.append(anno['category_id'] - 1)

                if patch_flag:
                    patches_with_annos.append({
                        'image': patch,
                        'bbox': new_boxes,
                        'category_id': new_ids

                    })
                    patch_flag = False

        return patches_with_annos

    def __getitem__(self, index: int) -> Dict[str, Any]:
        image_dict = self.src.images[self.image_ids[index]]
        image = self.src.load_img_by_filename(image_dict['file_name'])

        annos = self.annos_for_image[image_dict['id']]
        x_max = (image.shape[1] // self.p_size) * self.p_size
        y_max = (image.shape[2] // self.p_size) * self.p_size
        image = image[:, :x_max, :y_max]

        patches = patchify(image.numpy(), patch_size=(3, self.p_size, self.p_size), step=self.p_size)
        patches = self._match_patches_and_annos(patches, annos, self.p_size)

        return {
            "midog_image_id": self.used_ids[index],
            "image": [torch.from_numpy(p['image']) for p in patches],
            "boxes": [torch.from_numpy(np.asarray(p['bbox'])).float() for p in patches],
            "labels": [torch.from_numpy(np.asarray(p['category_id'])).long() for p in patches]
        }


def midog_fn_length_of_case(case) -> int:
    return len(case['image'])


def extract_midog_case_by_index(case, index: int) -> Dict:
    img = case['image'][index]
    bbox = case['boxes'][index]
    label = case['labels'][index]
    return {'image': img, 'boxes': bbox, 'labels': label}


# Use CachingSubCaseDataset
class MidogSuperCaseDataset(Dataset):
    def __init__(self, data_root: Path, patch_size=512, train=True) -> None:
        self.src = MidogSource(data_root)

        self.annos_for_image = {image_id: [] for image_id, _ in self.src.images.items()}
        self.p_size = patch_size
        for anno in self.src.annotations:
            image_id = anno['image_id']
            self.annos_for_image[image_id].append(anno)

        self.image_ids = list(self.src.images.keys())
        if train:
            self.used_ids = self.image_ids[:int(len(self.image_ids) * 0.8)]
        else:
            self.used_ids = self.image_ids[int(len(self.image_ids) * 0.8):]

    def __len__(self) -> int:
        return len(self.used_ids)

    def __getitem__(self, index) -> Dict[str, Any]:
        image_dict = self.src.images[self.image_ids[index]]
        image = self.src.load_img_by_filename(image_dict['file_name'])

        annos = self.annos_for_image[image_dict['id']]
        x_max = (image.shape[1] // self.p_size) * self.p_size
        y_max = (image.shape[2] // self.p_size) * self.p_size
        image = image[:, :x_max, :y_max]

        return {
            "midog_image_id": self.used_ids[index],
            "image": image,
            "annos": annos,
        }


def patchify_regions(args, case: Dict[str, Any]) -> List:
    regions = []
    patches = patchify(case['image'].numpy(), patch_size=(3, args.patch_size, args.patch_size), step=args.patch_size)

    for i, height_patch in enumerate(patches.squeeze()):
        for j, patch in enumerate(height_patch):

            height_range = np.arange(i*args.patch_size, (i*args.patch_size) + args.patch_size)
            width_range = np.arange(j*args.patch_size, (j*args.patch_size) + args.patch_size)

            # check if annos are in patch
            patch_flag = False
            new_boxes = []
            new_ids = []
            for anno in case['annos']:
                w1, h1, w2, h2 = anno['bbox']
                if h1 in height_range and h2 in height_range:
                    if w1 in width_range and w2 in width_range:
                        patch_flag = True

                        new_x1 = float(w1 - j*args.patch_size)
                        new_x2 = float(w2 - j*args.patch_size)
                        new_y1 = float(h1 - i*args.patch_size)
                        new_y2 = float(h2 - i*args.patch_size)
                        new_boxes.append(torch.Tensor([new_x1, new_y1, new_x2, new_y2]))
                        new_ids.append(int(anno['category_id'] - 1))
                        mask = torch.zeros((patch.shape[1], patch.shape[2]))

            for b in new_boxes:
                x1, y1, x2, y2 = b
                mask[int(x1):int(x2), int(y1):int(y2)] = 1

            if patch_flag:
                regions.append({
                    'image': torch.from_numpy(patch),
                    'boxes': torch.stack(new_boxes),
                    'label': mask.long(),
                    'labels': torch.Tensor(new_ids).long(),
                    'image_meta': case["midog_image_id"]

                })
                patch_flag = False

    return regions


class MidogPatchDataset(SubCaseDataset[MidogDetectionDataset]):
    def __init__(
            self, src_ds: Dataset, fn_length_of_case: Callable[[SuperCaseType],
                                                               int],
            fn_extract_case_by_index: Callable[[SuperCaseType, int],
                                               SubCaseType],
            cache_file: str = "midogsubcasecache", transform: Optional[Callable[[SubCaseType],
                                                                                SubCaseType]] = None) -> None:
        super().__init__(src_ds, fn_length_of_case, fn_extract_case_by_index, cache_file, transform)


class MidogTrainValCohort(data.TrainValCohort[data.DetectionDataset]):
    class Config(data.TrainValCohort.Config):
        patch_size: int = 224
        use_chacingsubcase: bool = True

    def __init__(self, data_root: Path, args: Config) -> None:
        self.args = args
        src_train_ds = CachingSubCaseDS(
            supercase_ds=MidogSuperCaseDataset(data_root=data_root, patch_size=args.patch_size*4, train=True),
            supercase_loader=partial(patchify_regions, self.args),
            removal_decider=CachingSubCaseDS.default_sampler,
            cfg=CachingSubCaseDS.Config(subcase_cache_size=10)

        )

        src_val_ds = CachingSubCaseDS(
            supercase_ds=MidogSuperCaseDataset(data_root=data_root, patch_size=args.patch_size*4, train=False),
            supercase_loader=partial(patchify_regions, self.args),
            removal_decider=CachingSubCaseDS.default_sampler,
            cfg=CachingSubCaseDS.Config(subcase_cache_size=10)
        )

        base_transform = [pipes.AlbWithBoxes([A.Resize(width=self.args.patch_size, height=self.args.patch_size)])]

        train_ds = data.DetectionDataset(
            src_ds=src_train_ds, class_names=['Mitosis Category 1', 'Mitosis Category 2'],
            src_transform=transforms.Compose(base_transform),
            batch_transform=pipes.AlbWithBoxes(get_histo_augs())
        )
        val_ds = data.DetectionDataset(
            src_ds=src_val_ds, class_names=['Mitosis Category 1', 'Mitosis Category 2'],
            src_transform=transforms.Compose(base_transform)
        )

        super().__init__(args, train_ds, val_ds)


if __name__ == "__main__":
    import streamlit as st
    import os
    #import pydantic
    from mtl_torch.logging.st_ext import multi_cohort_explorer
    # pydantic.class_validators._FUNCS.clear()

    root_path = Path(os.getenv("ML_HISTO_ROOT", default="/input/data/histo_root/"))
    # root = Path('/host-home/histo_root')

    multi_cohort_explorer({
        "detection_mitoticfigure": lambda: MidogTrainValCohort(root_path, args=MidogTrainValCohort.Config(
            num_workers=2,
            batch_size=8,
        )),
        # "clf_mitoticfigure": lambda: MidogClfCohort(root_path, args=MidogClfCohortConfig(
        #     num_workers=0,
        # ))
    })
