# Supplementary material for: Overcoming data scarcity in biomedical imaging with a foundational multi-task model
Source: Nat Comput Sci. 2024 Jul 19;4(7):495–509. doi: 10.1038/s43588-024-00662-z (PMC11288886; doi:10.1038/s43588-024-00662-z)
Supplement: Supplementary file 4 — The source code for reproducing the study results. For the most recent version, see https://github.com/FraunhoferMEVIS/MedicalMultitaskModeling. For the corresponding model weights of this study, see https://zenodo.org/records/11383543. [file 43588_2024_662_MOESM4_ESM.zip › code/original_version/mtl-torch/mtl_torch/data_loading/medical/msd.py]

# Copyright (c) Fraunhofer MEVIS, Germany. All rights reserved.

import random
from collections import OrderedDict
from functools import partial
import os
import numpy as np
import json
from enum import Enum
from pathlib import Path
from medpy.io import load
from typing import Callable, Dict, Any, Tuple, List, Literal, Iterable, Union, Optional
import pandas as pd
import nibabel as nib
import torch
import albumentations as A
from torch.utils.data import Dataset, ConcatDataset
import monai.transforms as monai_transforms
from monai.utils.enums import GridSampleMode
from mtl_torch.interactive import data, configs as cfs, pipes
from mtl_torch.DataSplit import DataSplit
import torchvision.transforms.functional as F
import torch.nn.functional as nnF
from torchvision.datasets.folder import default_loader
import torchvision.transforms as transforms
from torch.utils.data import ConcatDataset

from mtl_torch.transforms import UnifySizes, flatten_list
from mtl_torch.torch_ext import CachingSubCaseDS, SubCaseDataset
from mtl_torch.logging.st_ext import multi_cohort_explorer
from mtl_torch.logging.wandb_ext import remove_wandb_special_chars
from mtl_torch.data_loading.TrainValCohort import TrainValCohort
from mtl_torch.data_loading.MTLDataset import MTLDataset, mtl_collate
from mtl_torch.data_loading.MultilabelClassificationDataset import MultilabelClassificationDataset
from mtl_torch.data_loading.SemSegDataset import SemSegDataset
from mtl_torch.augmentations import MRI3DProcessor, get_weak_default_augs


def load_nifti_to_numpy(file_path: Path):
    nifti_image = nib.load(file_path)
    nifti_data = nifti_image.get_fdata()
    numpy_array = np.asarray(nifti_data)
    return numpy_array


class MSDType(str, Enum):
    Task01_BrainTumour = 'Task01_BrainTumour'
    Task02_Heart = 'Task02_Heart'
    Task03_Liver = 'Task03_Liver'
    Task04_Hippocampus = 'Task04_Hippocampus'
    Task05_Prostate = 'Task05_Prostate'
    Task06_Lung = 'Task06_Lung'
    Task07_Pancreas = 'Task07_Pancreas'
    Task08_HepaticVessel = 'Task08_HepaticVessel'
    Task09_Spleen = 'Task09_Spleen'
    Task10_Colon = 'Task10_Colon'


class_names_for_task: Dict[MSDType, List[str]] = {
    MSDType.Task01_BrainTumour: ["BG", "edema", "non-enhancing", "enhancing"],
    MSDType.Task02_Heart: ["BG", "LAtrium"],
    MSDType.Task09_Spleen: ["BG", "Spleen"]
}


class Brats2020Subjects(Dataset[Dict[str, Any]]):

    def __init__(self, root: Path) -> None:
        self.root = root
        self.train_root = self.root / "MICCAI_BraTS2020_TrainingData"
        assert self.train_root.exists()
        self.name_mapping = pd.read_csv(self.train_root / "name_mapping.csv")
        self.name_mapping = self.name_mapping.set_index("BraTS_2020_subject_ID")
        self.survival_info = pd.read_csv(self.train_root / "survival_info.csv")
        self.survival_info = self.survival_info.set_index("Brats20ID")

        self.subjects = {}

        for volpath in self.train_root.glob("**/*.nii.gz"):
            subject_id = volpath.parts[-2]
            if subject_id not in self.subjects:
                self.subjects[subject_id] = {}

            filename = volpath.stem.replace(".nii", "")
            self.subjects[subject_id][filename.split("_")[-1]] = volpath

    def __len__(self) -> int:
        return len(self.subjects)

    def __getitem__(self, i: int) -> Dict[str, Any]:
        subject_id = f"BraTS20_Training_{i+1:03d}"
        subject = self.subjects[subject_id]
        res = {
            "ds_index": i,
            "paths": subject,
            "subject_id": subject_id,
        }
        return res

    def st_printinfo(self):
        import streamlit as st

        st.write(self.survival_info)
        st.write(self.name_mapping)
        st.write(self.subjects)


class Brats2020Volumes(Dataset[Dict[str, Any]]):

    def __init__(self, subject_ds: Brats2020Subjects) -> None:
        self.subject_ds = subject_ds
        self.modality_map = {
            0: "flair",
            1: "t1",
            2: "t2",
            3: "t1ce"
        }

    def __len__(self) -> int:
        return len(self.subject_ds) * 4

    @staticmethod
    def load_volume(path: Path):
        niftivolume = nib.load(path)
        return np.array(niftivolume.get_fdata())

    def __getitem__(self, index: int):
        subject_index, modality = index // 4, self.modality_map[index % 4]
        subject_dict = self.subject_ds[subject_index]
        subject_dict["volume_modality"] = modality
        paths = subject_dict.pop("paths")
        subject_dict["imgpath"] = paths[modality]
        subject_dict["segpath"] = paths["seg"]

        raw_img = self.load_volume(subject_dict["imgpath"])
        mask = self.load_volume(subject_dict["segpath"])

        return {
            "image": torch.unsqueeze(torch.from_numpy(raw_img).float(), 0),
            "label": torch.from_numpy(mask).long(),
            "meta": subject_dict
        }

    @staticmethod
    def extract_slice(d: Dict, i: int):
        num_slices = d['image'].shape[-1]
        subcase = {}
        subcase['image'] = d['image'][..., i]
        subcase['label'] = d['label'][..., i]

        subcase['meta'] = {}
        if 'meta' in d:
            subcase['meta']['supercasemeta'] = d['meta']
            subcase['meta']['subcaseslice'] = f"{i}/{num_slices-1}"
        return subcase

    @staticmethod
    def extract_slices(d: Dict):
        res = []
        for i in range(d['image'].shape[-1]):
            res.append(Brats2020Volumes.extract_slice(d, i))

        return res

    @staticmethod
    def get_2d_src_transform(train: bool):
        base_transforms: List[A.BasicTransform] = [
            A.RandomResizedCrop(width=224, height=224) if train else A.Resize(width=224, height=224)
        ]
        return transforms.Compose([
            pipes.ApplyToKey(lambda x: torch.concat([x, x, x]), key="image"),
            pipes.Alb(base_transforms)
        ])


class BrainTumorClf(Dataset):
    """
    https://www.kaggle.com/datasets/masoudnickparvar/brain-tumor-mri-dataset
    """

    def __init__(self, root: Path, subpath: Literal['Training', 'Testing']) -> None:
        self.data_root = root / subpath
        self.class_names = ["glioma", "meningioma", "notumor", "pituitary"]
        assert False not in [(self.data_root / c).exists() for c in self.class_names]
        self.cases_by_class = {c: list((self.data_root / c).glob("**/*.jpg")) for c in self.class_names}

        # Preprocess into a list for fast access
        self.images = [(c, image_path) for c, image_paths in self.cases_by_class.items() for image_path in image_paths]

    def __len__(self) -> int:
        return len(self.images)

    def __getitem__(self, i: int) -> Dict[str, Any]:
        class_name, image_path = self.images[i]
        return {
            "image": F.to_tensor(default_loader(str(image_path))),
            "class": self.class_names.index(class_name),
            "meta": {
                "path": str(image_path),
                "class_name": class_name
            }
        }

    @staticmethod
    def build_recommended_downstream_cohort(root: Path,
                                            c: TrainValCohort.Config,
                                            train_aug: bool) -> TrainValCohort[data.ClassificationDataset]:
        train_src = BrainTumorClf(root, "Training")
        val_src = BrainTumorClf(root, "Testing")
        full_ds = ConcatDataset([train_src, val_src])
        train_indices, val_indices = data.train_val_split(range(len(full_ds)), perc=0.7, seed=42)  # type: ignore

        imgnet_resize = pipes.Alb([
            A.Resize(224, 224)
        ])
        return TrainValCohort(
            c,
            data.ClassificationDataset(
                data.TransformedSubset(full_ds, train_indices), class_names=train_src.class_names,
                src_transform=imgnet_resize,
                batch_transform=pipes.Alb(get_weak_default_augs()) if train_aug else None),
            data.ClassificationDataset(
                data.TransformedSubset(full_ds, val_indices), class_names=val_src.class_names,
                src_transform=imgnet_resize)
        )


class PicaiSubjects(Dataset[Dict[str, Any]]):

    def __init__(self, root: Path,
                 label_foldername="picai_labels",
                 list_by: Literal["all", "csPCa_segmentation"] = "csPCa_segmentation") -> None:
        self.root, self.list_by = root, list_by
        self.label_folder = self.root / label_foldername
        self.semsegs_folder = self.label_folder / "csPCa_lesion_delineations"/"human_expert"/"resampled"
        if self.list_by == "all":
            self.case_folders = [x.stem for x in self.root.glob("*") if x.is_dir() and len(x.stem) == 5]
        elif self.list_by == "csPCa_segmentation":
            self.case_folders = [x.stem.split("_")[0] for x in self.semsegs_folder.glob("*.nii.gz")]
        else:
            raise NotImplementedError
        self.clinical_df = pd.read_csv(self.label_folder / "clinical_information" / "marksheet.csv",
                                       index_col="patient_id")
        self.case_folders.sort()
        self.classes = {
            0: "isup0",
            1: "aiisup2orlarger",
            2: "isup2",
            3: "isup3",
            4: "isup4",
            5: "isup5"
        }

        self.image_resampler = monai_transforms.SpatialResample(mode=GridSampleMode.BILINEAR)

    def __len__(self) -> int:
        return len(self.case_folders)

    def build_color_img_converter(self, spatial_target_size: int = 224) -> Callable:
        """
        Builds a function for converting a multiparametric MRI to a color-volume.
        Each color image is built for one MR-sequence.
        """
        def subj_to_clfimages(subj: Dict[str, Any]) -> Iterable[Dict[str, Any]]:
            # t2w_path: Path = next(filter(lambda p: "t2w" in str(p), subj['imgpaths']))
            t2w_path = random.choice(subj['imgpaths'])

            # Extract without header and as Tensor
            t2w = torch.Tensor(load(t2w_path)[0].astype(np.float32))
            max_t2w_value = torch.max(t2w)

            avg_spatial_imgsize = (t2w.shape[0] + t2w.shape[1]) / 2
            target_slices = int(np.round((spatial_target_size / avg_spatial_imgsize) * t2w.shape[2]))

            target_size = (spatial_target_size, spatial_target_size, target_slices)
            t2w = self.resample_to_shape(t2w, target_size, mode="trilinear")

            if "csPCa_mask_path" in subj:
                lesion_mask = self.resample_to_shape(
                    torch.Tensor(load(subj['csPCa_mask_path'])[0].astype(np.float32)),
                    target_size,
                    mode="nearest"
                ).long()
            else:
                lesion_mask = None

            slices = list(range(t2w.shape[-1]))

            # random.shuffle(slices)
            for i in slices:
                t2w_slice = t2w[..., i] / max_t2w_value
                res: Dict[str, Any] = {
                    "image": torch.stack([t2w_slice, t2w_slice, t2w_slice]),
                    "meta": {
                        'subcaseslice': f"{i}/{len(slices)-1}",
                        "super_meta": subj['clinical']
                    }
                }
                if lesion_mask is not None:
                    res['label'] = lesion_mask[..., i]
                    res['meta']['lesion_visible'] = False in (lesion_mask[..., i] == 0)
                yield res
        return subj_to_clfimages

    @staticmethod
    def extract_multilabel_targets(case: Dict[str, Any]):
        """
        Extract multilabel targets for a single 2D slice.
        """
        # Lesion visible, case_csPCa
        loss_weights = torch.FloatTensor([1., 1.])
        class_labels = torch.FloatTensor([0., 0.])
        if 'label' in case:
            class_labels[0] = bool(case['meta']['lesion_visible'])
        else:
            loss_weights[0] = 0.

        class_labels[1] = case['meta']['super_meta']['case_csPCa'] == "YES"
        if class_labels[1] == 0.:
            assert case['meta']['super_meta']['case_csPCa'] == "NO"

        case['class_labels'] = class_labels
        case['loss_weights'] = loss_weights
        return case

    def resample_to_shape(self,
                          image_data: torch.Tensor,
                          size: Tuple[int, int, int],
                          mode: Literal['nearest', 'trilinear'] = 'nearest') -> torch.Tensor:
        # Add batch and channel dimension
        floattensor = image_data.unsqueeze(0).unsqueeze(0)
        res_tensor = nnF.interpolate(floattensor, size, mode=mode)
        # Remove extra dimensions
        return res_tensor.squeeze(0).squeeze(0)

    def __getitem__(self, index: int) -> Dict[str, Any]:
        case_id = str(self.case_folders[index])
        case_path = self.root / case_id
        clinical_index = np.where(self.clinical_df.index.astype(str) == case_id)[0][0]
        clinical_row = dict(self.clinical_df.iloc[clinical_index])
        study_id = str(clinical_row['study_id'])
        res: Dict[str, Any] = {
            "imgpaths": list(case_path.glob("*.mha")),
            "clinical": clinical_row
        }
        semseg_path = self.semsegs_folder / f"{case_id}_{study_id}.nii.gz"
        if semseg_path.exists():
            res['csPCa_mask_path'] = semseg_path
        return res


def extract_slice(d: Dict, i: int):
    num_slices = d['image'].shape[-1]
    subcase = {}
    subcase['image'] = d['image'][..., i]
    subcase['label'] = d['label'][..., i]

    subcase['meta'] = {}
    if 'meta' in d:
        subcase['meta']['supercasemeta'] = d['meta']
        subcase['meta']['subcaseslice'] = f"{i}/{num_slices-1}"
    return subcase


def extract_slices(d: Dict):
    res = []
    for i in range(d['image'].shape[-1]):
        res.append(extract_slice(d, i))

    return res


class MSDStyleSrc(Dataset):

    def __init__(self, images_folder: Path, masks_folder: Path, class_names: List[str]) -> None:
        # Read dataset json
        self.class_names = class_names
        self.images_folder, self.masks_folder = images_folder, masks_folder
        self.image_paths = sorted(list(self.images_folder.glob("*.nii.gz")))
        self.cases = [img_path.stem.split(".")[0] for img_path in self.image_paths]

    @staticmethod
    def class_names_from_datasetjson(json_path: Path):
        with open(json_path, 'r') as f:
            dataset_json = json.load(f)
        return [remove_wandb_special_chars(c) for c in dataset_json['labels'].values()]

    @staticmethod
    def load_nifti(img_path: Path, dtype: Any = np.float32) -> torch.Tensor:
        return torch.from_numpy(load(img_path)[0].astype(dtype))

    def __len__(self) -> int:
        return len(self.cases)

    def __getitem__(self, index) -> Dict[str, Any]:
        case_id = self.cases[index]
        img_path = self.images_folder / f"{case_id}.nii.gz"
        mask_path = self.masks_folder / f"{case_id}.nii.gz"
        img_vol = self.load_nifti(img_path, dtype=np.float32)
        mask_vol = self.load_nifti(mask_path, dtype=np.int64)
        return {
            "image": torch.unsqueeze(img_vol, 0),
            "label": mask_vol,
            "meta": {
                "src_index": index,
                "caseid": case_id
            }
        }


class AMOS22Src(Dataset):
    """
    Directory structure:

    | root_path
    |____labelsVa
    |____imagesTs
    |____readme.md
    |____dataset.json
    |____imagesTr
    |____labelsTs
    |____amos22.zip
    |____imagesVa
    |____labelsTr
    |____labeled_data_meta_0000_0599.csv
    """

    def __init__(self,
                 root_path: Path,
                 split: Literal["Tr", "Va", "Ts"],
                 only_modality: Optional[Literal['ct', 'mri']] = None) -> None:
        self.split = split
        self.src = MSDStyleSrc(
            root_path / f"images{split}",
            root_path / f"labels{split}",
            MSDStyleSrc.class_names_from_datasetjson(root_path / "dataset.json")
        )
        if only_modality == "ct":
            self.src.cases = list(filter(
                lambda case: int(case.split("_")[1]) < 500,
                self.src.cases
            ))
        elif only_modality == "mri":
            self.src.cases = list(filter(
                lambda case: int(case.split("_")[1]) >= 500,
                self.src.cases
            ))

        self.root_path = root_path
        self.metadf = pd.read_csv(root_path / "labeled_data_meta_0000_0599.csv")

    def __len__(self) -> int:
        return len(self.src)

    def __getitem__(self, index: int) -> Dict[str, Any]:
        d = self.src[index]
        amos_id = int(d['meta']['caseid'].split("_")[1])

        # MRI data sometimes has weird [spatial, slice, spatial] shape!
        if amos_id >= 500:
            # Prepare a new order for the axes

            # Put the smallest axis last
            min_idx = int(torch.argmin(torch.tensor(d['label'].shape)).item())
            if min_idx != len(d['label'].shape) - 1:
                rotator = monai_transforms.Rotate90(spatial_axes=(min_idx, 2))
                d['image'] = rotator(d['image'])
                d['label'] = rotator(d['label'].unsqueeze(0)).squeeze(0)

        if self.metadf['amos_id'].isin([amos_id]).any():
            d['meta']['amosmeta'] = dict(self.metadf[self.metadf['amos_id'] == amos_id].iloc[0])
        return d


class Amos22Cohort(TrainValCohort[SemSegDataset]):
    """
    The training set contains 3923 MRI slices and 1692 validation slices.
    """
    class Config(TrainValCohort.Config):
        batch_size = 8
        train_cache: CachingSubCaseDS.Config = CachingSubCaseDS.Config(subcase_cache_size=1000, drain_each_epoch=False)
        only_modality: Optional[Literal['ct', 'mri']] = None

    def __init__(self, args: Config, amos_root: Path, max_pixels_in_batch=224*224*128) -> None:
        self.amos_root = amos_root
        self.args = args

        train_src = AMOS22Src(amos_root, "Tr", args.only_modality)
        val_src = AMOS22Src(amos_root, "Va", args.only_modality)

        class_names = train_src.src.class_names

        unifysizes = UnifySizes(max_pixels_in_batch=max_pixels_in_batch)
        train_ds = SemSegDataset(
            CachingSubCaseDS(
                train_src,
                # ConcatDataset([train_src, test_src]),
                self.volume_loader(train=True),
                args.train_cache),
            src_transform=pipes.ApplyToKey(lambda img: torch.concat([img, img, img]), "image"),
            batch_transform=pipes.Alb(get_weak_default_augs()),
            class_names=class_names,
            collate_fn=transforms.Compose([unifysizes, mtl_collate])
        )
        val_ds = SemSegDataset(
            CachingSubCaseDS(
                val_src,
                self.volume_loader(train=False),
                CachingSubCaseDS.Config(subcase_cache_size=1)),
            src_transform=pipes.ApplyToKey(lambda img: torch.concat([img, img, img]), "image"),
            class_names=class_names,
            collate_fn=transforms.Compose([unifysizes, mtl_collate])
        )

        super().__init__(args,
                         train_ds,
                         val_ds)

    def volume_loader(self, train: bool):
        processor = MRI3DProcessor(MRI3DProcessor.Config(),
                                   MRI3DProcessor.base_volume_augs if train else None,
                                   with_segmask=True)

        def supercase_loader(supercase: Dict[str, Any]) -> List[Dict[str, Any]]:
            processed = processor(supercase)
            return extract_slices(processed)
        return supercase_loader


if __name__ == '__main__':
    import streamlit as st
    import pydantic
    import os
    pydantic.class_validators._FUNCS.clear()
    from mtl_torch.logging.st_ext import multi_cohort_explorer, blend_with_mask

    p = Path(os.getenv("ML_DATA_ROOT", default="/data_root/"))
    msd_root = p / "brats_2020"

    def build_semseg_cohort() -> TrainValCohort[SemSegDataset]:
        subjects = Brats2020Subjects(msd_root)
        train_volumes = Brats2020Volumes(subjects)
        val_volumes = Brats2020Volumes(subjects)
        class_names = ["BG", "edema", "non-enhancing", "enhancing", "anotherclass"]
        return TrainValCohort(
            TrainValCohort.Config(batch_size=8, num_workers=0),
            SemSegDataset(
                CachingSubCaseDS(
                    data.TransformedSubset(
                        train_volumes,
                        transform=MRI3DProcessor(MRI3DProcessor.Config(train_augs=True), with_segmask=True)),
                    Brats2020Volumes.extract_slices, 500),
                src_transform=Brats2020Volumes.get_2d_src_transform(train=True),
                class_names=class_names),
            SemSegDataset(
                CachingSubCaseDS(
                    data.TransformedSubset(
                        val_volumes,
                        transform=MRI3DProcessor(MRI3DProcessor.Config(train_augs=False), with_segmask=True)),
                    Brats2020Volumes.extract_slices, 500),
                src_transform=Brats2020Volumes.get_2d_src_transform(train=False),
                class_names=class_names))

    @st.cache_data
    def load_testvolume(i: int):
        subjects = Brats2020Subjects(msd_root)
        train_volumes = Brats2020Volumes(subjects)
        return train_volumes[i]

    def build_picai_multilabel_cohort() -> TrainValCohort[MultilabelClassificationDataset]:
        subjects = PicaiSubjects(p / "pi-cai", list_by="all")

        def supercase_loader(supercase: Dict[str, Any]) -> List[Dict[str, Any]]:
            return list(map(
                subjects.extract_multilabel_targets,
                subjects.build_color_img_converter()(supercase)
            ))
        augs: List = [A.RandomRotate90(), A.Flip()] + get_weak_default_augs()
        return TrainValCohort(
            TrainValCohort.Config(batch_size=8, num_workers=0),
            MultilabelClassificationDataset(
                CachingSubCaseDS(
                    subjects,
                    supercase_loader,
                    CachingSubCaseDS.Config(subcase_cache_size=100)),
                batch_transform=pipes.Alb(augs),  # type: ignore
                class_names=["lesionvisible", "cspca"]),
            MultilabelClassificationDataset(
                CachingSubCaseDS(
                    subjects,
                    supercase_loader,
                    CachingSubCaseDS.Config(subcase_cache_size=1)),
                class_names=["lesionvisible", "cspca"]))

    def get_amos_cohort():
        return Amos22Cohort(Amos22Cohort.Config(
            batch_size=8, 
            num_workers=0, 
            only_modality="mri",
            train_cache=CachingSubCaseDS.Config(
                subcase_cache_size=1,
                drain_each_epoch=True
            )), p / "amos22")
    multi_cohort_explorer({"amos22": get_amos_cohort})
