# Supplementary material for: Overcoming data scarcity in biomedical imaging with a foundational multi-task model
Source: Nat Comput Sci. 2024 Jul 19;4(7):495–509. doi: 10.1038/s43588-024-00662-z (PMC11288886; doi:10.1038/s43588-024-00662-z)
Supplement: Supplementary file 4 — The source code for reproducing the study results. For the most recent version, see https://github.com/FraunhoferMEVIS/MedicalMultitaskModeling. For the corresponding model weights of this study, see https://zenodo.org/records/11383543. [file 43588_2024_662_MOESM4_ESM.zip › code/original_version/mtl-torch/mtl_torch/data_loading/medical/pandav2.py]

# Copyright (c) Fraunhofer MEVIS, Germany. All rights reserved.

import logging
import json
from functools import partial
import os
import random
import itertools
import matplotlib.pyplot as plt
import seaborn as sns
import numpy as np
from typing import Any, Callable, Dict, List, Literal, Tuple, Optional, Set
from patchify import patchify
from pathlib import Path
from shapely.geometry import Polygon, Point, LineString, shape
from shapely.affinity import scale, translate
from tqdm.auto import tqdm

import torch
import albumentations as A
import pandas as pd
from torch.utils.data import Dataset, DataLoader
import torch.nn as nn
import torchvision.transforms.functional as F
from tiffslide import TiffSlide

from torchvision import transforms
import monai.transforms as monai_transforms

from mtl_torch.augmentations import PILHistoPatchAug
from mtl_torch.BaseModel import BaseModel
from mtl_torch.data_loading.geojson import QuPathAnnotation, create_featurecollection
from mtl_torch.mtl_modules.tasks import MTLTask, ClassificationTask
from mtl_torch.transforms import ApplyToKey, batchify, ExtractKeysAsTuple, ApplyToKeys
import mtl_torch.torch_ext as torch_ext
from mtl_torch.interactive import configs as cfs, data, pipes
from mtl_torch.data_loading.utils import train_val_split
from mtl_torch.data_loading.geojson import WSIGeojsonDataset, annotations_from_mask, AnnoFilterConfig, GeojsonRegionWindows, NoUsefulWindowException
from mtl_torch.torch_ext import CachingSubCaseDS
from mtl_torch.augmentations import get_histo_augs

# Till claims that there is a random error in this one file
EXCLUSION_LIST = [
    '8884df5d60449673685793c63b8d4b33'
]

class PandaSrc(Dataset[Dict[str, Any]]):
    """
    Cases correspond to WSIs which should be patchified for training.

    There are two different types of data.
    - Karolinska: regional masks (0 -> background, 1 -> tissue, 2 -> tumor)
    - Radboud: segmentation masks with more fine-grained regions

    GeoJSON files should prepared in level 1 for speed vs accuracy tradeoff.
    Multiprocessing will time out with level 0.
    """
    class Config(BaseModel):
        sites: List[Literal["karolinska", "radboud"]] = ["karolinska"]
        anno_filter: AnnoFilterConfig = AnnoFilterConfig()
        min_region_area: float = 224. * 224.

    def __init__(self, root: Path, writable: Path, args: Config) -> None:
        self.train_img_folder, self.args = root / "train_images", args
        self.masks_folder = root / "train_label_masks"
        image_ids = [p.stem for p in self.train_img_folder.glob("*.tiff")]
        mask_ids = [p.stem.split("_")[0] for p in self.masks_folder.glob("*.tiff")]
        valid_ids = list(set(image_ids).intersection(set(mask_ids)))
        self.geojson_folder = writable / "panda_geojson_labels"
        self.geojson_folder.mkdir(exist_ok=True)
        self.df = pd.read_csv(root / "train.csv")
        self.df = self.df.loc[lambda df: df["data_provider"].isin(self.args.sites) & df["image_id"].isin(valid_ids)]
        self.df = self.df.loc[~self.df['image_id'].isin(EXCLUSION_LIST)]

    def get_geojson_annotations(self, row, extract_from_level=1):
        """
        Requires write-access once for each row.
        """
        mask_path = self.masks_folder / f'{row["image_id"]}_mask.tiff'
        geojson_path = self.geojson_folder / f"{row['image_id']}.geojson"
        foreground_path = self.geojson_folder / f"{row['image_id']}_foreground.geojson"

        if not geojson_path.exists() or not foreground_path.exists():
            logging.warning(f"Creating geojsons from mask for {geojson_path}")
            with TiffSlide(mask_path) as slide:
                extraction_level = len(slide.level_dimensions) - 1 if extract_from_level == -1 else extract_from_level

                mask = slide.read_region(
                    (0, 0),
                    extraction_level,
                    slide.level_dimensions[extraction_level], as_array=True
                )[..., 0]  # The first channel seems to be sufficient

                # Only karolinska has regions annoated, radboud is annotated with detailed pixel masks
                if row["data_provider"] == "karolinska":
                    regions = annotations_from_mask(
                        mask,
                        for_values={1: "tissue", 2: "tumor"},
                        downsample_fac=slide.level_downsamples[extraction_level],
                        coarse=False,
                        min_area=self.args.min_region_area)
                else:
                    regions = []

                with open(geojson_path, "w+") as f:
                    json.dump(create_featurecollection(regions), f)

                foreground = annotations_from_mask(
                    (mask > 0).astype(np.uint8),
                    for_values={1: "foreground"},
                    downsample_fac=slide.level_downsamples[extraction_level],
                    coarse=True
                )
                with open(foreground_path, "w+") as f:
                    json.dump(create_featurecollection(foreground), f)
        else:
            with open(geojson_path, "r+") as f:
                regions = [QuPathAnnotation(x) for x in json.load(f)["features"]]
            with open(foreground_path, "r+") as f:
                foreground = [QuPathAnnotation(x) for x in json.load(f)["features"]]

        return regions, foreground

    def __len__(self) -> int:
        return len(self.df)

    def __getitem__(self, index) -> Dict[str, Any]:
        row: pd.Series = self.df.iloc[index]
        # Prepare geojson if it does not yet exist
        annos, foreground = self.get_geojson_annotations(row)
        annos = [anno for anno in annos if self.args.anno_filter.apply(anno, additional_function=None)]

        # Return filehandle and corresponding annotations
        # logging.warning(f"loading {row['image_id']}.tiff")
        return {
            "wsi_path": self.train_img_folder / f"{row['image_id']}.tiff",
            "mask_path": self.masks_folder / f'{row["image_id"]}_mask.tiff',
            "annos": annos,
            "foreground": foreground,
            "meta": dict(row)
        }


def patchify_regions(
        windowing_cfg: GeojsonRegionWindows,
        case: Dict[str, Any],
        max_patches_per_anno=32,
        load_mask: bool = False,
        iterate_through: Literal["annos", "foreground"] = "annos") -> List:
    slide = TiffSlide(case["wsi_path"])
    if load_mask:
        mask = TiffSlide(case["mask_path"])
    regions = []
    levels = {l: x for l, x in enumerate(slide.level_downsamples)}
    # print(f"{case['meta']=}")
    try:
        for anno_idx, anno in enumerate(case[iterate_through]):
            for level, location, patchsize in itertools.islice(
                    windowing_cfg.iter_valid_windows(anno, levels),
                    max_patches_per_anno):
                pixels = slide.read_region(location, level, size=patchsize, as_array=True)
                region: Dict[str, Any] = {
                    "image": F.to_tensor(pixels),
                    "meta": {
                        "supercase": case["meta"],
                        "level": level,
                        "location": location,
                        "class_name": anno.get_class_name(),
                        "anno_i": anno_idx}
                }
                if load_mask:
                    patch_mask = mask.read_region(location, level, size=patchsize, as_array=True)
                    region['label'] = torch.Tensor(patch_mask[..., 0]).long()

                regions.append(region)
    except NoUsefulWindowException as e:
        logging.warning(f"{e} in {case}")

    return regions


class PandaRegionSegCohort(data.TrainValCohort[data.SemSegDataset]):
    class Config(data.TrainValCohort.Config):
        # For region classification the annotations in karolinska are most suitable
        src_config: PandaSrc.Config = PandaSrc.Config(sites=["radboud"])
        split_seed: int = 42
        train_windowing: GeojsonRegionWindows = GeojsonRegionWindows(
            min_area=0.7,
            patch_size=(224, 224),
            coordinate_augmentation="random",
            windowsize_augmentation="relative")
        train_cache_cfg: CachingSubCaseDS.Config = CachingSubCaseDS.Config(
            subcase_cache_size=100,
            drain_each_epoch=False
        )
        max_patches_per_anno: int = 32

    def __init__(self, args: Config, root: Path, geojson_storepath: Path) -> None:
        src = PandaSrc(root, geojson_storepath, args.src_config)
        train_indices, val_indices = data.train_val_split(list(range(len(src))), perc=0.9, seed=args.split_seed)
        train_ds = CachingSubCaseDS(data.TransformedSubset(src, indices=train_indices),
                                    partial(
                                        patchify_regions, args.train_windowing,
                                        max_patches_per_anno=args.max_patches_per_anno, load_mask=True,
                                        iterate_through="foreground"),
                                    args.train_cache_cfg)
        val_ds = CachingSubCaseDS(
            data.TransformedSubset(src, indices=val_indices),
            partial(
                patchify_regions,
                GeojsonRegionWindows(
                    coordinate_augmentation="none",
                    windowsize_augmentation="none"
                ),
                max_patches_per_anno=args.max_patches_per_anno,
                load_mask=True,
                iterate_through="foreground"
            ),
            CachingSubCaseDS.Config(subcase_cache_size=1)
        )
        class_names = [
            "unknown",
            "stroma",
            "healthyepithelium",
            "gleason3",
            "gleason4",
            "gleason5",
        ]
        src_transform = pipes.Alb([A.Resize(
            width=args.train_windowing.patch_size[0],
            height=args.train_windowing.patch_size[1])])
        super().__init__(
            args=args,
            train_ds=data.SemSegDataset(
                train_ds, class_names=class_names,
                src_transform=src_transform,
                batch_transform=pipes.Alb(get_histo_augs())),
            val_ds=data.SemSegDataset(
                val_ds, class_names=class_names,
                src_transform=src_transform
            )
        )


class PandaRegionClfCohort(data.TrainValCohort[data.ClassificationDataset]):
    """
    Recommended cohort settings for classification of patches.

    Only the karolinska data source is used because they provide coarse regional tissue annotations.
    """
    class Config(data.TrainValCohort.Config):
        # For region classification the annotations in karolinska are most suitable
        src_config: PandaSrc.Config = PandaSrc.Config(sites=["karolinska"])
        split_seed: int = 42
        train_windowing: GeojsonRegionWindows = GeojsonRegionWindows()
        train_cache_cfg: CachingSubCaseDS.Config = CachingSubCaseDS.Config(
            subcase_cache_size=100,
            drain_each_epoch=False
        )
        max_patches_per_anno: int = 32

    @ staticmethod
    def insert_class(d):
        d['class'] = 0 if d['meta']['class_name'] == "tissue" else 1
        return d

    def __init__(self, args: Config, root: Path, geojson_storepath: Path) -> None:
        self.geojson_storepath = geojson_storepath
        src = PandaSrc(root, self.geojson_storepath, args.src_config)
        train_indices, val_indices = data.train_val_split(list(range(len(src))), perc=0.9, seed=args.split_seed)
        train_ds = CachingSubCaseDS(
            data.TransformedSubset(src, indices=train_indices),
            partial(patchify_regions, args.train_windowing, max_patches_per_anno=args.max_patches_per_anno),
            args.train_cache_cfg
        )
        val_ds = CachingSubCaseDS(
            data.TransformedSubset(src, indices=val_indices),
            partial(
                patchify_regions,
                GeojsonRegionWindows(
                    coordinate_augmentation="none",
                    windowsize_augmentation="none"
                )
            ),
            CachingSubCaseDS.Config(subcase_cache_size=1)
        )

        src_transform = transforms.Compose([
            self.insert_class,
            pipes.Alb([
                A.Resize(width=args.train_windowing.patch_size[0], height=args.train_windowing.patch_size[1])
            ])
        ])

        super().__init__(
            args=args,
            train_ds=data.ClassificationDataset(
                train_ds, class_names=["tissue", "tumor"],
                src_transform=src_transform,
                batch_transform=pipes.Alb(get_histo_augs())),
            val_ds=data.ClassificationDataset(
                val_ds, class_names=["tissue", "tumor"],
                src_transform=src_transform))


if __name__ == '__main__':
    import pydantic
    pydantic.class_validators._FUNCS.clear()
    import streamlit as st
    from tqdm.auto import tqdm
    from mtl_torch.logging.st_ext import blend_with_mask, multi_cohort_explorer

    p = Path(os.getenv("ML_HISTO_ROOT", default="/input"))

    # def get_patches_of_wsi(wsi_id: str):
    # src = PandaSrc(p / "pandas", Path("/output/jschaefer/"), PandaSrc.Config(sites=["radboud"]))
    # st.write(src.df)

    # case = src[0]
    # st.write(case)

    # wsi = TiffSlide(case["wsi_path"])
    # mask = TiffSlide(case["mask_path"])

    # patches = patchify_regions(
    #     GeojsonRegionWindows(
    #         min_area=0.8,
    #         patch_size=(224, 224),
    #         coordinate_augmentation="none",
    #         windowsize_augmentation="none"),
    #     case,
    #     max_patches_per_anno=12,
    #     load_mask=True,
    #     iterate_through="foreground"
    # )
    # for i, patch in enumerate(patches):
    #     blend_with_mask(patch['image'], patch['label'], st_key=f"{i}", classes=class_names)
    # wsi_arr =
    # asdf = list(range(len(src)))
    # import random
    # random.shuffle(asdf)
    # for i in tqdm(asdf):
    #     patches = patchify_regions(
    #         GeojsonRegionWindows(),
    #         src[i],
    #         max_patches_per_anno=8
    #     )

    # mask_path = case['mask_path']
    # st.write(mask_path)
    # slide = TiffSlide(mask_path)

    # st.image(slide.read_region((0, 0), level=2, size=slide.level_dimensions[2], as_array=True) * 50)

    def build_region_seg_cohort():
        return PandaRegionSegCohort(
            PandaRegionSegCohort.Config(
                train_cache_cfg=CachingSubCaseDS.Config(subcase_cache_size=1)
            ),
            p / "pandas",
            Path("/output/jschaefer/")
        )

    def build_region_clf_cohort():
        return PandaRegionClfCohort(
            PandaRegionClfCohort.Config(
                train_cache_cfg=CachingSubCaseDS.Config(subcase_cache_size=1)
            ),
            p / "pandas",
            Path("/output/jschaefer/")
        )
    
    seg = build_region_seg_cohort()
    for item in tqdm(seg.datasets[0]):
        pass

    for item in tqdm(seg.datasets[1]):
        pass

    # multi_cohort_explorer({"seg": build_region_seg_cohort, "clf": build_region_clf_cohort})
