# Supplementary material for: Overcoming data scarcity in biomedical imaging with a foundational multi-task model
Source: Nat Comput Sci. 2024 Jul 19;4(7):495–509. doi: 10.1038/s43588-024-00662-z (PMC11288886; doi:10.1038/s43588-024-00662-z)
Supplement: Supplementary file 4 — The source code for reproducing the study results. For the most recent version, see https://github.com/FraunhoferMEVIS/MedicalMultitaskModeling. For the corresponding model weights of this study, see https://zenodo.org/records/11383543. [file 43588_2024_662_MOESM4_ESM.zip › code/original_version/mtl-torch/mtl_torch/data_loading/medical/prostate.py]

# Copyright (c) Fraunhofer MEVIS, Germany. All rights reserved.

from typing import Callable, List, Tuple, Dict, Any, Optional, Literal, Sequence
from functools import reduce
import imageio.v3 as imageio
import os
from pathlib import Path
from xml.etree import ElementTree
import numpy as np
from tiffslide import TiffSlide
from patchify import patchify
import torch
from torch.utils.data import Dataset
from torchvision import transforms
import torchvision.transforms.functional as F
import imageio.v3 as imageio
from pathlib import Path
import numpy as np
from tiffslide import TiffSlide
from patchify import patchify


from mtl_torch.BaseModel import BaseModel
from mtl_torch.interactive import pipes
from mtl_torch.data_loading.TrainValCohort import TrainValCohort
from mtl_torch.data_loading.SemSegDataset import SemSegDataset
from mtl_torch.data_loading.utils import TransformedSubset, train_val_split
from mtl_torch.torch_ext import CachingSubCaseDS
from mtl_torch.augmentations import get_histo_augs
from mtl_torch.data_loading.MTLDataset import mtl_collate
from mtl_torch.transforms import UnifySizes, flatten_list


class ArvanitiGleasonSrc(Dataset):
    """
    2022-11-03 jlot

    From the paper "Replication Data for: Automated Gleason grading of prostate cancer tissue microarrays via deep learning", https://doi.org/10.7910/DVN/OCYCMP (Peter Wild is co-author).

    Data downloaded from: https://dataverse.harvard.edu/dataset.xhtml?persistentId=doi:10.7910/DVN/OCYCMP

    Description therE: H&E stained images from five prostate cancer Tissue Microarrays (TMAs) and corresponding Gleason annotation masks. In the masks, pixel indices correspond to classes as follows: 0=Benign (green), 1=Gleason_3 (blue), 2=Gleason_4 (yellow), 3=Gleason_5 (red), 4=unlabelled (white).

    There are associated scripts on github: https://github.com/eiriniar/gleason_CNN
    """

    def __init__(self, root: Path, train: bool) -> None:
        self.root = root
        self.data_root = root / "dataverse_files"
        self.images: Dict[str, Path] = {}
        for p in self.data_root.glob("Z*/*.jpg"):
            assert p.stem not in self.images
            self.images[p.stem] = p
        if train:
            self.masks = {p.stem: p for p in (self.data_root / "Gleason_masks_train").glob("mask*.png")}
        else:
            self.masks = {p.stem: p for p in (self.data_root).glob("Gleason_masks_test_pathologist*/mask*.png")}

        self.case_ids = list(self.masks.keys())
        # From https://github.com/eiriniar/gleason_CNN/blob/master/utils/create_patches.py
        self.palette = {
            (0, 255, 0): 1,  # benign is green (index 0)
            (0, 0, 255): 2,  # Gleason 3 is blue (index 1)
            (255, 255, 0): 3,  # Gleason 4 is yellow (index 2)
            (255, 0, 0): 4,  # Gleason 5 is red (index 3)
            (255, 255, 255): 0  # ignore class is white (index 4)
        }
        self.class_names = [
            "Ignore",
            "Benign",
            "Gleason_3",
            "Gleason_4",
            "Gleason_5",
        ]

    def __len__(self) -> int:
        return len(self.case_ids)

    def __getitem__(self, index) -> Dict[str, Any]:
        caseid = self.case_ids[index]
        imageid = caseid.replace(f"{caseid.split('_')[0]}_", "")
        mask_colors = torch.LongTensor(imageio.imread(self.masks[caseid]).copy())
        # From mask_colors (H, W, 3) to mask (H, W) using self.palette
        mask = torch.zeros(mask_colors.shape[:2], dtype=torch.long)
        for color, label in self.palette.items():
            mask[torch.where(torch.all(mask_colors == torch.Tensor(color).reshape(1, 1, 3), dim=-1))] = label
        return {
            "image": F.to_tensor(imageio.imread(self.images[imageid]).copy()),
            "label": mask,
            "meta": {
                "ds_index": index,
                "case_id": caseid
            }
        }


class ArvanitiGleasonSemseg(SemSegDataset):
    class Config(BaseModel):
        extractor: pipes.MaskedPatchExtractor.Config = pipes.MaskedPatchExtractor.Config(
            patch_sizes=[256, 512, 1024]
        )
        resample_to_size: Tuple[int, int] = (256, 256)
        cache_cfg: CachingSubCaseDS.Config = CachingSubCaseDS.Config(subcase_cache_size=500)

    def slicer(self, supercase):
        subcases = pipes.MaskedPatchExtractor(self.args.extractor).apply(supercase)
        return [self.patch_transform(x) for x in subcases]

    def __init__(self, data_root: Path, args: Config, train: bool):
        self.data_root = data_root
        self.args = args
        self.train = train

        resizer = pipes.ResizeWithMask(args.resample_to_size)
        subcase_resizer = pipes.ApplyToKeys(resizer, keys=["image", "label"])
        self.patch_transform = subcase_resizer

        src_ds = ArvanitiGleasonSrc(data_root, train)
        ds = CachingSubCaseDS(
            TransformedSubset(src_ds, transform=pipes.Alb(get_histo_augs())) if train else src_ds,
            self.slicer,
            self.args.cache_cfg
        )

        super().__init__(
            ds,
            # batch_transform=pipes.Alb(get_histo_augs()) if train else None,
            class_names=src_ds.class_names
        )


def get_ArvanitiGleasonCohort():
    train_ds = ArvanitiGleasonSemseg(
        Path("/input/data/histo_root/prostate/arvaniti_gleason/"),
        ArvanitiGleasonSemseg.Config(),
        True)
    val_ds = ArvanitiGleasonSemseg(
        Path("/input/data/histo_root/prostate/arvaniti_gleason/"),
        ArvanitiGleasonSemseg.Config(),
        False)
    return TrainValCohort(
        args=TrainValCohort.Config(num_workers=0, batch_size=2),
        train_ds=train_ds,
        val_ds=val_ds
    )


class PesoSrc(Dataset):
    """ PESO Dataset downloaded from https://zenodo.org/record/1485967

    Contains WSIs with corresponding label images.

    Labels are:
    0 - background
    1 - tissue
    2 - epithelium

    This only loads the training set since the sparsely annotated test set needs to be accessed in a different format - see PesoTestSrc.
    """

    def __init__(self, root: Path) -> None:
        self.images: Dict[str, Path] = {
            p.stem: p
            for p in (root / 'training' / 'wsi').glob("*.tif")
        }
        self.masks: Dict[str, Path] = {
            key: p.parent.parent / 'masks' / (p.stem + '_training_mask.tif')
            for key, p in self.images.items()
        }
        self.case_ids: Sequence[str] = sorted(list(self.masks.keys()))

    def __len__(self) -> int:
        return len(self.case_ids)

    def __getitem__(self, index: int) -> Dict[str, Any]:
        case_id = self.case_ids[index]
        return {
            "meta": {
                'case_id': case_id,
                'wsi_path': str(self.images[case_id]),
                'mask_path': str(self.masks[case_id])
            }
        }


class PesoTiledSrc(Dataset):
    """ PESO Dataset downloaded from https://zenodo.org/record/1485967

    Tiled version of the WSI dataset, where tiles are extracted in regions that contain labels other than background.
    """

    class Config(BaseModel):
        tile_size: int

    def __init__(self, args: Config, src: Dataset) -> None:
        self.args = args

        self.tiles = [
            {
                **case['meta'],
                'tile_offset': tile_offset
            }
            for case in src
            for tile_offset in self._get_valid_tile_offsets(case['meta']['mask_path'])
        ]

    def _get_valid_tile_offsets(self, mask_path) -> Sequence[Sequence[int]]:
        mask = TiffSlide(mask_path)
        tile_size_rough = np.round(self.args.tile_size / mask.level_downsamples[-1]).astype(int)
        rough_mask = mask.read_region((0, 0), len(mask.level_dimensions)-1,
                                      mask.level_dimensions[-1], as_array=True)[..., 0]

        patches = patchify(rough_mask, (tile_size_rough,) * 2, tile_size_rough)
        valid_tiles = np.flip(np.transpose(np.nonzero(np.max(patches, axis=(2, 3)) > 0)), axis=1)
        return valid_tiles * self.args.tile_size

    def __len__(self) -> int:
        return len(self.tiles)

    def __getitem__(self, index) -> Dict[str, Any]:
        tile = self.tiles[index]
        return {
            "image": F.to_tensor(TiffSlide(tile['wsi_path']).read_region(tile['tile_offset'], 0, (self.args.tile_size,) * 2, as_array=True)),
            "label": torch.from_numpy(TiffSlide(tile['mask_path']).read_region(tile['tile_offset'], 0, (self.args.tile_size,) * 2, as_array=True)[..., 0].astype(np.int64)),
            "meta": tile
        }

class PesoTestSrc(Dataset):
    """ PESO Dataset downloaded from https://zenodo.org/record/1485967

    This test set consists of manually annotated regions within WSIs.

    Labels are:
    0 - background
    1 - tissue
    2 - epithelium
    """
    def __init__(self, root: Path) -> None:
        self.cases = {
            regions_xml.stem: {
                'case_id': regions_xml.stem,
                'wsi_path': str(root / 'testset' / 'wsi' / f'{regions_xml.stem}_HE.tif'),
                'mask_path': str(root / 'testset' / 'groundtruth_masks' / f'{regions_xml.stem}.tif'),
                'bboxes': [
                    (
                        tuple(coords.min(axis=0) + 1),
                        tuple(coords.max(axis=0) - coords.min(axis=0))
                    )
                    for annotation in ElementTree.parse(str(regions_xml)).iter('Annotation')
                    for coords in (np.asarray([
                        (int(elem.attrib['X']), int(elem.attrib['Y']))
                        for elem in annotation.iter('Coordinate')
                    ]),)
                ]
            }
            for regions_xml in (root / 'testset' / 'regions').glob('*.xml')
        }
        self.case_ids: Sequence[str] = sorted(list(self.cases.keys()))

    def __len__(self) -> int:
        return len(self.case_ids)

    def __getitem__(self, index: int) -> Dict[str, Any]:
        return {
            "meta": self.cases[self.case_ids[index]]
        }

class PesoTiledTestSrc(Dataset):
    """ PESO Dataset downloaded from https://zenodo.org/record/1485967

    Tiled version of the PesoTestSrc dataset which only contains the annotated regions.
    """

    def __init__(self, src: Dataset) -> None:
        self.tiles = [
            {
                'bbox': bbox,
                **{
                    k: v
                    for k, v in item['meta'].items()
                    if k != 'bboxes'
                }
            }
            for item in src
            for bbox in item['meta']['bboxes']
        ]

    def __len__(self) -> int:
        return len(self.tiles)

    def __getitem__(self, index: int) -> Dict[str, Any]:
        # The masks are stored in a strange way: level 0 is fully black, level 1 corresponds to level 0 of the WSIs
        tile = self.tiles[index]
        mask_image = TiffSlide(tile['mask_path'])
        return {
            "image": F.to_tensor(TiffSlide(tile['wsi_path']).read_region(tile['bbox'][0], 0, tile['bbox'][1], as_array=True)),
            "label": torch.from_numpy(mask_image.read_region(mask_image.level_downsamples[1] * np.asarray(tile['bbox'][0]), 1, tile['bbox'][1], as_array=True)[..., 0].astype(np.int64)),
            "meta": tile
        }


class PesoSemSegTrainValCohort(TrainValCohort[SemSegDataset]):
    class Config(TrainValCohort.Config):
        tiled_src: PesoTiledSrc.Config = PesoTiledSrc.Config(
            tile_size=1000
        )
        patch_extractor: pipes.MaskedPatchExtractor.Config = pipes.MaskedPatchExtractor.Config(
            max_patches=8,
            patch_sizes=[
                512,
            ],
            sizeaugmentation=0.1
        )
        batch_size: int = 1
        num_workers: int = 0

    def __init__(self, args: Config, root: Path) -> None:
        patch_extractor = pipes.MaskedPatchExtractor(args.patch_extractor)
        unify_sizes = UnifySizes(max_pixels_in_batch=224*224*96*5000)

        class_names = ['Background', 'Tissue', 'Epithelium']

        train_ds = SemSegDataset(
            PesoTiledSrc(args.tiled_src, PesoSrc(root)),
            batch_transform=transforms.Compose([
                pipes.Alb(get_histo_augs()),
                patch_extractor.apply
            ]),
            class_names=class_names,
            collate_fn=transforms.Compose([flatten_list, unify_sizes, mtl_collate]),
        )
        val_ds = SemSegDataset(
            PesoTiledTestSrc(PesoTestSrc(root)),
            batch_transform=transforms.Compose([
                patch_extractor.apply
            ]),
            class_names=class_names,
            collate_fn=transforms.Compose([flatten_list, unify_sizes, mtl_collate])
        )

        super().__init__(args, train_ds, val_ds)


if __name__ == "__main__":
    import pydantic
    pydantic.class_validators._FUNCS.clear()
    import os

    import streamlit as st

    # wsi_service = WSIService('https://tissueconceptswsi.cluster.fme.lan/')
    # st.write(wsi_service.get_case_full('peso'))
    # st.write(wsi_service.get_img_info('02e838233d7456c980c25a634f54e287'))
    # st.image(wsi_service.get_region_npy(wsi_service_img_id='02e838233d7456c980c25a634f54e287', level=8))

    def get_dss():
        train_ds = ArvanitiGleasonSemseg(
            Path("/input/data/histo_root/prostate/arvaniti_gleason/"),
            ArvanitiGleasonSemseg.Config(extractor=pipes.MaskedPatchExtractor.Config(
                patch_sizes=[512]
            )),
            True)
        val_ds = ArvanitiGleasonSemseg(
            Path("/input/data/histo_root/prostate/arvaniti_gleason/"),
            ArvanitiGleasonSemseg.Config(),
            False)
        return train_ds, val_ds

    # def get_ArvanitiGleasonCohort():
    #     train_ds, val_ds = get_dss()
    #     return TrainValCohort(
    #         args=TrainValCohort.Config(num_workers=0, batch_size=32),
    #         train_ds=train_ds,
    #         val_ds=val_ds
    #     )

    # def get_ArvanitiGleasonCohortmclf():
    #     train_ds, val_ds = get_dss()
    #     return TrainValCohort(
    #         args=TrainValCohort.Config(num_workers=0, batch_size=32),
    #         train_ds=MultilabelClassificationDataset.from_semseg(train_ds, ignore_classes=[0]),
    #         val_ds=MultilabelClassificationDataset.from_semseg(val_ds, ignore_classes=[0])
    #     )

    # multi_cohort_explorer({
    #     "arvanitigleason": get_ArvanitiGleasonCohort,
    #     "arvanitigleasonmclf": get_ArvanitiGleasonCohortmclf
    # })

    @st.cache_resource
    def get_PesoCohort():
        return PesoSemSegTrainValCohort(
            PesoSemSegTrainValCohort.Config(),
            Path(os.getenv('ML_HISTO_ROOT')) / "prostate/peso/")

    multi_cohort_explorer({
        "peso": get_PesoCohort
    })
