# Supplementary material for: Overcoming data scarcity in biomedical imaging with a foundational multi-task model
Source: Nat Comput Sci. 2024 Jul 19;4(7):495–509. doi: 10.1038/s43588-024-00662-z (PMC11288886; doi:10.1038/s43588-024-00662-z)
Supplement: Supplementary file 4 — The source code for reproducing the study results. For the most recent version, see https://github.com/FraunhoferMEVIS/MedicalMultitaskModeling. For the corresponding model weights of this study, see https://zenodo.org/records/11383543. [file 43588_2024_662_MOESM4_ESM.zip › code/original_version/mtl-torch/mtl_torch/data_loading/medical/radimagenet.py]

# Copyright (c) Fraunhofer MEVIS, Germany. All rights reserved.

import os
from typing import List, Tuple, Dict, Any, Optional, Literal
from pathlib import Path
from tqdm.auto import tqdm
from functools import reduce
import imageio.v2 as imageio
import json5 as json
from pathlib import Path
import numpy as np
import torch
import torch.nn as nn
from torch.utils.data import Dataset, DataLoader
from torchvision import transforms, datasets
import torchvision.transforms.functional as F
import monai.transforms as monai_transforms
import pydicom
from pydicom.pixel_data_handlers.util import apply_voi_lut
import numpy as np
import pandas as pd
import albumentations as A
from torchvision.datasets.folder import default_loader

from mtl_torch.BaseModel import BaseModel
from mtl_torch.interactive import pipes
from mtl_torch.data_loading.TrainValCohort import TrainValCohort
from mtl_torch.data_loading.ClassificationDataset import ClassificationDataset
from mtl_torch.data_loading.DetectionDataset import DetectionDataset
from mtl_torch.data_loading.MultilabelClassificationDataset import MultilabelClassificationDataset
from mtl_torch.data_loading.SemSegDataset import SemSegDataset
from mtl_torch.data_loading.utils import TransformedSubset, download_and_extract_archive, train_val_split
from mtl_torch.utils import disk_cacher
from mtl_torch.augmentations import get_weak_default_augs
from mtl_torch.logging.wandb_ext import remove_wandb_special_chars


@disk_cacher()
def load_radimagenet_paths(root: Path):
    class_paths: Dict[str, Path] = {}  # class name -> folder path
    case_paths: List[Tuple[Path, int]] = []  # img path -> class name
    for subpath in tqdm(root.glob("**/")):
        # Top level folder
        if len(list(subpath.glob("*.png"))) > 0:
            class_paths["_".join(subpath.parts[subpath.parts.index("radiology_ai") + 1:])] = subpath
    class_names = list(class_paths.keys())
    for img_path in tqdm(root.glob("**/*.png")):
        cls_name = "_".join(img_path.parts[img_path.parts.index("radiology_ai") + 1:-1])
        case_paths.append((img_path, class_names.index(cls_name)))
    return class_paths, class_names, case_paths


class RadImageNetSrc(Dataset[Dict[str, Any]]):

    def __init__(self, root: Path) -> None:
        self.root = root / "radiology_ai"
        self.class_paths, self.class_names, self.case_paths = load_radimagenet_paths(self.root)

    def __len__(self) -> int:
        return len(self.case_paths)

    def __getitem__(self, index) -> Dict[str, Any]:
        img_path, class_index = self.case_paths[index]
        class_name = self.class_names[class_index]
        return {
            "image": F.to_tensor(default_loader(img_path)),
            "class": class_index,
            "meta": {
                "class_name": class_name
            }
        }


if __name__ == '__main__':
    import pydantic
    pydantic.class_validators._FUNCS.clear()
    import streamlit as st
    from mtl_torch.logging.st_ext import multi_cohort_explorer, blend_with_mask
    p = Path(os.getenv("ML_DATA_ROOT", default="/input/data/jschaefer/"))

    # src = RadImageNetSrc(p / "radimagenet")
    # st.write(src.class_paths)

    @st.cache(allow_output_mutation=True)
    def build_radimagenet_cohort():
        src_ds = RadImageNetSrc(p / "radimagenet")
        return TrainValCohort(
            TrainValCohort.Config(),
            ClassificationDataset(src_ds, class_names=src_ds.class_names),
            None
        )

    multi_cohort_explorer({"radimagenet": build_radimagenet_cohort})
