# Supplementary material for: Overcoming data scarcity in biomedical imaging with a foundational multi-task model
Source: Nat Comput Sci. 2024 Jul 19;4(7):495–509. doi: 10.1038/s43588-024-00662-z (PMC11288886; doi:10.1038/s43588-024-00662-z)
Supplement: Supplementary file 4 — The source code for reproducing the study results. For the most recent version, see https://github.com/FraunhoferMEVIS/MedicalMultitaskModeling. For the corresponding model weights of this study, see https://zenodo.org/records/11383543. [file 43588_2024_662_MOESM4_ESM.zip › code/original_version/mtl-torch/mtl_torch/data_loading/medical/tiger.py]

# Copyright (c) Fraunhofer MEVIS, Germany. All rights reserved.

import torch
from PIL import Image
import json
from torch.utils.data import Dataset
import numpy as np
from typing import Optional
from typing import Dict
from patchify import patchify
from torchvision import transforms
from pathlib import Path

from mtl_torch.interactive import data, configs as cfs, pipes
from mtl_torch.data_loading.utils import train_val_split
from mtl_torch.augmentations import get_histo_augs


class TissueSource:
    def __init__(self, root, size=1024) -> None:
        self.root = root / "tiger-challenge"/"roi-level-annotations"/"tissue-cells"
        self.usefull_images = []
        self.size = size
        with open(self.root / "tiger-coco.json", "r") as file:
            data_dict = json.load(file)
        for img in data_dict['images']:
            if img['height'] >= size and img['width'] >= size:
                self.usefull_images.append(img)

    def __len__(self):
        return len(self.usefull_images)

    def __getitem__(self, index):
        img = Image.open(self.root / self.usefull_images[index]['file_name'])
        mask = Image.open(self.root / 'masks' / self.usefull_images[index]['file_name'].split('/')[-1])

        img_array = np.asarray(img)[:self.size, :self.size, :]
        mask_array = np.asarray(mask)[:self.size, :self.size]

        return img_array, mask_array, self.usefull_images[index]['file_name']


class TigerDataset(Dataset):
    def __init__(self, root, indices, size=1024, patch_size=512, transforms=None) -> None:
        self.source = TissueSource(root, size)
        self.patch_size = patch_size
        self.num_patches = int((size//patch_size) * 2)
        self.indices = indices

    def __len__(self):
        return len(self.indices)*self.num_patches

    def __getitem__(self, index) -> Dict:

        img, mask, _ = self.source.__getitem__(self.indices[index//self.num_patches])

        patched_image = patchify(
            img, (self.patch_size, self.patch_size, 3),
            step=self.patch_size).reshape(
            self.num_patches, self.patch_size, self.patch_size, 3)
        patched_mask = patchify(
            mask, (self.patch_size, self.patch_size),
            step=self.patch_size).reshape(
            self.num_patches, self.patch_size, self.patch_size)

        img = torch.from_numpy(patched_image[index % self.num_patches].swapaxes(2, 1).swapaxes(0, 1)).float() / 255
        mask = torch.from_numpy(patched_mask[index % self.num_patches]).unsqueeze(0)

        return {'image': img, 'label': mask}  # , 'ID': name_id, 'mask_vals': unique}


class TigerSemSegTrainValCohortConfig(cfs.TrainValCohortConfig):
    batch_size: Optional[int] = 16
    original_image_size: int = 1024
    patch_size: int = 512
    datasplit_seed: int = 42


class TigerSemSegTrainValCohort(data.TrainValCohort[data.SemSegDataset]):
    def __init__(self, root,
                 args: TigerSemSegTrainValCohortConfig, ) -> None:
        self.args = args
        self.class_names = ['BG',
                            'invasive tumor',
                            'Tumor-associated stroma',
                            'In-situ tumor',
                            'Healthy glands',
                            'Necrosis not in-situ',
                            'inflamed stroma',
                            'Rest']
        src = TissueSource(root, size=args.original_image_size)
        train_idx, val_idx = train_val_split(
            list(range(len(src))),
            perc=0.8,
            seed=args.datasplit_seed
        )

        train_src = TigerDataset(root, train_idx, args.original_image_size, args.patch_size)
        val_src = TigerDataset(root, val_idx, args.original_image_size, args.patch_size)

        base_transforms = [
            pipes.ApplyToKey(transforms.Resize(
                (256, 256), interpolation=transforms.InterpolationMode.NEAREST), key='label'),
            pipes.ApplyToKey(transforms.Resize((256, 256)), key='image'),
            pipes.ApplyToKey(lambda x: x.long().squeeze(), key='label'),
            # remove not needed keays

        ]
        train_ds = data.SemSegDataset(
            src_ds=train_src,
            class_names=self.class_names,
            src_transform=transforms.Compose(base_transforms),
            batch_transform=pipes.Alb(get_histo_augs())
        )

        val_ds = data.SemSegDataset(
            src_ds=val_src, src_transform=transforms.Compose(base_transforms),
            class_names=self.class_names)

        super().__init__(args, train_ds, val_ds)


if __name__ == "__main__":
    import os
    from mtl_torch.logging.st_ext import multi_cohort_explorer
    import pydantic

    pydantic.class_validators._FUNCS.clear()

    p = Path(os.getenv("ML_HISTO_ROOT", default="/input/data/histo_root/"))

    multi_cohort_explorer({
        "semseg": lambda: TigerSemSegTrainValCohort(p, args=TigerSemSegTrainValCohortConfig(
            num_workers=0,
            batch_size=8,
        ))
    })
