# Supplementary material for: Overcoming data scarcity in biomedical imaging with a foundational multi-task model
Source: Nat Comput Sci. 2024 Jul 19;4(7):495–509. doi: 10.1038/s43588-024-00662-z (PMC11288886; doi:10.1038/s43588-024-00662-z)
Supplement: Supplementary file 4 — The source code for reproducing the study results. For the most recent version, see https://github.com/FraunhoferMEVIS/MedicalMultitaskModeling. For the corresponding model weights of this study, see https://zenodo.org/records/11383543. [file 43588_2024_662_MOESM4_ESM.zip › code/original_version/mtl-torch/mtl_torch/data_loading/medical/wsi_service.py]

# Copyright (c) Fraunhofer MEVIS, Germany. All rights reserved.

from mtl_torch.data_loading.geojson import QuPathAnnotation, WSI_ID
from enum import Enum
import os
from mtl_torch.utils import disk_cacher
from pathlib import Path
import time
import json
import requests
import numpy as np
from typing import Dict, Optional, Any, OrderedDict, Tuple, List, Callable, TypeVar
import imageio.v3 as imageio
import aiohttp
from urllib3.exceptions import InsecureRequestWarning
from shapely.geometry import shape
from shapely.geometry.polygon import Polygon
from torch.utils.data import Dataset

requests.packages.urllib3.disable_warnings(category=InsecureRequestWarning)  # type: ignore


# @disk_cacher()
def get_image_as_numpy(url: str, attempts=5) -> np.ndarray:
    res = requests.get(url, verify=os.getenv("NOMAD_CACERT", default=False))
    b = res.content
    for attempt in range(attempts):
        try:
            return imageio.imread(b).copy()
        except Exception as e:
            print(e)
            e1 = f"Error opening {url} as numpy image in attempt {attempt}"
            print(e1)
            e2 = f"Cannot convert {res.text} to an image with the following exception:"
            print(e2)
            time.sleep(np.random.randint(2, 59))

    # dump_f = os.getenv("ML_DATA_OUTPUT", default="/data_output/") + "wsi-service-dump.pkl"
    # with open(dump_f, 'wb') as f:
    #     torch.save(res.content, f)
    # logging.info(f"Dumped {res.text}")
    raise Exception(f"{attempts} failed attempts to open Image {url}")


async def get_image_as_numpy_async(url: str, session=None) -> np.ndarray:
    """
    Calls an http and returns the result as numpy.

    For example, for the full url to an endpoint `full_endpoint_url` outside of async you can use:

    ```python
    return_value: np.ndarray = await get_rest_endpoint_as_numpy(full_endpoint_url)
    ```
    """
    if session is None:
        async with aiohttp.ClientSession() as session:
            resp = await session.get(url)
    else:
        resp = await session.get(url)
    b = await resp.read()
    try:
        return imageio.imread(b).copy()
    except Exception as e:
        print(e)
        e1 = f"Error opening {url} as numpy image"
        print(e1)
        resp_text = await resp.text()
        e2 = f"Cannot convert {resp_text} to an image with the following exception:"
        print(e2)
        raise Exception(f"{e}\n{e1}\n{e1}")


def get_json(url: str) -> Any:
    return requests.get(url, verify=os.getenv("NOMAD_CACERT", default=False)).json()


class QuPathAnnotations(Dataset[List[QuPathAnnotation]]):
    """
    Expects a dictionary with entries:

    image_id: Any => geojson_path: Path

    Can be used with custom IDs. In consequence, it can be combined with the WSI-service for dataloading.

    The filter function gets a QuPathAnnotation and if it returns true the annotation is used for training.
    """

    def __init__(self,
                 annotation_map: Dict[WSI_ID, Path],
                 filter_func: Callable[[QuPathAnnotation], str]) -> None:
        self.annotation_map: Dict[WSI_ID, Path] = annotation_map

        # Maps an image (e.g. id) to a list of its annotations
        self.annotations: Dict[WSI_ID, List[QuPathAnnotation]] = {}
        self.anno_class_names = OrderedDict()

        for img_obj, anno_path in self.annotation_map.items():
            with open(anno_path, "r") as f:
                annos_for_img: List[QuPathAnnotation] = [QuPathAnnotation(a, img_obj) for a in json.load(f)["features"]]
                annos_to_add_for_this_img = []

                for anno in annos_for_img:
                    if bucket_name := filter_func(anno):
                        anno.bucket_name = bucket_name

                        annos_to_add_for_this_img.append(anno)

                        if bucket_name not in self.anno_class_names:
                            self.anno_class_names[bucket_name] = 0

                        self.anno_class_names[bucket_name] += 1

                    if annos_to_add_for_this_img:
                        self.annotations[img_obj] = annos_to_add_for_this_img

        self.wsi_ids = list(self.annotations.keys())

    def __len__(self) -> int:
        return len(self.annotations)

    def __getitem__(self, index) -> List[QuPathAnnotation]:
        requested_obj = self.wsi_ids[index]
        return self.annotations[requested_obj]


class WSIService:
    """
    Wrapper around one instance of a running WSI-service.

    Just instantiating the object will already make calls to the WSI-service for basic indexing stuff.
    """

    def __init__(self, base_url: str) -> None:
        self.base_url = base_url
        self.all_cases = get_json(f"{self.base_url}cases/")
        self.case_map = {x['local_id']: x for x in self.all_cases}

        # Memorizes detailed info for each slide
        self._imageinfo_memoization: Dict[str, Any] = {}
        self._case_mem = {}
        self._filestem_to_wsiid = {}
        self._wsiid_to_filename = {}

    def get_wsi_service_img_id_by_filestem(self, case_name: str, file_stem: str) -> str:
        self.get_case_full(case_name)
        return self._filestem_to_wsiid[case_name][file_stem]

    def get_filename_by_wsi_service_img_id(self, case_name: str, wsi_service_id: str) -> str:
        self.get_case_full(case_name)
        return self._wsiid_to_filename[case_name][wsi_service_id]

    def get_img_info(self, service_id: str) -> Dict:
        if service_id not in self._imageinfo_memoization:
            u = f"{self.base_url}v3/slides/{service_id}/info"
            d = get_json(u)
            self._imageinfo_memoization[service_id] = d

        return self._imageinfo_memoization[service_id]

    def get_region_npy(self, wsi_service_img_id: str,
                       level=2,
                       position: Optional[Tuple[int, ...]] = None,
                       spatial_size: Optional[Tuple[int, ...]] = None,
                       format="png") -> np.ndarray:
        u = f"{self.base_url}v3/slides/{wsi_service_img_id}/region/level/{level}"

        if position is None:
            position = (0, 0)
        u += f"/start/{'/'.join(map(str, position))}"

        if spatial_size is None:
            spatial_size = (
                self.get_img_info(wsi_service_img_id)['levels'][level]['extent']['x'] - position[0],
                self.get_img_info(wsi_service_img_id)['levels'][level]['extent']['y'] - position[1],
            )

        u += f"/size/{'/'.join(map(str, spatial_size))}"
        u += f"?image_format={format}"
        # print(u)
        return get_image_as_numpy(u)

    def get_case_full(self, name: str) -> Dict:
        if name not in self._case_mem:
            case_summary = self.case_map[name]

            self._case_mem[name] = get_json(f"{self.base_url}cases/{case_summary['id']}/slides/")

            self._wsiid_to_filename[name] = {imgstorage['id']: imgstorage['local_id']
                                             for imgstorage in self._case_mem[name]}
            self._filestem_to_wsiid[name] = {Path(imgstorage['local_id']).stem: imgstorage['id']
                                             for imgstorage in self._case_mem[name]}
        return self._case_mem[name]
