# Supplementary material for: Overcoming data scarcity in biomedical imaging with a foundational multi-task model
Source: Nat Comput Sci. 2024 Jul 19;4(7):495–509. doi: 10.1038/s43588-024-00662-z (PMC11288886; doi:10.1038/s43588-024-00662-z)
Supplement: Supplementary file 4 — The source code for reproducing the study results. For the most recent version, see https://github.com/FraunhoferMEVIS/MedicalMultitaskModeling. For the corresponding model weights of this study, see https://zenodo.org/records/11383543. [file 43588_2024_662_MOESM4_ESM.zip › code/original_version/mtl-torch/mtl_torch/data_loading/non_medical/realworld.py]

# Copyright (c) Fraunhofer MEVIS, Germany. All rights reserved.

import json
from collections import OrderedDict
from mtl_torch.data_loading.SemSegDataset import SemSegDataset
import torch
from torch.utils.data import Dataset
import pandas as pd
from pathlib import Path
from typing import Optional, Tuple, Dict, Any, Literal, List
import torchvision.transforms as transforms
import numpy as np
import torchvision.transforms.functional as F
from torchvision.datasets.folder import default_loader

from mtl_torch.BaseModel import BaseModel
from mtl_torch.interactive import data, pipes, configs as cfs
from mtl_torch.utils import disk_cacher
from mtl_torch.data_loading.TrainValCohort import TrainValCohort
from mtl_torch.data_loading.ClassificationDataset import ClassificationDataset
from mtl_torch.data_loading.DetectionDataset import DetectionDataset
from mtl_torch.augmentations import get_realworld_augs
from pycocotools.coco import COCO
from mtl_torch.transforms import UnifySizes
from mtl_torch.data_loading.MTLDataset import mtl_collate

import albumentations as A
from albumentations.pytorch.transforms import ToTensorV2


class ImageNetSrc(Dataset[Dict[str, Any]]):
    """
    Some images are gray scale.
    At least case 294960 seems to have 4 channel.
    Cohorts need to fix that.
    """
    @staticmethod
    def folder_name() -> str:
        return "imagenet-object-localization-challenge"

    @staticmethod
    @disk_cacher()
    def get_imagenet_class_descriptions_and_ids(p: Path) -> OrderedDict:
        class_descs = OrderedDict()
        with open(p, "r") as f:
            for line in f.readlines():
                class_id, class_desc = line[:9], line[10:-1]
                class_descs[class_id] = class_desc
        return class_descs

    @staticmethod
    def load_imagenet_img_clf(img_searchpath: Path, df: pd.DataFrame, for_classes: List[str]):
        classes_and_images = []
        for class_id in for_classes:
            for p in img_searchpath.glob(f"{class_id}/*.JPEG"):
                classes_and_images.append((
                    p.stem,
                    p.parts[-2],
                    p,
                    None
                ))
        return classes_and_images

    @staticmethod
    def load_imagenet_img_boxes(img_root: Path, df: pd.DataFrame, for_classes: List[str], train: bool):
        classes_and_images = []
        for _, line in df.iterrows():
            lineparts = line["PredictionString"].split(" ")
            boxes = [(lineparts[i], lineparts[i+1:i+5]) for i in range(0, len(lineparts) - 1, 5)]
            assert len(set([box[0] for box in boxes])) == 1
            cls_id = boxes[0][0]
            if cls_id in for_classes:
                classes_and_images.append((
                    line["ImageId"],
                    cls_id,
                    img_root / cls_id / f"{line['ImageId']}.JPEG" if train else img_root / f"{line['ImageId']}.JPEG",
                    boxes
                ))
        return classes_and_images

    class Config(BaseModel):
        only_for_classes: Optional[List[str]] = None

    def __init__(self, root: Path,
                 split: Literal["train", "val", "test"],
                 args: Config,
                 for_detection: bool) -> None:
        self.ds_root = root / self.folder_name()
        self.all_classes = ImageNetSrc.get_imagenet_class_descriptions_and_ids(self.ds_root / "LOC_synset_mapping.txt")
        self.for_class_ids = list(self.all_classes.keys()) if args.only_for_classes is None else args.only_for_classes
        self.class_names = [self.all_classes[class_id] for class_id in self.for_class_ids]
        self.df = pd.read_csv(self.ds_root / f"LOC_{split}_solution.csv")
        # self.df_LOC_val_solution = pd.read_csv(self.ds_root / "LOC_val_solution.csv")
        self.root_annotations = self.ds_root / "ILSVRC" / "Annotations" / "CLS-LOC" / split
        self.root_data = self.ds_root / "ILSVRC" / "Data" / "CLS-LOC" / split
        self.root_imagesets = self.ds_root / "ILSVRC" / "ImageSets" / "CLS-LOC"
        assert self.root_annotations.exists() and self.root_data.exists() and self.root_imagesets.exists()

        if split == 'train':
            if for_detection:
                images = ImageNetSrc.load_imagenet_img_boxes(self.root_data, self.df, self.for_class_ids, True)
            else:
                images = ImageNetSrc.load_imagenet_img_clf(self.root_data, self.df, self.for_class_ids)
        elif split == 'val':
            images = ImageNetSrc.load_imagenet_img_boxes(self.root_data, self.df, self.for_class_ids, False)
        else:
            raise NotImplementedError()

        # To avoid copy-on-access problem, convert to array type!
        self.imageids = [x[0] for x in images]
        self.class_ids = [x[1] for x in images]
        self.img_paths = [str(x[2]) for x in images]
        # if split == 'val' or for_detection:
        #     self.boxes = torch.Tensor([[[float(x) for x in box[1]] for box in x[3]] for x in images])
        #     self.labels = torch.Tensor([[self.for_class_ids.index(box[0]) for box in x[3]] for x in images]).long()
        # else:
        #     self.boxes, self.labels = None, None

    def get_description(self) -> str:
        return """
        Downloaded from kaggle: https://www.kaggle.com/competitions/imagenet-object-localization-challenge/

        Do not compare with kaggle scores, because the evaluation is skewed towards a low number of predictions.

        Labels are synonym sets such as "goldfish, carassius auratus" (for all images) or boxes (for 544546 images).
        """

    def __len__(self) -> int:
        return len(self.imageids)

    def __getitem__(self, index) -> Dict[str, Any]:
        # imageid, class_id, img_path, boxes = self.images[index]
        imageid, class_id = self.imageids[index], self.class_ids[index]
        img_path = self.img_paths[index]
        # boxes, box_labels =
        # cls_index = np.where(self.for_class_ids_arr == self.class_ids[index])[0][0]
        cls_index = self.for_class_ids.index(self.class_ids[index])

        res: Dict[str, Any] = {
            "image": F.to_tensor(default_loader(img_path)),
            "meta": {
                "class_id": class_id,
                "class_index": cls_index,
                "class_desc": self.class_names[cls_index],
                "image_id": imageid
            }
        }
        # if boxes is not None:
        #     res["meta"]["boxes"] =
        #     res["meta"]["labels"] = torch.Tensor([self.for_class_ids.index(box[0]) for box in boxes]).long()
        return res


def extract_clf_label(d: Dict) -> Dict:
    d['class'] = d['meta']['class_index']
    if d['image'].shape[0] > 3:
        d['image'] = d['image'][:3, ...]
    elif d['image'].shape[0] < 3:
        d['image'] = torch.concat([d['image']] * (3 // d['image'].shape[0]), 0)

    return d


class ImgnetClassificationCohort(TrainValCohort[ClassificationDataset]):
    """
    Only uses the original training split, because I do not know how to recover the classes of the val split.
    """
    class Config(TrainValCohort.Config):
        src_config: ImageNetSrc.Config = ImageNetSrc.Config()
        resize: Tuple[int, int] = (256, 256)

    def __init__(self, ds_root: Path, args: Config):
        self.train_src = ImageNetSrc(ds_root, "train", args.src_config, for_detection=False)
        self.val_src = ImageNetSrc(ds_root, "val", args.src_config, for_detection=False)

        src_t = transforms.Compose([
            extract_clf_label,
            pipes.Alb([A.Resize(height=args.resize[0], width=args.resize[1])])
        ])

        super().__init__(
            args,
            ClassificationDataset(
                self.train_src,
                src_transform=src_t,
                class_names=self.train_src.class_names,
                batch_transform=pipes.Alb(get_realworld_augs())),
            ClassificationDataset(self.val_src, src_transform=src_t, class_names=self.val_src.class_names),
        )


def combine_mask_to_panoptic(img: torch.Tensor, masks: List[torch.Tensor]):
    out = np.zeros_like(img[0])

    # combine the disjoint masks into out
    for mask in masks:
        out[mask != 0] = mask[mask != 0]

    return torch.from_numpy(out)


class CocoSrc(Dataset):

    def __init__(self, 
                 img_root: Path, 
                 anno_path: Path,
                 classes: Literal["supercategory", "category"] = "category") -> None:
        self.coco = COCO(anno_path)
        self.img_root = img_root
        self.img_ids = list(sorted(self.coco.imgs.keys()))
        if classes == "category":
            self.class_names = [v['name'] for v in self.coco.cats.values()]
        else:
            self.class_names = list(set([c['supercategory'] for c in self.coco.cats.values()]))
        self.class_names.sort()
        self.class_names = ["bg"] + self.class_names
        self.id_to_class = {k: self.class_names.index(v['supercategory' if classes == "supercategory" else 'name']) 
                            for k, v in self.coco.cats.items()}

    def __len__(self) -> int:
        return len(self.coco.imgs)

    def __getitem__(self, index: int) -> Dict[str, Any]:
        # Load img
        img_id = self.img_ids[index]

        img_path = self.img_root / self.coco.imgs[img_id]['file_name']
        img = F.to_tensor(default_loader(str(img_path)))

        # Load annos
        ann_ids = self.coco.getAnnIds(imgIds=img_id)
        annos = self.coco.loadAnns(ann_ids)
        anno_classes = [self.id_to_class[anno["category_id"]] for anno in annos]

        anno_masks = [self.coco.annToMask(anno) * anno_classes[i]
                      for i, anno in enumerate(annos)]
        mask = combine_mask_to_panoptic(img, anno_masks)
        # Minus one because predicting background makes no sense for boxes
        box_labels = torch.tensor(anno_classes, dtype=torch.long) - 1
        boxes = torch.tensor([anno["bbox"] for anno in annos], dtype=torch.float32)

        # COCO format boxes in [x1, y1, width, height] to [x1, y1, x2, y2]
        if boxes.numel() > 0:
            boxes[:, 2] += boxes[:, 0]
            boxes[:, 3] += boxes[:, 1]

        return {
            "image": img,
            "label": mask,
            "boxes": boxes,
            "labels": box_labels,
            "meta": {
                "imgid": img_id,
                "anno_classes": anno_classes,
                "anno_names": [self.class_names[i] for i in anno_classes],
            }
        }


class CocoSegCohort(TrainValCohort[data.SemSegDataset]):
    class Config(TrainValCohort.Config):
        pass

    def __init__(self, args: Config, coco_root: Path, max_pixels_in_batch=224*224*40*3) -> None:
        # coco_root =
        coco_anno_root = coco_root / "annotations"
        trainsrc = CocoSrc(coco_root / "train2017", coco_anno_root / "instances_train2017.json")
        valsrc = CocoSrc(coco_root / "val2017", coco_anno_root / "instances_val2017.json")
        unifysizes = UnifySizes(max_pixels_in_batch=max_pixels_in_batch)
        # return CocoSrc(env.data_root / "siim-covid19-detection", self.cohort_config)
        assert trainsrc.class_names == valsrc.class_names
        super().__init__(
            args,
            data.SemSegDataset(trainsrc,
                               class_names=trainsrc.class_names,
                               #   src_transform=pipes.Alb([A.Resize(512, 512)]),
                               batch_transform=pipes.Alb(get_realworld_augs()),
                               collate_fn=transforms.Compose([unifysizes, mtl_collate]),
                               ),
            data.SemSegDataset(valsrc,
                               class_names=valsrc.class_names,
                               #   src_transform=pipes.Alb([A.Resize(512, 512)]),
                               collate_fn=transforms.Compose([unifysizes, mtl_collate])
                               )
        )


class CocoDetCohort(TrainValCohort[data.DetectionDataset]):
    class Config(TrainValCohort.Config):
        pass

    def __init__(self, args: Config, coco_root: Path, max_pixels_in_batch=224*224*40*3) -> None:
        # coco_root =
        coco_anno_root = coco_root / "annotations"
        trainsrc = CocoSrc(coco_root / "train2017", coco_anno_root / "instances_train2017.json")
        valsrc = CocoSrc(coco_root / "val2017", coco_anno_root / "instances_val2017.json")
        unifysizes = UnifySizes(max_pixels_in_batch=max_pixels_in_batch, support_boxes=True)
        # return CocoSrc(env.data_root / "siim-covid19-detection", self.cohort_config)
        assert trainsrc.class_names == valsrc.class_names
        super().__init__(
            args,
            data.DetectionDataset(trainsrc,
                                  class_names=trainsrc.class_names[1:],
                                  #   src_transform=pipes.Alb([A.Resize(512, 512)]),
                                  batch_transform=pipes.Alb(get_realworld_augs(), support_boxes=True),
                                  collate_fn=transforms.Compose([unifysizes]),
                                  ),
            data.DetectionDataset(valsrc,
                                  class_names=valsrc.class_names[1:],
                                  #   src_transform=pipes.Alb([A.Resize(512, 512)]),
                                  collate_fn=transforms.Compose([unifysizes])
                                  )
        )


if __name__ == "__main__":
    import os
    from mtl_torch.logging.st_ext import multi_cohort_explorer
    from mtl_torch.logging.st_ext import _cohort_explorer, blend_with_mask
    import pydantic
    import streamlit as st
    import imageio.v3 as imageio

    pydantic.class_validators._FUNCS.clear()

    p = Path(os.getenv("ML_DATA_ROOT", default="/input/data/data_root/"))
    coco_root = p / 'coco'
    coco_anno_root = coco_root / "annotations_trainval2017" / "annotations"

    @st.cache_resource
    def get_coco_seg():
        cohort = CocoSegCohort(CocoSegCohort.Config(num_workers=0), coco_root)
        return cohort

    @st.cache_resource
    def get_coco_det():
        cohort = CocoDetCohort(CocoDetCohort.Config(num_workers=0), coco_root)
        return cohort

    @st.cache_resource
    def imgnet_clf():
        imgnet_class_filepath = p / ImageNetSrc.folder_name() / "LOC_synset_mapping.txt"
        imagenet_classes = list(ImageNetSrc.get_imagenet_class_descriptions_and_ids(imgnet_class_filepath).keys())
        return ImgnetClassificationCohort(p, ImgnetClassificationCohort.Config(
            num_workers=0,
            src_config=ImageNetSrc.Config(only_for_classes=imagenet_classes)
        ))

    multi_cohort_explorer({
        "cocoseg": get_coco_seg,
        "cocodet": get_coco_det
    })
