# Supplementary material for: Overcoming data scarcity in biomedical imaging with a foundational multi-task model
Source: Nat Comput Sci. 2024 Jul 19;4(7):495–509. doi: 10.1038/s43588-024-00662-z (PMC11288886; doi:10.1038/s43588-024-00662-z)
Supplement: Supplementary file 4 — The source code for reproducing the study results. For the most recent version, see https://github.com/FraunhoferMEVIS/MedicalMultitaskModeling. For the corresponding model weights of this study, see https://zenodo.org/records/11383543. [file 43588_2024_662_MOESM4_ESM.zip › code/original_version/mtl-torch/mtl_torch/data_loading/SemSegDataset.py]

# Copyright (c) Fraunhofer MEVIS, Germany. All rights reserved.

from typing import Any, List, Optional, Callable, Dict

import numpy as np
import torch
from torch.utils.data import Dataset

from mtl_torch.logging.st_ext import blend_with_mask
from .MTLDataset import MTLDataset, SrcCaseType


class SemSegDataset(MTLDataset):
    """
    Contains a single pixel-dense mask for one or more images.
    """

    # @staticmethod
    # def from_detect(ds: DetectionDataset):
    #     """
    #     Converts detection bboxed to a segmentation map of size HxW
    #     """
    #     def convert_detectcase_to_semseg(detectcase: Dict[str, Any]) -> Dict[str, Any]:
    #         assert 'image' in detectcase and 'boxes' in detectcase and 'labels' in detectcase

    #         mask = torch.zeros(detectcase['image'].shape)

    #         for idx, box in enumerate(detectcase['boxes'].tolist()):
    #             mask[box[0]:box[2], box[1]:box[3]] = detectcase['label'][idx]

    #         return {"image": detectcase["image"], "label": mask.long()}
    
    #     return SemSegDataset(
    #         src_ds = ds,
    #         src_transforms=convert_detectcase_to_semseg,
    #         class_names=ds.class_names
    #     )

    def __init__(self,
                 src_ds: Dataset[SrcCaseType],
                 class_names: List[str] = None,
                 *args,
                 **kwargs) -> None:
        assert class_names is not None, "Segmentation dataset needs class names"
        self.class_names: List[str] = class_names
        super().__init__(
            src_ds,
            ["image", "label"],
            ["original_size", "meta"],
            *args,
            **kwargs)

    def set_classes_for_visualization(self, classes: List[str]):
        self.class_names = classes

    def verify_case_by_index(self, index: int) -> Dict[str, Any]:
        d = super().verify_case_by_index(index)
        # For example, MONAI tends to load some specific subclass of Tensor, exclude it!
        self.verify_case(d)
        return d

    def verify_case(self, d: Dict[str, Any]) -> None:
        super().verify_case(d)
        self.assert_image_data_assumptions(d['image'])
        assert torch.is_tensor(d['label']), "mask should be of type tensor"
        assert isinstance(d['label'], torch.LongTensor)
        assert d['label'].shape == d['image'].shape[1:]
        assert torch.max(d['label']).item() < len(self.class_names), "There need to be more class names"
        assert len(d['image'].shape) == (len(d['label'].shape)+1), "all labels should be in a one-dim tensor"

    def st_case_viewer(self, case: Dict[str, Any], i: int = -1) -> None:
        import streamlit as st
        st.title("Untransformed image:")
        blend_with_mask(case.pop('image'),
                        case.pop('label'),
                        classes=self.class_names,
                        st_key=f"c{i}")
        st.write(case)

    def _compute_batchsize_from_batch(self, batch: Dict[str, Any]) -> int:
        return batch['image'].shape[0]

    def _visualize_batch_case(self, batch: Dict[str, Any], i: int) -> None:
        import streamlit as st
        patch = batch['image'][i]
        patch_mask = batch['label'][i]
        if 'meta' in batch:
            st.write(batch['meta'][i])

        mask_uniques = torch.unique(patch_mask)
        blend_with_mask(patch,
                        patch_mask,
                        caption_suffix=f"{i}/{self._compute_batchsize_from_batch(batch)}\nUniques: {mask_uniques}",
                        classes=self.class_names,
                        st_key=f"b{i}")
