# Supplementary material for: Overcoming data scarcity in biomedical imaging with a foundational multi-task model
Source: Nat Comput Sci. 2024 Jul 19;4(7):495–509. doi: 10.1038/s43588-024-00662-z (PMC11288886; doi:10.1038/s43588-024-00662-z)
Supplement: Supplementary file 4 — The source code for reproducing the study results. For the most recent version, see https://github.com/FraunhoferMEVIS/MedicalMultitaskModeling. For the corresponding model weights of this study, see https://zenodo.org/records/11383543. [file 43588_2024_662_MOESM4_ESM.zip › code/original_version/mtl-torch/mtl_torch/data_loading/ssl.py]

# Copyright (c) Fraunhofer MEVIS, Germany. All rights reserved.

"""
Collection of Cohorts and Datasets for Self-supervised Tasks
"""

from __future__ import annotations

import torch
from typing import Any, Callable, Dict, List, Iterator, Optional
from torch.utils.data import Dataset
import torchvision.transforms as transforms
import random
import numpy as np
import PIL

from torch.utils.data import Dataset, IterableDataset
from mtl_torch.transforms import ApplyToKey
from mtl_torch.logging.st_ext import side_by_side
from mtl_torch.data_loading.ClassificationBatchDataset import ClassificationBatchDataset
from mtl_torch.data_loading.MTLDataset import MTLDataset
from mtl_torch.data_loading.ClassificationDataset import ClassificationDataset
from mtl_torch.data_loading.TrainValCohort import TrainValCohort
from mtl_torch.torch_ext import combine_datasets
from mtl_torch.augmentations import SimCLRPatchAug


class SSLDSWrapper(IterableDataset):
    def __init__(self, src) -> None:
        super().__init__()
        self.src = src
        self.src.batch_transform = None
        self.to_tensor = transforms.ToTensor()
    
    def channel_first(self, img: np.ndarray) -> np.ndarray:
        shape = img.shape
        if shape[0] == 3:
            return img
        elif shape[2] == 3:
            return np.transpose(img, (2, 1, 0))
        elif shape[1] == 3:
            return np.transpose(img, (1, 0, 2))
        else:
            channel_idx = np.argmin(shape)
            if shape[channel_idx] == 1:
                if shape[0] == 1:
                    return np.stack([img, img, img], axis=0)
                else:
                    img = np.stack([img, img, img], axis=2).squeeze()
                    return np.transpose(img, (2, 1, 0))
            else:
                raise Exception()
    
    def __iter__(self):
        """
        The price you pay for different Dataloding strategies
        """
        for item in self.src:
            if isinstance(item, Dict):
                img = item['image']
            elif isinstance(item, tuple):
                img = item[0]
            else:
                continue
            if isinstance(img, torch.Tensor):
                img = img.numpy()
            elif isinstance(img, PIL.Image.Image):
                img = np.asarray(img)
            else:
                continue
            if img.max() > 1.0:
                img = img / 255
            img = torch.from_numpy(self.channel_first(img))
            yield {"image": img.float(), "target": img.float()}

class SSLDataset(MTLDataset):
    def __init__(self,
                 src_ds: Dataset,
                 src_transform: Optional[Callable],
                 input_transform: Optional[Callable],
                 target_transform: Optional[Callable]
                 ) -> None:
        super().__init__(
            src_ds,
            src_transform=None,
            optional_case_keys=['meta'],
            mandatory_case_keys=['image', 'target']
        )
        self.src_ds: Dataset = src_ds
        self.src_transform = src_transform
        self.input_transform = input_transform
        self.target_transform = target_transform


    def set_classes_for_visualization(self, classes: List[str]):
        self.vis_classes = [str(i) for i in range(len(self.src_ds))]

    def __getitem__(self, index: int) -> Dict[str, Any]:
        d = super().__getitem__(index)

        if self.src_transform is not None:
            d = self.src_transform(d)
        
        if self.target_transform is not None:
            d['target'] = self.target_transform(d['target'])
        
        if self.input_transform is not None:
            d['image'] = self.input_transform(d['image'])

        return d

    def __iter__(self) -> Iterator[Dict[str, Any]]:
        for d in iter(self.src_ds):
            if self.src_transform is not None:
                d = self.src_transform(d)
            if self.input_transform is not None:
                d['image'] = self.input_transform(d['image'])
            if self.target_transform is not None:
                d['target'] = self.target_transform(d['target'])
            
            
            yield d

    def st_case_viewer(self, case: Dict[str, Any], index: int) -> None:
        import streamlit as st
        st.title("SSL view")
        side_by_side(
            case['image'],
            case['target']
        )
        st.write(case)

class ContrastiveDatasetFromClf(ClassificationBatchDataset):

    def __init__(self, classification_dataset: ClassificationDataset, cl_transform: Callable):
        self.clf_ds = classification_dataset
        self.cl_transform = cl_transform
        # self.vis_classes =
        super().__init__(
            self.clf_ds.src_ds,
            src_transform=self.clf_ds.src_transform,
            class_names=[f"case_{i}" for i in range(len(self.clf_ds))]
        )
        self._indices = self.clf_ds._indices

    def __len__(self) -> int:
        return len(self.clf_ds)

    def __getitem__(self, index):
        d = self.clf_ds.get_untransformed_case(index)

        ls = [self.cl_transform(d['image']) for _ in range(random.randint(2, 5))]
        labels = torch.zeros(len(ls), dtype=torch.int64)
        labels[:] = index

        # Build batch by hand
        return {
            "image": torch.cat([x.unsqueeze(0) for x in ls]),
            "class": labels
        }

class AETrainValCohort(TrainValCohort[SSLDataset]):
    class Config(TrainValCohort.Config):
        shared_img_size: int = 224

    def __init__(self, args: Config, cohort_list) -> None:
        
        src_transform = transforms.Compose(
            [ApplyToKey(transforms.Resize((args.shared_img_size, args.shared_img_size)), key='image'),
             ApplyToKey(transforms.Resize((args.shared_img_size, args.shared_img_size)), key='target')]
        )

        train_ds = get_combined_SSL_dataset(
            list = [c.datasets[0] for c in cohort_list],
            src_transform=src_transform)
        
        val_ds = get_combined_SSL_dataset(
            list = [c.datasets[1] for c in cohort_list if c.datasets[1] is not None],
            src_transform=src_transform)
        
        super().__init__(args, train_ds, val_ds)


class BTTrainValCohort(TrainValCohort[SSLDataset]):
    class Config(TrainValCohort.Config):
        shared_img_size: int = 224

    def __init__(self, args: Config, cohort_list) -> None:
        
        src_transform = transforms.Compose(
            [ApplyToKey(transforms.Resize((args.shared_img_size, args.shared_img_size)), key='image'),
             ApplyToKey(transforms.ToPILImage(), key='image'),
             ApplyToKey(transforms.Resize((args.shared_img_size, args.shared_img_size)), key='target'),
             ApplyToKey(transforms.ToPILImage(), key='target')]
        )
        
        train_ds = get_combined_SSL_dataset(
            list = [c.datasets[0] for c in cohort_list],
            src_transform=src_transform,
            input_transform=SimCLRPatchAug(),
            target_transform=SimCLRPatchAug()
            )
        
        val_ds = get_combined_SSL_dataset(
            list = [c.datasets[1] for c in cohort_list if c.datasets[1] is not None],
            src_transform=src_transform,
            input_transform=SimCLRPatchAug(),
            target_transform=SimCLRPatchAug()
            )
        
        super().__init__(args, train_ds, val_ds)


def get_combined_SSL_dataset(
        list: List[MTLDataset],
        src_transform,
        input_transform= None,
        target_transform=None
        ):
    ds = combine_datasets(list)
    return SSLDataset(
        src_ds = SSLDSWrapper(ds),
        src_transform=src_transform,
        input_transform=input_transform,
        target_transform=target_transform
    )


# def cl_from_cohort(clf_cohort: TrainValCohort,
#                    cl_func: Callable
#                    ) -> TrainValCohort[ContrastiveImagePairDataset]:
#     val_ds = ContrastiveImagePairDataset(
#         clf_cohort.datasets[1],
#         cl_func) if clf_cohort.datasets[1] is not None else None
#     cl_cohort = TrainValCohort(
#         clf_cohort.args,
#         train_ds=ContrastiveImagePairDataset(clf_cohort.datasets[0], cl_func),
#         val_ds=val_ds
#     )
#     if cl_cohort.datasets[0].get_dataset_style() == DatasetStyle.MapStyle:
#         cl_cohort.datasets[0].set_classes_for_visualization(
#             [f"case_{i}" for i in range(len(cl_cohort.datasets[0]))])
#         if cl_cohort.datasets[1] is not None:
#             cl_cohort.datasets[1].set_classes_for_visualization(
#                 [f"case_{i}" for i in range(len(cl_cohort.datasets[1]))])

#     return cl_cohort


if __name__ == "__main__":
    import os
    from mtl_torch.logging.st_ext import multi_cohort_explorer
    import streamlit as st
    import pydantic
    from pathlib import Path
    from mtl_torch.data_loading.medical.histo_patchclassification import Kather100kClassificationCohort, Kather100kClassificationCohortConfig
    from mtl_torch.data_loading.medical.conic import ConicSemSegTrainValCohort


    def create_cohort(cfg, lst):
        return AETrainValCohort(cfg, lst)

    root = Path(os.getenv("ML_HISTO_ROOT", default="/histo_root/"))
    kather_conic = create_cohort(
        cfg=AETrainValCohort.Config(batch_size=10),
        lst = [
            Kather100kClassificationCohort(root, Kather100kClassificationCohortConfig()),
            ConicSemSegTrainValCohort(root, ConicSemSegTrainValCohort.Config())
        ]
    )

    multi_cohort_explorer({
        "kather_conic": lambda: kather_conic 
    })
