# Supplementary material for: Overcoming data scarcity in biomedical imaging with a foundational multi-task model
Source: Nat Comput Sci. 2024 Jul 19;4(7):495–509. doi: 10.1038/s43588-024-00662-z (PMC11288886; doi:10.1038/s43588-024-00662-z)
Supplement: Supplementary file 4 — The source code for reproducing the study results. For the most recent version, see https://github.com/FraunhoferMEVIS/MedicalMultitaskModeling. For the corresponding model weights of this study, see https://zenodo.org/records/11383543. [file 43588_2024_662_MOESM4_ESM.zip › code/original_version/mtl-torch/mtl_torch/data_loading/synthetic/shape_dataset.py]

# Copyright (c) Fraunhofer MEVIS, Germany. All rights reserved.

"""
Trainable simulated vision tasks with a low loading time and memory requirements
for automatic testing.
"""
from __future__ import annotations
from enum import Enum
from itertools import product

import random
from typing import Callable, Dict, Tuple, Any, List, Type, Union, Literal
import numpy as np
from PIL.Image import Image, new as pil_new
from PIL.ImageDraw import ImageDraw, Draw
from pydantic import Field

import torchvision.transforms as torch_transforms

import torch
from torch.utils.data import Dataset, IterableDataset, get_worker_info
from mtl_torch.data_loading.TrainValCohort import TrainValCohort
from mtl_torch.data_loading.MTLDataset import DatasetStyle
from mtl_torch.BaseModel import BaseModel
from mtl_torch.bucketizing import Bucket, BucketConfig
from mtl_torch.data_loading.utils import TransformedSubset
from mtl_torch.transforms import ApplyToKey, KeepOnlyKeysInDict
from mtl_torch.data_loading.SemSegDataset import SemSegDataset
from mtl_torch.data_loading.DetectionDataset import DetectionDataset
from mtl_torch.data_loading.ClassificationDataset import ClassificationDataset
from mtl_torch.data_loading.MultilabelClassificationDataset import MultilabelClassificationDataset


def get_random_bounds(min_max_size=(0.1, 0.3), canvas_size=(224, 224)) -> Tuple[int, int, int, int]:
    width = random.randint(int(canvas_size[0] * min_max_size[0]), int(canvas_size[0] * min_max_size[1]))
    height = random.randint(int(canvas_size[1] * min_max_size[0]), int(canvas_size[1] * min_max_size[1]))
    x = random.randint(0, canvas_size[0] - width)
    y = random.randint(0, canvas_size[1] - height)
    return x, y, x+width, y+height


def track_difference(img: Image,
                     mask: np.ndarray,
                     mask_value: int,
                     drawing_function: Callable[[ImageDraw], Any]):
    """
    Given an existing image and the current mask, draws a new object and adds the difference image to the mask.
    """
    original_im = np.array(img)
    draw = Draw(img)
    drawing_function(draw)

    minus_im = np.array(img) != (original_im)

    # If a pixel is changed in any colorchannel, the mask gets that value
    changed_pixels = np.logical_or(*[minus_im[:, :, channel_dim]
                                     for channel_dim in range(minus_im.shape[2])])
    mask[changed_pixels] = mask_value

    return img, mask


class CanvasConfig(BaseModel):
    canvas_size: Tuple[int, int] = (512, 512)
    bg_color: Tuple[int, int, int] = (128, 128, 128)
    obj_size_range: Tuple[float, float] = (0.1, 0.3)


class ShapeColor(str, Enum):
    Red = "red"
    Green = "green"
    Blue = "blue"

    @staticmethod
    def toRGB(c: ShapeColor) -> Tuple[int, int, int]:
        return {
            ShapeColor.Red: (255, 0, 0),
            ShapeColor.Green: (0, 255, 0),
            ShapeColor.Blue: (0, 0, 255),
        }[c]


class BaseObject(BaseModel):
    description: str
    in_area: Tuple[int, int, int, int]

    @staticmethod
    def sample_object_for_canvas(settings: CanvasConfig) -> BaseObject:
        raise NotImplementedError

    def draw_shape(self, canvas: ImageDraw) -> ImageDraw:
        raise NotImplementedError


class Ellipse(BaseObject):
    obj_type: Literal["ellipse"] = "ellipse"
    fillcolor: ShapeColor

    @staticmethod
    def sample_object_for_canvas(settings: CanvasConfig) -> BaseObject:
        fillcolor = random.choice(list(ShapeColor))
        outer_area = get_random_bounds(
            min_max_size=settings.obj_size_range, canvas_size=settings.canvas_size
        )
        return Ellipse(
            description=f"A {fillcolor.value} ellipse",
            in_area=outer_area,
            fillcolor=fillcolor
        )

    def draw_shape(self, canvas: ImageDraw) -> ImageDraw:
        canvas.ellipse(self.in_area, fill=ShapeColor.toRGB(self.fillcolor))
        return canvas


class Rectangle(BaseObject):
    obj_type: Literal["rectangle"] = "rectangle"
    fillcolor: ShapeColor

    @staticmethod
    def sample_object_for_canvas(settings: CanvasConfig) -> BaseObject:
        fillcolor = random.choice(list(ShapeColor))
        outer_area = get_random_bounds(
            min_max_size=settings.obj_size_range, canvas_size=settings.canvas_size
        )
        return Rectangle(
            description=f"A {fillcolor.value} rectangle",
            in_area=outer_area,
            fillcolor=fillcolor
        )

    def draw_shape(self, canvas: ImageDraw) -> ImageDraw:
        canvas.rectangle(self.in_area, fill=ShapeColor.toRGB(self.fillcolor))
        return canvas


ObjectTypes = BaseObject.__subclasses__()


class ShapeDataset(Dataset[Dict[str, Any]]):
    """
    Dataset which uses PIL to draw simple shapes.

    `get_class_names()`'s index corresponds to the value in the segmentation masks.
    """
    class Config(BaseModel):
        N: int = 10
        canvas: CanvasConfig = CanvasConfig()
        num_objects_per_scene_range: Tuple[int, int] = (3, 10)
        # canvas_buckets: BucketConfig
        object_buckets: BucketConfig = BucketConfig(exactly_one_match=True,
                                                    buckets=[
                                                        Bucket(expression=".*ell.*", description="ellipse"),
                                                        Bucket(expression=".*rect.*", description="rectangle")
                                                    ])

    def __init__(self,
                 c: Config) -> None:
        self.config = c

        # Each case stores several objects
        self.case_list = [self.generate_objects(self.config.num_objects_per_scene_range) for _ in range(self.config.N)]

    def get_class_names(self) -> List[str]:
        # return ["Background"] + [" ".join([color.value, shape.value])
        #                          for color, shape in product(ShapeColor, ShapeType)]
        return self.config.object_buckets.get_class_names()

    def generate_objects(self, num_objects_range: Tuple[int, int]) -> List[BaseObject]:
        num_objects = random.randint(num_objects_range[0], num_objects_range[1])
        object_types: List[Type[BaseObject]] = [random.choice(ObjectTypes) for _ in range(num_objects)]

        # coords = [get_random_bounds(
        #     min_max_size=self.config.canvas.obj_size_range, canvas_size=self.config.canvas.canvas_size
        # ) for _ in range(num_objects)]
        objects = [o.sample_object_for_canvas(self.config.canvas) for o in object_types]

        return objects

    @staticmethod
    def cohort_transform():
        return torch_transforms.Compose([
            ApplyToKey(torch_transforms.ToTensor(), 'image'),
            ApplyToKey(torch.LongTensor, 'label'),
            ApplyToKey(torch.FloatTensor, 'boxes'),
            ApplyToKey(torch.LongTensor, 'labels'),
        ])

    def __iter__(self):
        for objects in self.case_list:
            yield self._generate_case_for_objects(objects)

    def __len__(self) -> int:
        return self.config.N

    def _generate_case_for_objects(self, scene_elements: List[BaseObject]) -> Dict[str, Any]:
        im = pil_new('RGB', self.config.canvas.canvas_size[::-1], self.config.canvas.bg_color)
        mask = np.zeros(shape=self.config.canvas.canvas_size, dtype=np.int64)
        boxes = []
        box_labels = []
        class_names = []
        for obj in scene_elements:
            # element_label = self._mask_lookup[(shape, color)]
            class_name, element_label = self.config.object_buckets.get_bucket_name(obj.description)

            im, mask = track_difference(im, mask, element_label + 1, obj.draw_shape)
            boxes.append(obj.in_area)
            box_labels.append(element_label)
            class_names.append(class_name)

        class_labels = [float(class_index in box_labels) for class_index, _ in enumerate(self.get_class_names())]
        return {
            "image": im,
            "label": mask,
            "boxes": boxes,
            "labels": box_labels,
            "class_labels": torch.Tensor(class_labels).float(),
            "obj_class_names": class_names,
            "meta": {
                "elements": [o.json() for o in scene_elements],
            }
        }

    def __getitem__(self, i: int) -> Dict[str, Any]:
        scene_elements: List[BaseObject] = self.case_list[i]
        return self._generate_case_for_objects(scene_elements)


class IterShapeDataset(IterableDataset[Dict[str, Any]], ShapeDataset):
    def __iter__(self):
        if (worker_info := get_worker_info()) is not None:
            if worker_info.num_workers > 1:
                raise Exception(f"Iterable shape dataset cannot be used with more than 1 worker.")
        for objects in self.case_list:
            yield self._generate_case_for_objects(objects)


if __name__ == "__main__":
    import pydantic
    pydantic.class_validators._FUNCS.clear()
    from mtl_torch.interactive import configs as cfs
    import streamlit as st
    from mtl_torch.logging.st_ext import multi_cohort_explorer

    @st.cache_resource()
    def ds(iterable: bool = False):
        ds_type = IterShapeDataset if iterable else ShapeDataset
        return ds_type(
            ShapeDataset.Config(
                N=1000,
                num_objects_per_scene_range=(1, 3),
                canvas=CanvasConfig(canvas_size=(224, 224)))), ShapeDataset(
            ShapeDataset.Config(
                N=500,
                num_objects_per_scene_range=(1, 1),
                canvas=CanvasConfig(canvas_size=(224, 224))))
    train_ds, val_ds = ds()

    def build_clf_cohort() -> TrainValCohort[ClassificationDataset]:
        classnames = ["No rectangle exists", "Rectangle exists"]

        def transform_for_label(case: Dict[str, Any]) -> Dict[str, Any]:
            case["class"] = int("rectangle" in case["obj_class_names"])
            return case

        base_transform = torch_transforms.Compose([
            ShapeDataset.cohort_transform(),
            transform_for_label
        ])
        return TrainValCohort(
            cfs.TrainValCohortConfig(
                batch_size=8,
                num_workers=0
            ),
            ClassificationDataset(train_ds, src_transform=base_transform, class_names=classnames),
            ClassificationDataset(val_ds, src_transform=base_transform, class_names=classnames),
        )

    def build_ae_cohort():
        from mtl_torch.interactive import pipes, data
        import albumentations as A
        import torchvision.transforms as transforms
        base_t = [
            ShapeDataset.cohort_transform(),
            pipes.CopyKeysInDict({"image": "targetimage"})
        ]
        augs = pipes.AlbWithBoxes(
            [
                A.RandomFog(p=0.33),
                A.Rotate(limit=45),
                A.RandomRain(p=0.33),
                A.RandomShadow(p=0.33),
                # A.RandomToneCurve(p=0.33),
                A.RandomSnow(p=0.33),
            ]
        )
        return data.TrainValCohort(cfs.TrainValCohortConfig(
            batch_size=8,
            num_workers=0
        ), data.ImageTranslationDataset(
            train_ds, src_transform=transforms.Compose(base_t + [augs])),
            data.ImageTranslationDataset(
            val_ds, src_transform=transforms.Compose(base_t + [augs]))
        )

    def build_multilabelclf_cohort() -> TrainValCohort[MultilabelClassificationDataset]:

        base_transform = torch_transforms.Compose([
            ShapeDataset.cohort_transform()
        ])
        return TrainValCohort(
            cfs.TrainValCohortConfig(batch_size=8, num_workers=0),
            MultilabelClassificationDataset(
                train_ds, src_transform=base_transform, class_names=train_ds.get_class_names()),
            MultilabelClassificationDataset(
                val_ds, src_transform=base_transform, class_names=val_ds.get_class_names()))

    def build_semseg_cohort() -> TrainValCohort[SemSegDataset]:
        return TrainValCohort(
            cfs.TrainValCohortConfig(batch_size=8, num_workers=0),
            SemSegDataset(
                train_ds, src_transform=ShapeDataset.cohort_transform(),
                class_names=["background"] + train_ds.get_class_names()),
            SemSegDataset(
                val_ds, src_transform=ShapeDataset.cohort_transform(),
                class_names=["background"] + val_ds.get_class_names()),)

    def build_det_cohort() -> TrainValCohort[DetectionDataset]:
        return TrainValCohort(
            cfs.TrainValCohortConfig(batch_size=8, num_workers=0),
            DetectionDataset(
                train_ds, src_transform=ShapeDataset.cohort_transform(),
                class_names=train_ds.get_class_names()),
            DetectionDataset(
                val_ds, src_transform=ShapeDataset.cohort_transform(),
                class_names=val_ds.get_class_names()),)

    multi_cohort_explorer({
        "mlclf": build_multilabelclf_cohort,
        "clf": build_clf_cohort,
        "ae": build_ae_cohort,
        "shapesemseg": build_semseg_cohort,
        "shapedetection": build_det_cohort
    })
