# Supplementary material for: Overcoming data scarcity in biomedical imaging with a foundational multi-task model
Source: Nat Comput Sci. 2024 Jul 19;4(7):495–509. doi: 10.1038/s43588-024-00662-z (PMC11288886; doi:10.1038/s43588-024-00662-z)
Supplement: Supplementary file 4 — The source code for reproducing the study results. For the most recent version, see https://github.com/FraunhoferMEVIS/MedicalMultitaskModeling. For the corresponding model weights of this study, see https://zenodo.org/records/11383543. [file 43588_2024_662_MOESM4_ESM.zip › code/original_version/mtl-torch/mtl_torch/data_loading/TrainValCohort.py]

# Copyright (c) Fraunhofer MEVIS, Germany. All rights reserved.

from __future__ import annotations
from tqdm.auto import tqdm
import numpy as np
from pydantic import Field
from typing import Optional, Literal
from mtl_torch.BaseModel import BaseModel
from typing import Optional, Tuple, Dict, Any, Generic, TypeVar, Callable
import logging

import torch
import torch.multiprocessing as mp
from torch.utils.data import DataLoader

from mtl_torch.utils import unique_str_hash, get_default_cachepath
from mtl_torch.DataSplit import DataSplit
from .MTLDataset import MTLDataset

DatasetType = TypeVar("DatasetType", bound=MTLDataset, covariant=True)


class TrainValCohort(Generic[DatasetType]):
    """
    Can be used to define a training cohort with a training and a validation dataset.
    It is used to create dataloaders.

    By setting cache-foldername you allow the cohort to cache its datasets.
    The cached values will appear in ML_DATA_CACHE/cache_key/*.pkl
    """

    class Config(BaseModel):
        # class Loader(BaseModel):
        batch_size: Optional[int] = Field(
            default=32, description="Sets automatic batching, None if the dataset already returns batches.")
        shuffle_loaders: Tuple[bool, bool] = (True, True)
        # mp_context: Optional[Literal['forkserver', 'fork', 'spawn']] = None
        num_workers: int = Field(
            default=1,
            description="Number of workers that prepare batches for this task. \
                Training loader and validation loader will ask for num_workers worker.")
        pin_memory: bool = False

        # trainloader: Loader = Loader()
        # valloader: Optional[Loader] = Field(
        #     default=None,
        #     description="If None, will copy the trainloader without shuffling"
        # )
        # cross_val_split_size: float = Field(
        #     default=0.8,
        #     description="Percentage of datapoints used for train split each epoch. "
        #     + "Only relevant when using cross validation (which happens if no validation set is provided by the user."
        # )

    def __init__(self,
                 args: Config,
                 train_ds: DatasetType,
                 val_ds: DatasetType,
                 cache_foldername="") -> None:
        self.args: TrainValCohort.Config = args
        self.datasets: Tuple[DatasetType, DatasetType] = (train_ds, val_ds)
        self.data_loaders: Tuple[Optional[DataLoader], Optional[DataLoader]] = (None, None)

        if cache_foldername:
            ignore_keys_for_discoverability = ["batch_size", "pin_memory",
                                               "shuffle_loaders", "num_workers"]  # , "cross_val_split_size"]
            reidentification_args = self.args.dict().copy()
            for key in ignore_keys_for_discoverability:
                reidentification_args.pop(key)
            logging.info(f"I think {cache_foldername} cache needs to be unique w.r.t. \n {reidentification_args}")
            unique_config_hash = unique_str_hash(**reidentification_args)
            self.cache_path = get_default_cachepath(folder_name=cache_foldername) / unique_config_hash
            self.datasets[0].enable_caching(self.cache_path / "train")
            self.datasets[1].enable_caching(self.cache_path / "val")
        else:
            self.cache_path = None

    def __repr_html__(self) -> str:
        return f"""
        <pre><code>{self.__repr__()}</pre></code>
        """

    def __repr__(self) -> str:
        return f"Cohort with args: {self.args}" \
            f"\nTrain dataset: {self.datasets[0]}\nValidation dataset: {self.datasets[1]}"

    def get_random_batch(self, split: DataSplit) -> Dict[str, Any]:
        if None in self.data_loaders:
            self.prepare_epoch(epoch=0)

        return next(iter(self.data_loaders[split.value]))  # type: ignore

    def get_dataloader(self, data_split: DataSplit) -> DataLoader:
        dl = self.data_loaders[data_split.value]
        assert dl is not None, f"Prepare dataloader for {data_split} first"
        return dl

    def get_dataset(self, data_split: DataSplit) -> MTLDataset:
        ds = self.datasets[data_split.value]
        assert ds is not None
        return ds

    def get_active_workers(self, group: DataSplit):
        if self.data_loaders[group.value] is not None and self.data_loaders[group.value]._iterator is not None:
            return self.args.num_workers
        else:
            return 0

    def terminate_datasplit_workers(self, group: DataSplit):
        if self.data_loaders[group.value] is not None and self.data_loaders[group.value]._iterator is not None:
            self.data_loaders[group.value]._iterator._shutdown_workers()  # type: ignore
            self.data_loaders[group.value]._iterator = None

    def terminate_workers(self):
        """
        Terminating workers loses the state of the current iterator.
        As a result, you should never do this during usage (e.g. a loop).
        """
        self.terminate_datasplit_workers(DataSplit.train)
        self.terminate_datasplit_workers(DataSplit.val)

    def prepare_epoch(self,
                      epoch: int,
                      prepare_caches=False):
        """
        The epoch might be used by child classes to seed splits for cross validation.
        """
        # Caches do not need to be specific to temporary cross validation datasets
        # because augmentations are not cached anyways
        if (self.cache_path is not None) and prepare_caches:
            self.datasets[0].prefill_cache()
            self.datasets[1].prefill_cache()

        # If deterministic datasets are used, then dataloaders do not need to be renewed:
        if None in self.data_loaders:
            train_loader = self.datasets[0].get_dataloader(
                shuffle=self.args.shuffle_loaders[0],
                batch_size=self.args.batch_size,
                num_workers=self.args.num_workers,
                pin_memory=self.args.pin_memory,
                persistent_workers=self.args.num_workers > 0
            )
            val_loader = self.datasets[1].get_dataloader(
                shuffle=self.args.shuffle_loaders[1],
                batch_size=self.args.batch_size,
                num_workers=self.args.num_workers,
                pin_memory=self.args.pin_memory,
                persistent_workers=self.args.num_workers > 0
            )

            self.data_loaders = train_loader, val_loader

    def get_onnx_input(self, device: str):
        """
        Exporting to ONNX requires an example batch.

        Currently, it only works for the classification task.
        """
        if self.data_loaders:
            self.prepare_epoch(epoch=0)

        loader_index = 0
        assert self.data_loaders[loader_index] is not None, "Dataloader shouldn't be None here"
        example_batch = next(iter(self.data_loaders[loader_index]))  # type: ignore

        # Specific to classification
        example_input = example_batch["image"].to(device)

        return example_input

    def transform_cohort_to_sklearn(self,
                                    feature_encoder: Callable,
                                    get_untransformed_cases: bool = True,
                                    include_meta: bool = False,
                                    batch_size: int = 1,
                                    num_samples: int = -1):
        """
        If your feature encoder function is a shared block, you can use the `block.torch_device` property
        for finding out the device of the shared block.

        The dataset's method `get_input_output_tuple` is used for transforming the batch to sklearn's format.
        """

        def _transform_dataloader(ds: MTLDataset):
            x_batches = []
            y_batches = []
            meta = []

            active_children_before = len(mp.active_children())
            dl = ds.get_mp_batchiterator(get_untransformed_cases=get_untransformed_cases,
                                         batch_size=batch_size, persistent_workers=True)
            for i, one_batch in enumerate(tqdm(dl)):
                if include_meta:
                    meta.append(torch.Tensor(one_batch['meta']))
                x_raw, y = self.datasets[0].get_input_output_tuple(one_batch)
                x = feature_encoder(x_raw)
                x_batches.append(x)
                y_batches.append(y)
                if num_samples > 0 and i > num_samples:
                    break

            dl._iterator._shutdown_workers()  # type: ignore
            dl._iterator = None

            if len(mp.active_children()) > active_children_before:
                logging.warn(f"After killing workers, there are still {len(mp.active_children())} workers")

            if dl._iterator is not None:
                logging.warn(f"had to manually shutdown workers")
                dl._iterator._shutdown_workers()  # type: ignore
                dl._iterator = None
            if not meta:
                meta = torch.Tensor([])
            else:
                meta = torch.concat(meta)
            return torch.concat(x_batches).cpu(), torch.concat(y_batches), meta

        X_train, y_train, meta_train = _transform_dataloader(self.datasets[0])
        X_val, y_val, meta_val = _transform_dataloader(self.datasets[1])
        return X_train, y_train, X_val, y_val, meta_train, meta_val
