# Supplementary material for: Overcoming data scarcity in biomedical imaging with a foundational multi-task model
Source: Nat Comput Sci. 2024 Jul 19;4(7):495–509. doi: 10.1038/s43588-024-00662-z (PMC11288886; doi:10.1038/s43588-024-00662-z)
Supplement: Supplementary file 4 — The source code for reproducing the study results. For the most recent version, see https://github.com/FraunhoferMEVIS/MedicalMultitaskModeling. For the corresponding model weights of this study, see https://zenodo.org/records/11383543. [file 43588_2024_662_MOESM4_ESM.zip › code/original_version/mtl-torch/mtl_torch/data_loading/utils.py]

# Copyright (c) Fraunhofer MEVIS, Germany. All rights reserved.

import logging
import math
import random
from typing import Literal, Optional, Callable, List, Tuple, TypeVar, cast, Dict, Any, Generic
import os
from zipfile import ZipFile
from shutil import unpack_archive
import requests
from pathlib import Path

from tqdm import tqdm
from typing import List, Optional, Tuple, TypeVar, Dict, cast, Any
from pathlib import Path

import torch
from torch.utils.data import get_worker_info, Dataset, IterableDataset, Subset
import collections
import re
import numpy as np

from mtl_torch.torch_ext import SubCaseType
from mtl_torch.BaseModel import BaseModel
from .MTLDataset import MTLDataset, DatasetStyle
from mtl_torch.data_loading.TrainValCohort import TrainValCohort


np_str_obj_array_pattern = re.compile(r'[SaUO]')


def batch_concat_with_meta(batch: List[Dict[str, Any]]) -> Dict[str, Any]:
    # Build the list of metainfo
    meta_dicts: List[Dict] = [x for item in batch for x in item['meta']]
    for case_dict in batch:
        if 'meta' in case_dict:
            case_dict.pop('meta')

    # Build the training-relevant batch
    res = batch_concat(batch)

    # Reappend the meta info as list
    res['meta'] = meta_dicts  # type: ignore
    return res  # type: ignore


def batch_concat(batch):
    """
    Adapted from https://github.com/pytorch/pytorch/blob/master/torch/utils/data/_utils/collate.py.

    For datasets which return batches of variable size the function can be used to overwrite collate_fn
    in a dataloader.
    """
    elem = batch[0]
    elem_type = type(elem)

    if isinstance(elem, torch.Tensor):
        if elem.numel() == 0:
            tensornums = [bool(t.numel()) for t in batch]
            # assert True in tensornums, "All tensors empty for batch concat"
            if not True in tensornums:
                logging.info("All Tensors empty for batch concat :(")
            else:
                elem = batch[tensornums.index(True)]
                elem_type = type(elem)

        out = None
        if get_worker_info() is not None:
            # If we're in a background process, concatenate directly into a
            # shared memory tensor to avoid an extra copy
            numel = sum(x.numel() for x in batch)
            storage = elem.storage()._new_shared(numel)
            out = elem.new(storage).resize_(
                sum([t.size(0) for t in batch]),
                *list(elem.size()[1:])
            )
        return torch.concat(batch, out=out)
    elif elem_type.__module__ == 'numpy' and elem_type.__name__ != 'str_' \
            and elem_type.__name__ != 'string_':
        if elem_type.__name__ == 'ndarray' or elem_type.__name__ == 'memmap':
            # array of string classes and object
            if np_str_obj_array_pattern.search(elem.dtype.str) is not None:
                raise Exception(f"default_collate: batch must contain tensors, "
                                + "numpy arrays, numbers, dicts or lists; found: {elem.dtype}")

            return batch_concat([torch.as_tensor(b) for b in batch])
        elif elem.shape == ():  # scalars
            return torch.as_tensor(batch)
    elif isinstance(elem, float):
        return torch.tensor(batch, dtype=torch.float64)
    elif isinstance(elem, int):
        return torch.tensor(batch)
    elif isinstance(elem, collections.abc.Mapping):
        try:
            return elem_type({key: batch_concat([d[key] for d in batch]) for key in elem})
        except TypeError:
            # The mapping type may not support `__init__(iterable)`.
            return {key: batch_concat([d[key] for d in batch]) for key in elem}
    elif isinstance(elem, tuple) and hasattr(elem, '_fields'):  # namedtuple
        return elem_type(*(batch_concat(samples) for samples in zip(*batch)))
    elif isinstance(elem, collections.abc.Sequence):
        # check to make sure that the elements in batch have consistent size
        it = iter(batch)
        elem_size = len(next(it))
        if not all(len(elem) == elem_size for elem in it):
            raise RuntimeError('each element in list of batch should be of equal size.')
        transposed = list(zip(*batch))  # It may be accessed twice, so we use a list.

        if isinstance(elem, tuple):
            return [batch_concat(samples) for samples in transposed]  # Backwards compatibility.
        else:
            try:
                return elem_type([batch_concat(samples) for samples in transposed])
            except TypeError:
                # The sequence type may not support `__init__(iterable)` (e.g., `range`).
                return [batch_concat(samples) for samples in transposed]

    raise TypeError(batch_concat.format(elem_type))


def download_and_extract_archive(
        target: Path,
        ds_download_link: str,
        archive_type: Literal['infer', 'zip', 'targz'] = 'infer',
        delete_archive_after=True,
        streaming_chunk_size=8192) -> Path:
    """
    Given a parent folder such as root / "your_dataset" and a download link, downloads and extracts archived data.

    Returns the path to the root directory in the archive.
    """
    logging.warn(f"Deprecated, use `from torchvision.datasets.utils import download_and_extract_archive`")
    if not target.exists():
        target.mkdir()

    if archive_type == "infer":
        if ds_download_link.lower().endswith(".zip"):
            archive_type = "zip"
        elif ds_download_link.lower().endswith(".tar.gz"):
            archive_type = "targz"
        else:
            raise Exception(f"Cannot infer archive type from {ds_download_link}")

    assert target.is_dir(), f"target {target} should be a directory"
    archive_path = target / "ds_archive"
    if not archive_path.exists():
        print(f"Downloading {ds_download_link} into {archive_path}")
        with open(archive_path, "wb") as f:
            resp = requests.get(ds_download_link, stream=True)
            for chunk in tqdm(resp.iter_content(chunk_size=streaming_chunk_size)):
                f.write(chunk)

    if archive_type == 'zip':
        with ZipFile(archive_path, 'r') as zip_ref:
            dirs = [target / d.filename for d in zip_ref.infolist() if d.is_dir()]
            if not dirs[0].exists():
                print(f"Unzipping {archive_path} into {target}")
                zip_ref.extractall(target)
    elif archive_type == 'targz':
        if len(os.listdir(target)) == 1:
            unpack_archive(archive_path, extract_dir=target, format="gztar")
    else:
        raise Exception(f"Cannot work with archive type {archive_type}")

    if delete_archive_after:
        print(f"Removing the archive {archive_path}")
        os.remove(archive_path)

    print(f"Preparing data done")
    return target
    # assert len(os.listdir(target)) == 2
    # return [f for f in target.glob("*") if f.is_dir()][0] / src.relative_data_source


# class DownloadArchiveDataset(ImageFolder):

#     def __init__(self, data_root: Path, ds_src: ArchiveSource, *args, **kwargs) -> None:
#         self.dataset_folder = data_root / ds_src.ds_name
#         if not self.dataset_folder.exists():
#             self.dataset_folder.mkdir()
#         source_data_folder = download_and_extract_archive(self.dataset_folder, ds_src)
#         super().__init__(source_data_folder, *args, **kwargs)

# AntsVsBeesTrainSrc = ArchiveSource(
#     ds_name="ants_vs_bees_train",
#     ds_download_link="https://download.pytorch.org/tutorial/hymenoptera_data.zip",
#     relative_data_source="train"
# )

# AntsVsBeesValSrc = ArchiveSource(
#     ds_name="ants_vs_bees_train",
#     ds_download_link="https://download.pytorch.org/tutorial/hymenoptera_data.zip",
#     relative_data_source="val"
# )

class TransformedSubset(Dataset):
    """
    Transforms an existing dataset and filters using the given indices.

    Only applies indices or transform if not None.

    Known problem:
    This will use the methods of the supertype instead of your actual child type
    """

    def __init__(self,
                 source_ds: Dataset,
                 indices: Optional[List[int]] = None,
                 transform: Optional[Callable[[Dict[str, Any]], Dict[str, Any]]] = None):
        self.source_ds: Dataset = source_ds
        self.transform = transform
        if not indices:
            indices = list(range(len(self.source_ds)))  # type: ignore
        self.indices = indices

    # Only invoked if the attribute was not found on the actual object!
    def __getattr__(self, attr):
        return getattr(self.source_ds, attr)

    def __len__(self):
        return len(self.indices)

    def __getitem__(self, index):
        x = self.source_ds.__getitem__(self.indices[index])
        if self.transform is not None:
            x = self.transform(x)
        return x


def train_val_split_class_dependent(indices: List[int],
                                    classes: List[int],
                                    perc: float = 0.7,
                                    amount: int = 0,
                                    allow_imbalance: bool = False,
                                    deterministic_seed: int = -1) -> Tuple[List[int], List[int]]:
    """
    Given a list of indices and class indices, split the list into train indices and val indices.
    For train indices, make sure that all classes are represented at least once.

    Not a good use if there are 2 or 3 examples of one class and 100 of a different class.
    """
    class_names, count = np.unique(classes, return_counts=True)

    if amount > 0:
        train_len = amount
        val_len = 0
        desired_train_len = amount * len(class_names)
    else:
        min_fraction = min(count) / len(indices)
        desired_train_len = int(perc * len(indices))

        train_len = int((perc * min_fraction) * len(indices))
        val_len = int(((1-perc) * min_fraction) * len(indices))

    train = []
    val = []
    used_idxs = []

    if deterministic_seed > 0:
        state = np.random.get_state()
        np.random.seed(deterministic_seed)

    for i in class_names:
        class_idx = [idx for idx in indices if classes[idx] == i]
        train_class_tmp = np.random.choice(class_idx, train_len,  replace=False)
        for idx in train_class_tmp:
            train.append(idx)
            used_idxs.append(idx)
            class_idx.remove(idx)

        val_class_tmp = np.random.choice(class_idx, val_len, replace=False)

        for idx in val_class_tmp:
            used_idxs.append(idx)
            val.append(idx)

    unused_idx = [x for x in indices if x not in used_idxs]
    if allow_imbalance:
        while len(train) < desired_train_len:
            random_idx = np.random.choice(unused_idx, replace=False)
            train.append(random_idx)
            used_idxs.append(random_idx)
            unused_idx = [x for x in indices if x not in used_idxs]

    for rest in unused_idx:
        val.append(rest)

    if deterministic_seed > 0:
        np.random.set_state(state)

    return train, val


def train_val_split(
        indices: List[int],
        perc: float = 0.7,
        seed: Optional[int] = None,
        ensure_representativenumber_for_classes: Optional[List[int]] = None,
        min_representatives_per_class=1) -> Tuple[List[int], List[int]]:
    """
    Given a list of indices, splits the indices into (train_indices, val_indices).

    min_representatives_per_class is not respected perfectly.

    >>> from mtl_torch.data_loading.utils import train_val_split
    >>> [len(split_indices) for split_indices in train_val_split(range(10), 0.51)]
    [6, 4]
    >>> train_classes = [0, 1, 2, 3, 3, 3, 3, 3]
    >>> a, b = train_val_split(list(range(len(train_classes))), perc=0.4, seed=0, ensure_representativenumber_for_classes=train_classes)
    >>> a
    [3, 0, 1, 2]
    >>> b
    [4, 5, 6, 7]
    """
    temp_random = random.Random(seed) if seed is not None else random
    unique = np.unique(np.asarray(ensure_representativenumber_for_classes))
    train_indices = temp_random.sample(indices, max(math.ceil(len(indices) * perc), len(unique)))

    if ensure_representativenumber_for_classes is not None:
        classes_pushed = []
        train_classes = [ensure_representativenumber_for_classes[i] for i in train_indices]

        for class_id in set(ensure_representativenumber_for_classes):
            # Make sure class_id is represented by train_indices
            while train_classes.count(class_id) < min_representatives_per_class:
                train_indices.append(ensure_representativenumber_for_classes.index(class_id))
                train_classes.append(class_id)
                classes_pushed.append(class_id)

                # Remove one of the overrepresented class
                overrepresented_class_id = max(set(train_classes), key=train_classes.count)
                assert overrepresented_class_id not in classes_pushed, f"Impossible! Increase train perc {classes_pushed}"
                index_of_overrepresented_class_id = train_classes.index(overrepresented_class_id)
                train_indices.pop(index_of_overrepresented_class_id)
                train_classes.pop(index_of_overrepresented_class_id)

        if classes_pushed:
            logging.debug(f"Pushed validation classes into train after random sampling: {classes_pushed}")

    val_indices = set(indices) - set(train_indices)
    if not val_indices:
        val_indices = [train_indices.pop(0)]
        logging.warn(f"Not enough cases for train_val_split, reshuffled to {val_indices=}, {train_indices=}")
    return list(train_indices), list(val_indices)
