# Supplementary material for: Overcoming data scarcity in biomedical imaging with a foundational multi-task model
Source: Nat Comput Sci. 2024 Jul 19;4(7):495–509. doi: 10.1038/s43588-024-00662-z (PMC11288886; doi:10.1038/s43588-024-00662-z)
Supplement: Supplementary file 4 — The source code for reproducing the study results. For the most recent version, see https://github.com/FraunhoferMEVIS/MedicalMultitaskModeling. For the corresponding model weights of this study, see https://zenodo.org/records/11383543. [file 43588_2024_662_MOESM4_ESM.zip › code/original_version/mtl-torch/mtl_torch/event_selectors.py]

# Copyright (c) Fraunhofer MEVIS, Germany. All rights reserved.

"""
Configurable datatypes for selecting iterations in a loop for something to happen.
"""
from abc import abstractmethod
from typing import List, Literal, Union
from mtl_torch.BaseModel import BaseModel
from pydantic import validator

import random
import math


class EventSelectorBase(BaseModel):

    @abstractmethod
    def is_event(self, iteration: int) -> bool:
        raise NotImplementedError()


class FixedEventSelector(EventSelectorBase):
    selector_type: Literal['fixed'] = 'fixed'
    at_iterations: List[int] = [0]

    def is_event(self, iteration: int):
        return iteration in self.at_iterations


class RecurringEventSelector(EventSelectorBase):
    selector_type: Literal['recurring'] = 'recurring'
    every_n: int = 1
    starting_at: int = 0

    def is_event(self, iteration: int):
        return iteration % self.every_n == 0 and iteration >= self.starting_at


class CodedEventSelector(EventSelectorBase):
    """Dangerous, do not allow in apps which use extern configs!"""
    selector_type: Literal['coded'] = 'coded'
    python_program: str = r"i % random.randint(2, 8) == 0"

    @validator("python_program")
    def must_be_valid_program(cls, _):
        res = cls._execute_prog(0)
        assert isinstance(res, bool), "program must execute to bool"

    def _execute_prog(self, iteration: int):
        return eval(self.python_program, {"i": iteration, "random": random, "math": math})

    def is_event(self, iteration: int):
        return self._execute_prog(iteration)


class CombinedEventSelector(EventSelectorBase):
    selector_type: Literal['combined'] = 'combined'
    events: List[Union[FixedEventSelector, RecurringEventSelector, CodedEventSelector]]

    def is_event(self, iteration: int):
        subevent_results = [v.is_event(iteration) for v in self.events]
        return True in subevent_results


EventSelector = Union[FixedEventSelector, RecurringEventSelector, CodedEventSelector, CombinedEventSelector]
