# Supplementary material for: Overcoming data scarcity in biomedical imaging with a foundational multi-task model
Source: Nat Comput Sci. 2024 Jul 19;4(7):495–509. doi: 10.1038/s43588-024-00662-z (PMC11288886; doi:10.1038/s43588-024-00662-z)
Supplement: Supplementary file 4 — The source code for reproducing the study results. For the most recent version, see https://github.com/FraunhoferMEVIS/MedicalMultitaskModeling. For the corresponding model weights of this study, see https://zenodo.org/records/11383543. [file 43588_2024_662_MOESM4_ESM.zip › code/original_version/mtl-torch/mtl_torch/interactive/configs.py]

# Copyright (c) Fraunhofer MEVIS, Germany. All rights reserved.

import re
import logging
import json
import json5
from typing import List
from mtl_torch.neural.losses import MetricLearningLossConfig
from pathlib import Path
import os
from typing import Optional

from pydantic import Field
from mtl_torch.BaseModel import BaseModel

# Dataloading
from mtl_torch.data_loading.TrainValCohort import TrainValCohort
from mtl_torch.logging.wandb_ext import remove_wandb_special_chars


# Training
from mtl_torch.trainer.Loop import LoopConfig, TrainLoopConfig, ValLoopConfig
from mtl_torch.trainer.MTLTrainer import MTLTrainer, EarlyStoppingConfig
from mtl_torch.optimization.MTLOptimizer import MTLOptimizer, OptimizerAdamConfig, OptimizerAdamWConfig, OptimizerSGDConfig, SchedulerType

from mtl_torch.optimization.MTLOptimizer import PolySchedulerConfig, ExponentialLRConfig, CosineAnnealingLRSchedulerConfig, DecaySchedulerConfig, ReduceLROnPlateauConfig
from mtl_torch.event_selectors import FixedEventSelector, CombinedEventSelector, RecurringEventSelector

# Blocks
from mtl_torch.mtl_modules.shared_blocks.PyramidEncoder import PyramidEncoder
from mtl_torch.mtl_modules.shared_blocks.PyramidDecoder import PyramidDecoder
from mtl_torch.mtl_modules.shared_blocks.FCOSDecoder import FCOSDecoder
from mtl_torch.mtl_modules.shared_blocks.MTLDecoder import MTLDecoder
from mtl_torch.neural.modules.smp_modules import SMPResNetEncoderConfig
from mtl_torch.neural.modules.smp_modules import SMPPyramidAttentionDecoderConfig
from mtl_torch.neural.modules.TorchVisionResnet import TorchVisionResnet, TorchVisionDensenet
from mtl_torch.neural.modules.swinformer import TorchVisionSwinformer
from mtl_torch.neural.modules.simple_cnn import MiniConvNetConfig
from mtl_torch.neural.modules.convnext import TorchVisionConvnext
from mtl_torch.neural.activations import ActivationFunctionConfig, ActivationFn 
from mtl_torch.neural.pooling import GlobalPoolingConfig, GlobalPooling

# Tasks
from mtl_torch.mtl_modules.tasks.MTLTask import MTLTask
from mtl_torch.mtl_modules.tasks.ClassificationTask import ClassificationTask
from mtl_torch.mtl_modules.tasks.SemSegTask import SemSegTask
from mtl_torch.mtl_modules.tasks.mmDetectionTask import MMDetectionTask
from mtl_torch.mtl_modules.tasks.MultilabelClassificationTask import MultilabelClassificationTask

TrainValCohortConfig = TrainValCohort.Config
# Training
MTLOptimizerConfig = MTLOptimizer.Config

# Neural
from mtl_torch.neural.pooling import GlobalPoolingConfig, GlobalPooling

# Blocks
TorchVisionSwinformerConfig = TorchVisionSwinformer.Config
TorchVisionResnetConfig = TorchVisionResnet.Config
FCOSDecoderConfig = FCOSDecoder.Config
AEDecoderConfig = MTLDecoder.Config
PyramidEncoderConfig = PyramidEncoder.Config
PyramidDecoderConfig = PyramidDecoder.Config
TorchVisionConvnextConfig = TorchVisionConvnext.Config

# Tasks
MTLTaskConfig = MTLTask.Config
ClassificationTaskConfig = ClassificationTask.Config
SemSegTaskConfig = SemSegTask.Config
MMDetectionTaskConfig = MMDetectionTask.Config
MultilabelClassificationTaskConfig = MultilabelClassificationTask.Config


class EnvByConvention:
    """
    Loads info about your environment by the conventions.
    """

    def __init__(self, env_name: str) -> None:
        """
        `env_name` might be "notebookname" for a notebook with filename `notebookname.ipynb`
        """
        from pathlib import Path
        self.env_name = env_name
        self.histo_root = Path(os.getenv("ML_HISTO_ROOT", default="/histo_root/"))
        self.data_root = Path(os.getenv("ML_DATA_ROOT", default="/data_root/"))
        self.data_cache = Path(os.getenv("ML_DATA_CACHE", default="/dl_cache/"))
        self.data_output = Path(os.getenv("ML_DATA_OUTPUT", default="/data_output/"))
        self.interactive_environment = os.getenv("LOCAL_DEV_ENV", default="False") == "True"
        self.job_config_folder: Path = Path("./job_configs/")

    def __repr__(self) -> str:
        res = f"{self.data_root=}\n{self.data_output=}\n" \
            f"{self.data_cache=}\n{self.histo_root=}\n{self.interactive_environment=}\n"
        return res


class ExperimentHyperParameters(BaseModel):
    wandb_project: Optional[str] = None
    wandb_entity: Optional[str] = None
    wandb_notes: Optional[str] = Field(
        default="",
        description="Make some notes about your experiment here"
    )
    experiment_name: Optional[str] = Field(
        default=None,
        help="Multiple runs can have the same name. \
        If unique=true, should be a valid folder name. Group name can be explicitly set by dot notation. \
        Example: 'name', 'group.name'. You can usually correct the name in W&B without consequences. \
        "
    )
    resumable: bool = Field(
        default=False,
        help="If true, \
              this job will automatically resume if it is stopped or crashes.\
              It will infer the ID from the experiment's name, you will have to find it from the W&B GUI.")
    wandb_host: Optional[str] = Field(
        default=None,
        description="Useful to identify the physical machine that your job runs on"
    )
    wandb_save_code: bool = Field(
        default=False,
        description="If False, WANDB will still save the commit. If true, will save the entry file's code."
    )
    clear_cache_on_node: Optional[str] = Field(
        default=None,
        description="If this matches the node name (regex), env.data_cache will be cleared."
    )
    # wandb_group: Optional[str] = None
    wandb_job_type: Optional[str] = None

    # Top-level configs starting with "example_" do not get sent to W&B
    example_cnn_optim: MTLOptimizer.Config = Field(
        default=MTLOptimizerConfig(
            optim_config=OptimizerAdamWConfig(lr=2.5e-4)

        ),
        description="Optimizer settings that work well with CNNs such as Resnet and Densenet.")
    example_vit_optim: MTLOptimizer.Config = Field(
        default=MTLOptimizerConfig(
            optim_config=OptimizerAdamWConfig()
        ),
        description="Optimizer settings that work well with vision transformers such as swin transformer."
    )
    example_schedulers_cosinedecay: List[SchedulerType] = [
        DecaySchedulerConfig(last_epoch=100),
        CosineAnnealingLRSchedulerConfig(last_epoch=100),
    ]
    example_encoder_resnet18_imgnet: PyramidEncoder.Config = PyramidEncoder.Config(
        hidden_dim=512,
        model=TorchVisionResnet.Config(use_latent_layer=False, pretrained_weights="imagenet1k")
    )  # type: ignore
    example_encoder_densenet_imgnet: PyramidEncoder.Config = PyramidEncoder.Config(
        hidden_dim=1024,
        model=TorchVisionDensenet.Config(pretrained=True)
    )  # type: ignore

    example_encoder_swintiny_imgnet: PyramidEncoder.Config = PyramidEncoder.Config(
        hidden_dim=768,
        norm_layer="layernorm",
        model=TorchVisionSwinformer.Config(use_latent_layer=False, pretrained=True)
    )  # type: ignore

    example_encoder_convnext_imgnet: PyramidEncoder.Config = PyramidEncoder.Config(
        hidden_dim=768,
        norm_layer="layernorm",
        model=TorchVisionConvnext.Config(pretrained=True, variant="tiny",)
    )

    @staticmethod
    def load_config_string(env: EnvByConvention) -> str:
        import json
        if not env.interactive_environment:
            config_env_name = f"MLOPS_JSON_{env.env_name}"
            assert config_env_name in list(os.environ.keys())
            return os.getenv(config_env_name, default="{}")
        else:
            with open(env.job_config_folder / f"{env.env_name}.jsonc", "r") as f:
                return json.dumps(json5.load(f))

    @classmethod
    def load_config(cls, env: EnvByConvention):
        from mtl_torch.utils import load_config_from_str
        config = load_config_from_str(cls, ExperimentHyperParameters.load_config_string(env))
        return config

    @classmethod
    def update_schema(cls, env: EnvByConvention):
        p = Path(f"./.vscode/{env.env_name}.schema.json")
        print(f"Updating schema at {p}")
        with open(p, "w+") as f:
            json.dump(cls.schema(), f, indent=4)
        assert p.exists(), f"{p} does not exists but is the path for the schema by convention"

    @staticmethod
    def _delete_dir(direc: Path):
        for p in direc.iterdir():
            if p.is_dir():
                print(f"Removing directory {p}")
                ExperimentHyperParameters._delete_dir(p)
            else:
                p.unlink()
        direc.rmdir()

    def clear_cache_on_nodes_like(self, env: EnvByConvention, machine_id: Optional[str]):
        if self.clear_cache_on_node is not None and machine_id is not None:
            if not env.data_cache.exists():
                logging.warn(f"not delete cache, because {env.data_cache} does not exist")
                return
            if re.match(self.clear_cache_on_node, machine_id):
                import shutil
                assert 'mtltorch' in env.data_cache.parts
                free_before = shutil.disk_usage(env.data_cache)[2]
                logging.info(f"Clearing cache at {env.data_cache}")
                for p in env.data_cache.iterdir():
                    if p.is_dir():
                        print(f"Removing directory {p}")
                        self._delete_dir(p)
                    else:
                        p.unlink()
                free_after = shutil.disk_usage(env.data_cache)[2]
                logging.info(f"Freed {(free_after-free_before)/1024/1024/1024:.2f} GB")

            else:
                logging.warn(
                    f"Cache will only be cleared on nodes matching {self.clear_cache_on_node}, this is {machine_id}")

    def get_unique_id(self, rank: int) -> Optional[str]:
        if not self.resumable:
            return None
        assert self.experiment_name is not None, f"You have to set a unique experiment name with {self.resumable=}"
        return f"{remove_wandb_special_chars(self.experiment_name)}{rank}"

    def get_run_description(self, rank: int, world_size: int) -> Optional[str]:
        if self.experiment_name:
            if "." in self.experiment_name:
                n = self.experiment_name.split(".")[1]
            else:
                n = self.experiment_name
        else:
            return None
        if world_size == 1:
            return n
        else:
            return f"{n} {rank+1}/{world_size}"

    def get_checkpoint_foldername_suggestion(self, wandb_run, rank: int, world_size: int) -> str:
        if world_size == 1:
            return wandb_run.id

        # For multi-GPU training, a common folder name is used for all runs
        if self.resumable:
            return self.get_groupname(rank, world_size)  # type: ignore
        else:
            return "default"

    def get_groupname(self, rank: int, world_size: int):
        if self.experiment_name is None:
            return None
        if "." in self.experiment_name:
            return self.experiment_name.split(".")[0]
        return self.experiment_name

    def init_experiment(self, env: EnvByConvention, rank: int = 0, world_size: int = 1):
        import wandb
        if machine_id := os.getenv("NODE_NAME", default=self.wandb_host):
            os.environ["WANDB_HOST"] = machine_id

        # os.environ["WANDB_NOTEBOOK_NAME"] = f"{env.env_name}.ipynb"
        wandb_run = wandb.init(
            project=self.wandb_project,
            entity=self.wandb_entity,
            id=self.get_unique_id(rank),
            group=self.get_groupname(rank, world_size),
            job_type=self.wandb_job_type,
            name=self.get_run_description(rank, world_size),
            save_code=self.wandb_save_code,
            config={k: v for k, v in self.dict().items() if not k.startswith("example_")},
            resume='allow'
        )
        wandb.log({"report/config": wandb.Html(
            f"""
            <h3>The custom config for this training:</h3>
            <pre><code>{json.dumps(json.loads(self.load_config_string(env)), indent=2)}</pre></code>
            """
        )})
        print(f"Run resumed? {wandb_run.resumed=}")
        if wandb.run.resumed and not self.resumable:
            raise Exception("Resume not allowed by config")

        self.clear_cache_on_nodes_like(env, machine_id)
        return wandb_run
