# Supplementary material for: Overcoming data scarcity in biomedical imaging with a foundational multi-task model
Source: Nat Comput Sci. 2024 Jul 19;4(7):495–509. doi: 10.1038/s43588-024-00662-z (PMC11288886; doi:10.1038/s43588-024-00662-z)
Supplement: Supplementary file 4 — The source code for reproducing the study results. For the most recent version, see https://github.com/FraunhoferMEVIS/MedicalMultitaskModeling. For the corresponding model weights of this study, see https://zenodo.org/records/11383543. [file 43588_2024_662_MOESM4_ESM.zip › code/original_version/mtl-torch/mtl_torch/interactive/data.py]

# Copyright (c) Fraunhofer MEVIS, Germany. All rights reserved.

from mtl_torch.data_loading.MTLDataset import MTLDataset, DatasetStyle
from mtl_torch.data_loading.TrainValCohort import TrainValCohort
from mtl_torch.data_loading.ClassificationDataset import ClassificationDataset
from mtl_torch.data_loading.MultilabelClassificationDataset import MultilabelClassificationDataset
from mtl_torch.data_loading.ImageTranslationDataset import ImageTranslationDataset
from mtl_torch.data_loading.ClassificationBatchDataset import ClassificationBatchDataset
from mtl_torch.data_loading.SemSegDataset import SemSegDataset
from mtl_torch.data_loading.DetectionDataset import DetectionDataset
from mtl_torch.data_loading.ssl import get_combined_SSL_dataset

from mtl_torch.data_loading.utils import train_val_split, train_val_split_class_dependent, TransformedSubset
from mtl_torch.data_loading.utils import batch_concat, batch_concat_with_meta
from mtl_torch.utils import load_config_from_env, load_config_from_str, load_config_from_json5
from mtl_torch.torch_ext import SubCaseDataset, CachingSubCaseDS
