# Supplementary material for: Overcoming data scarcity in biomedical imaging with a foundational multi-task model
Source: Nat Comput Sci. 2024 Jul 19;4(7):495–509. doi: 10.1038/s43588-024-00662-z (PMC11288886; doi:10.1038/s43588-024-00662-z)
Supplement: Supplementary file 4 — The source code for reproducing the study results. For the most recent version, see https://github.com/FraunhoferMEVIS/MedicalMultitaskModeling. For the corresponding model weights of this study, see https://zenodo.org/records/11383543. [file 43588_2024_662_MOESM4_ESM.zip › code/original_version/mtl-torch/mtl_torch/logging/nicegui_ext.py]

# Copyright (c) Fraunhofer MEVIS, Germany. All rights reserved.

from typing import Any
import cv2
import numpy as np
import base64

try:
    from nicegui import ui
except ImportError:
    ui = Any


def numpy_to_base64_img_string(numpy_array: np.ndarray):
    _, buffer = cv2.imencode(".jpg", cv2.cvtColor(numpy_array, cv2.COLOR_RGB2BGR))
    encoded_img = buffer.tobytes()
    base64_img_string = base64.b64encode(encoded_img).decode("utf-8")
    return f"data:image/jpeg;base64,{base64_img_string}"


def ng_write(obj):
    """
    Inspired by streamlit.write, should be able to generically write objects to the nicegui ui.
    """
    if isinstance(obj, list):
        for o in obj:
            ng_write(o)
    else:
        ui.label(str(obj)).classes(add="font-sans text-lg")
