# Supplementary material for: Overcoming data scarcity in biomedical imaging with a foundational multi-task model
Source: Nat Comput Sci. 2024 Jul 19;4(7):495–509. doi: 10.1038/s43588-024-00662-z (PMC11288886; doi:10.1038/s43588-024-00662-z)
Supplement: Supplementary file 4 — The source code for reproducing the study results. For the most recent version, see https://github.com/FraunhoferMEVIS/MedicalMultitaskModeling. For the corresponding model weights of this study, see https://zenodo.org/records/11383543. [file 43588_2024_662_MOESM4_ESM.zip › code/original_version/mtl-torch/mtl_torch/logging/type_ext.py]

# Copyright (c) Fraunhofer MEVIS, Germany. All rights reserved.

from typing import NewType, Dict, Any, Sequence, Union
import numpy as np
import albumentations as A

# A step metric dict can be aggregated by concatenating the arrays for each key
# using `utils.flatten_list_of_dicts`
StepMetricDict = Dict[str, np.ndarray]
# A step feedback dict can be processed by trainers to give training feedback during a loop
StepFeedbackDict = Dict[str, Any]

TransformsSeqType = Sequence[Union[A.BasicTransform, A.BaseCompose]]
