# Supplementary material for: Overcoming data scarcity in biomedical imaging with a foundational multi-task model
Source: Nat Comput Sci. 2024 Jul 19;4(7):495–509. doi: 10.1038/s43588-024-00662-z (PMC11288886; doi:10.1038/s43588-024-00662-z)
Supplement: Supplementary file 4 — The source code for reproducing the study results. For the most recent version, see https://github.com/FraunhoferMEVIS/MedicalMultitaskModeling. For the corresponding model weights of this study, see https://zenodo.org/records/11383543. [file 43588_2024_662_MOESM4_ESM.zip › code/original_version/mtl-torch/mtl_torch/logging/wandb_ext.py]

# Copyright (c) Fraunhofer MEVIS, Germany. All rights reserved.

from pathlib import Path
import os
from typing import Tuple, Optional
from enum import Enum
import random
import numpy as np
import matplotlib.pyplot as plt
import pandas as pd
import imageio
import tempfile
import wandb
import re
import plotly.graph_objects as go
import plotly.express as px

import torch
import torch.nn as nn

from typing import Any, List, Dict, Callable

import cv2

from mtl_torch.mtl_modules.MTLModule import MTLModule
from mtl_torch.DataSplit import DataSplit
from mtl_torch.mtl_modules.tasks.MTLTask import MTLTask
from mtl_torch.mtl_modules.shared_blocks.PyramidEncoder import PyramidEncoder


def remove_wandb_special_chars(s: str) -> str:
    for special_char in [".", "/"]:
        s = s.replace(special_char, "")
    return s


def convert_mtlimage_to_cv2(im: torch.Tensor) -> np.ndarray:
    """
    CV2 expects channels last for color and no channels at all for gray.
    """
    if im.shape[0] == 1:
        # Gray
        return im[0].numpy()
    else:
        # Our images are channels first, cv2 works with channels last
        channels_last_im = np.moveaxis(im.numpy(), 0, -1)
        return channels_last_im
        # raise NotImplementedError


def convert_cv2_to_mtlimage(cv2_im: np.ndarray) -> torch.Tensor:
    """
    Only works for 2D.
    """
    if len(cv2_im.shape) == 2:
        return torch.from_numpy(cv2_im).unsqueeze(0)
    else:
        # Color image
        channels_first_im = np.moveaxis(cv2_im, -1, 0)
        return torch.from_numpy(channels_first_im)


def resize_if_necessary(im: torch.Tensor, max_spatial_size: int) -> torch.Tensor:
    assert len(im.shape) == 3, "resizing only works for 2D"

    max_edge_length = max(im.shape[1], im.shape[2])
    if max_edge_length > max_spatial_size:
        factor: float = max_spatial_size / max_edge_length
        resized_np = cv2.resize(convert_mtlimage_to_cv2(im), (0, 0), fx=factor, fy=factor, interpolation=cv2.INTER_AREA)
        return convert_cv2_to_mtlimage(resized_np)
    else:
        return im


def resize_3d_if_necessary(im: torch.Tensor, max_spatial_size: int) -> torch.Tensor:
    assert len(im.shape) == 4, "resizing only works for 3D"
    max_edge_length = max(im.shape[1], im.shape[2])
    if max_edge_length > max_spatial_size:
        factor: float = max_spatial_size / max_edge_length

        slices = [cv2.resize(convert_mtlimage_to_cv2(im[..., slice_id]), (0, 0), fx=factor,
                             fy=factor, interpolation=cv2.INTER_AREA) for slice_id in range(im.shape[-1])]

        return torch.stack([torch.from_numpy(x) for x in slices], dim=-1)
    else:
        return im


def build_wandb_image_for_clf(im: torch.Tensor,
                              gt: np.ndarray,
                              pred: np.ndarray,
                              class_names: List[str],
                              resample_to_spatial_size: Optional[int] = None,
                              caption_suffix=""):
    description = f"{np.min(im.numpy()):.3f}, {np.max(im.numpy()):.3f}; {im.size()}"
    true_str = f"{class_names[gt]} - {gt}"
    pred_str = f"{class_names[pred]} - {pred}"

    if len(im.shape) == 3:
        # 2D images
        im = resize_if_necessary(im, resample_to_spatial_size) if resample_to_spatial_size is not None else im
        wandb_img = wandb.Image(
            im,
            caption=f"{description}\nTrue: {true_str}\nPred: {pred_str}\n{caption_suffix}"
        )
    elif (len(im.shape)) == 4:
        # Plot a gif over the last dimension
        tmp_dir = Path(wandb.run.dir) / "volumes"
        tmp_dir.mkdir(exist_ok=True)
        tmp_path = tmp_dir / f"out_{len(os.listdir(tmp_dir))}.gif"
        im = resize_3d_if_necessary(im, resample_to_spatial_size) if resample_to_spatial_size is not None else im
        volume = np.moveaxis(np.squeeze(im.numpy()*255).astype('uint8'), -1, 0)
        imageio.mimsave(tmp_path, volume)
        wandb_img = wandb.Image(
            str(tmp_path),
            caption=f"{description}\nTrue: {true_str}\nPred: {pred_str}\n{caption_suffix}"
        )
    else:
        raise Exception(f"Image is of unexpected shape: {im.shape}")
    return wandb_img, description, true_str, pred_str


class PlotModuleMode(Enum):
    full, aggregated, summary = "full", "aggregated", "summary"


def get_module_state(m: nn.Module, comparison_state=None) -> Dict:
    res = {}

    for parameter_name, parameter_tensor in m.named_parameters():
        # clone might not be necessary, but lets be safe until that assumption is tested
        res[f"{parameter_name}"] = parameter_tensor.detach().cpu().clone().flatten()
        if comparison_state and parameter_name in comparison_state:
            res[f"{parameter_name}_change"] = res[f"{parameter_name}"] - comparison_state[parameter_name]

        if parameter_tensor.grad is not None:
            # clone might not be necessary, but lets be safe until that assumption is tested
            res[f"{parameter_name}_grad"] = parameter_tensor.grad.cpu().clone().flatten()
            if comparison_state and f"{parameter_name}_grad" in comparison_state:
                res[f"{parameter_name}_grad_change"] = res[f"{parameter_name}_grad"] - comparison_state[parameter_name]

    return res


def convert_module_state_to_wandb(d: Dict, mode: PlotModuleMode) -> Dict:
    res = {}
    if mode is PlotModuleMode.full:
        for param_name, param_value in d.items():
            if isinstance(param_value, torch.Tensor):
                res[param_name] = wandb.Histogram(param_value)  # type: ignore
            else:
                res[param_name] = param_value
    elif mode is PlotModuleMode.aggregated:
        buffer: Dict[str, List] = {
            "params": [],
            "grads": [],
            "param_changes": [],
            "grad_changes": [],
        }

        aggregator = torch.mean
        for param_name, param_value in d.items():
            if isinstance(param_value, torch.Tensor):
                if param_name.endswith("_grad_change"):
                    buffer["grad_changes"].append(aggregator(param_value))
                elif param_name.endswith("_grad"):
                    buffer["grads"].append(aggregator(param_value))
                elif param_name.endswith("_change"):
                    buffer["param_changes"].append(aggregator(param_value))
                else:
                    buffer["params"].append(aggregator(param_value))
            else:
                res[param_name] = param_value

        assert not buffer["grads"] or len(buffer["params"]) == len(buffer["grads"])
        assert not buffer["param_changes"] or (len(buffer["param_changes"]) == len(buffer["params"]))

        for k, v in buffer.items():
            if v:
                res[f"{k}_aggregated"] = wandb.Histogram(v)  # type: ignore
    else:
        raise NotImplementedError()
    return res


def _extract_data_by_regex(runs: List[Dict], r, convert_to_int: Callable) -> List:
    data = []
    for run in runs:
        summary = run.summary
        summary_keys = list(summary.keys())
        # breakhis20/tl.bestval.breakhis20epoch.acc
        found = list(filter(r.match, summary_keys))
        d = [[convert_to_int(entry), summary[entry]] for entry in found]
        d.sort()
        for x, y in d:
            data.append([x, y])

    data.sort()
    return data


def _create_line_from_data(data: List, name: str, colors, confidence=False) -> List:
    figures = []
    if not confidence:
        x = [a[0] for a in data]
        y = [a[1] for a in data]
        figures.append(go.Scatter(x=x, y=y, name=name, fillcolor=colors[0]))
    if confidence:
        x = [a[0] for a in data]
        higher = []
        lower = []
        y = []
        unique, idxs, counts = np.unique(x, return_index=True, return_counts=True)
        for i, idx in enumerate(idxs):
            # if counts[i]>1:
            points = data[idx:idx+counts[i]]
            y_tmp = np.mean(points, axis=0)
            y.append(y_tmp[-1])
            higher.append(np.max(points, axis=0)[-1])
            lower.append(np.min(points, axis=0)[-1])
        unique = list(unique)
        higher = list(higher)
        lower = list(lower)
        y = list(y)
        figures.append(go.Scatter(x=unique, y=y, name=name, legendgroup=name, line_color=colors[0]))
        figures.append(
            go.Scatter(
                x=unique + unique[:: -1],
                y=higher + lower[:: -1],
                fill="toself", fillcolor=colors[1],
                line_color='rgba(255,255,255,0)', legendgroup=name, hoverinfo='skip',))

    return figures


def create_sample_efficiency_plot(
    run_id: str,
    project_name: str,
    downstream_tasks,
    entity: str = "tissue-concepts",
    metric: str = 'acc',
    compare_to_imageNet=None,
    compare_to_st=None,
    include_traditional_models=[]
):
    colors = px.colors.qualitative.Set2
    for color in px.colors.qualitative.Set1:
        colors.append(color)
    #colors = []
    # for color in px_colors:
    #    colors.append(f"rgba{color[3:-1]},0.3)")
    api = wandb.Api()
    run = api.run(f"{entity}/{project_name}/{run_id}/")

    fig = go.Figure()
    color_idx = 0

    # Evaluatr task performance
    for idx, task in enumerate(downstream_tasks):

        # clf head
        r = re.compile(f'{task}(.*)/tl.bestval.{task}(.*)epoch.{metric}')
        data = _extract_data_by_regex([run], r, lambda x: int(x.split('/')[0].split(f'{task}')[-1]))
        for img in _create_line_from_data(data, f'{task}', [colors[color_idx]]):
            fig.add_trace(img)
            color_idx += 1

        # img baseline
        if compare_to_imageNet is not None:
            r = re.compile(f'{task}(.*)/tl.bestval.{task}(.*).{metric}')
            data = _extract_data_by_regex(
                runs=api.runs(path=compare_to_imageNet, filters={"display_name": {"$regex": f"ImageNet-binary"}}),
                r=r,
                convert_to_int=lambda x: int(x.split(f'{task}')[-1].split('_')[0].split('epoch')[0])
            )
            for img in _create_line_from_data(
                    data, f'{task}', [colors[color_idx],
                                      f'rgba{colors[color_idx][3:-1]},0.3)'],
                    confidence=True):
                fig.add_trace(img)
                color_idx += 1

        if compare_to_st is not None:
            r = re.compile(f'{task}(.*)/tl.bestval.{task}(.*).{metric}')
            data = _extract_data_by_regex(
                runs=api.runs(path=compare_to_imageNet, filters={"display_name": {"$regex": f"{task}(.*)"}}),
                r=r,
                convert_to_int=lambda x: int(x.split(f'{task}')[-1].split('_')[0].split('epoch')[0])
            )
            for img in _create_line_from_data(
                    data, f'{task}-ST', [colors[color_idx],
                                         f'rgba{colors[color_idx][3:-1]},0.3)'],
                    confidence=True):
                fig.add_trace(img)
                color_idx += 1

        for model in include_traditional_models:
            r = re.compile(f"{task}(.*).{model}_val_{metric}")
            data = _extract_data_by_regex(
                runs=[run],
                r=r,
                convert_to_int=lambda x: int(x.split(f"{task}")[1].split("_")[0])
            )
            for img in _create_line_from_data(data, f'{model}-{task}', [colors[color_idx]]):
                fig.add_trace(img)
                color_idx += 1

                if compare_to_imageNet is not None:
                    data = _extract_data_by_regex(runs=api.runs(
                        path=compare_to_imageNet,
                        filters={"display_name": {"$regex": f"ImageNet-binary"}}),
                        r=r,
                        convert_to_int=lambda
                        x: int(x.split(f"epoch")[0].split(f"{task}")[-1].split("_")[0]))
                    for img in _create_line_from_data(
                            data, f'{model}-ImageNet', [colors[color_idx],
                                                        f'rgba{colors[color_idx][3:-1]},0.3)'],
                            confidence=True):
                        fig.add_trace(img)
                        color_idx += 1

    fig.update_layout(xaxis_title="Percent Samples", yaxis_title=f"best overall {metric}")

    return fig


def _get_imgnet_defaults(api, path, task, metric):
    runs = api.runs(
        path=path,
        filters={
            "display_name": {"$regex": f"ImageNet"}
        }
    )
    data = []
    for run in runs:
        summary = run.summary
        summary_keys = list(summary.keys())
        r = re.compile(f"epoch_tl.bestval(.*){task}(.*)_{metric}")
        found = list(filter(r.match, summary_keys))
        d = [[int(entry.split(f"{task}")[-1].split("_")[0]), summary[entry]] for entry in found]

        d.sort()
        for x, y in d:
            data.append([x, y])

    data.sort()
    x = [a[0] for a in data]
    higher = []
    lower = []
    y = []
    unique, idxs, counts = np.unique(x, return_index=True, return_counts=True)
    for i, idx in enumerate(idxs):
        points = data[idx:idx+counts[i]]
        y_tmp = np.mean(points, axis=0)
        y.append(y_tmp[-1])
        higher.append(np.max(points, axis=0)[-1])
        lower.append(np.min(points, axis=0)[-1])
    unique = list(unique)
    higher = list(higher)
    lower = list(lower)
    y = list(y)

    line = go.Scatter(x=unique, y=y, name=f"ImageNet-{task}")

    return [go.Scatter(x=unique+unique[::-1], y=higher+lower[::-1], fill="toself", fillcolor='rgba(205,205,205,0.5)', line_color='rgba(255,255,255,0)', showlegend=False, hoverinfo='skip', name=f"ImageNet-{task}"), line]


def _get_st_plot(api, path, task, metric):
    runs = api.runs(
        path=path,
        filters={"display_name": {"$regex": f"{task}[0-9][0-9][0-9]"}}
    )
    data = []
    for run in runs:
        name = run.name
        last = run.summary[f"epoch_mtlval_{metric}"]
        perc = int(name.split(f"{task}")[-1].split("_")[0])
        data.append([perc, last])

    data.sort()
    x = [a[0] for a in data]
    #y = [a[1] for a in data]

    higher = []
    lower = []
    y = []
    unique, idxs, counts = np.unique(x, return_index=True, return_counts=True)
    for i, idx in enumerate(idxs):
        # if counts[i]>1:
        points = data[idx:idx+counts[i]]
        y_tmp = np.mean(points, axis=0)
        y.append(y_tmp[-1])
        higher.append(np.max(points, axis=0)[-1])
        lower.append(np.min(points, axis=0)[-1])
    unique = list(unique)
    higher = list(higher)
    lower = list(lower)
    y = list(y)

    line = go.Scatter(x=unique, y=y, name=f"SingleTask-{task}")

    return [go.Scatter(x=unique+unique[::-1], y=higher+lower[::-1], fill="toself", fillcolor='rgba(205,205,205,0.5)', line_color='rgba(255,255,255,0)', showlegend=False, hoverinfo='skip', name=f"SingleTask-{task}"), line]


@torch.no_grad()
def multitask_embedding_table(ts: List[MTLTask], enc: PyramidEncoder, max_batches: int) -> wandb.Table:
    from mtl_torch.task_sampling import BalancedTaskSampler
    from tqdm.auto import tqdm
    logtable = wandb.Table(columns=['taskid', 'tooltip', 'repr', 'internal_group'])

    for t in ts:
        t.cohort.prepare_epoch(epoch=0)

    tasksampler = BalancedTaskSampler(BalancedTaskSampler.Config(), ts, DataSplit.val)

    for batchcounter, (batch, task) in tqdm(enumerate(tasksampler)):
        _, embs = enc(batch['image'].to(enc.torch_device))
        cls_names: List[str] = task.class_names  # type: ignore
        for batch_idx in range(len(batch)):
            class_name = cls_names[batch['class'][batch_idx].item()]
            img = wandb.Image(batch['image'][batch_idx, ...].detach().cpu(), caption=f"{class_name}")
            logtable.add_data(
                task.get_name(),
                img,
                list(embs[batch_idx].detach().cpu().numpy()),
                f"{task.get_name()}_{class_name}"
            )

        if batchcounter >= max_batches:
            break

    return logtable
