# Supplementary material for: Overcoming data scarcity in biomedical imaging with a foundational multi-task model
Source: Nat Comput Sci. 2024 Jul 19;4(7):495–509. doi: 10.1038/s43588-024-00662-z (PMC11288886; doi:10.1038/s43588-024-00662-z)
Supplement: Supplementary file 4 — The source code for reproducing the study results. For the most recent version, see https://github.com/FraunhoferMEVIS/MedicalMultitaskModeling. For the corresponding model weights of this study, see https://zenodo.org/records/11383543. [file 43588_2024_662_MOESM4_ESM.zip › code/original_version/mtl-torch/mtl_torch/mtl_modules/shared_blocks/PyramidDecoder.py]

# Copyright (c) Fraunhofer MEVIS, Germany. All rights reserved.

from typing import Literal, List, Union

import torch

from .SharedBlock import SharedBlock
from mtl_torch.neural.modules.smp_modules import SMPUnetDecoder, SMPPyramidAttentionDecoder
from mtl_torch.neural.modules.smp_modules import SMPPyramidAttentionDecoderConfig


class PyramidDecoder(SharedBlock):
    """
    Wraps a decoder from SMP.
    """

    class Config(SharedBlock.Config):
        module_name: str = "decoder"
        model: Union[SMPUnetDecoder.Config, SMPPyramidAttentionDecoderConfig] = SMPUnetDecoder.Config()

    def __init__(self, args: Config, enc_out_channels: List[int], encoder_output_stride: int) -> None:
        super().__init__(args)
        self.args: PyramidDecoder.Config
        self.model: Union[SMPUnetDecoder, SMPPyramidAttentionDecoder] = self.args.model.build_instance(
            enc_out_channels,
            encoder_output_stride
        )
        self.make_mtl_compatible()

    def get_output_dim_per_pixel(self) -> int:
        return self.model.get_output_dim_per_pixel()

    def get_upsampling_factor(self) -> int:
        """
        Used by segmentation task to know how much interpolation is required to reconstruct a mask with the input's size
        """
        return self.model.get_upsampling_factor()

    def forward(self, feature_pyramid: List[torch.Tensor]) -> torch.Tensor:
        return self.model(feature_pyramid)
