# Supplementary material for: Overcoming data scarcity in biomedical imaging with a foundational multi-task model
Source: Nat Comput Sci. 2024 Jul 19;4(7):495–509. doi: 10.1038/s43588-024-00662-z (PMC11288886; doi:10.1038/s43588-024-00662-z)
Supplement: Supplementary file 4 — The source code for reproducing the study results. For the most recent version, see https://github.com/FraunhoferMEVIS/MedicalMultitaskModeling. For the corresponding model weights of this study, see https://zenodo.org/records/11383543. [file 43588_2024_662_MOESM4_ESM.zip › code/original_version/mtl-torch/mtl_torch/mtl_modules/shared_blocks/PyramidEncoder.py]

# Copyright (c) Fraunhofer MEVIS, Germany. All rights reserved.

from typing import List, Tuple, cast, Union
from typing_extensions import Annotated

from pydantic import Field
import torch
import torch.nn as nn
import logging

from mtl_torch.neural.model_protocols import EncoderModel
from mtl_torch.neural.modules.TimmEncoder import TimmEncoder
from .SharedBlock import SharedBlock
from mtl_torch.neural.activations import ActivationFn, ActivationFunctionConfig
from mtl_torch.neural.pooling import GlobalPooling, GlobalPoolingConfig
from mtl_torch.neural.modules.smp_modules import SMPResNetEncoderConfig
from mtl_torch.neural.modules.simple_cnn import MiniConvNetConfig
from mtl_torch.neural.modules.TorchVisionResnet import TorchVisionDensenet, TorchVisionResnet
from mtl_torch.neural.modules.swinformer import TorchVisionSwinformer
from mtl_torch.neural.modules.convnext import TorchVisionConvnext

EncoderArchitectureType = Union[
    SMPResNetEncoderConfig,
    MiniConvNetConfig,
    TorchVisionResnet.Config,
    TorchVisionDensenet.Config,
    TimmEncoder.Config,
    TorchVisionSwinformer.Config,
    TorchVisionConvnext.Config
]

class PyramidEncoder(SharedBlock):

    class Config(SharedBlock.Config):
        model: Annotated[EncoderArchitectureType, Field(discriminator='architecture')] = TorchVisionResnet.Config()
        module_name: str = 'encoder'
        activation_fn: ActivationFunctionConfig = Field(
            default=ActivationFunctionConfig(fn_type=ActivationFn.Identity),
            description="Activation function used on the embedding")
        hidden_dim: int = Field(
            default=512, description="Fixed output size of the embedding.")
        global_pooling:GlobalPoolingConfig = Field(
            default=GlobalPoolingConfig(pooling_type=GlobalPooling.MaxPooling),
            description='Adaptive pooling to reduce the dimensions of the last tensor before the latent space z.'
        )
        use_custom_pooling: bool = False

    def __init__(self, args: Config):
        super().__init__(args)
        self.args: PyramidEncoder.Config
        self.model: nn.Module = self.args.model.build_instance(self.args.hidden_dim)

        self.embedding_activation = self.args.activation_fn.build_instance()
        
        if self.args.use_custom_pooling:
            self.pooling = self.args.global_pooling.build_instance()
            self.feature_norm = nn.BatchNorm2d(num_features=self.args.hidden_dim)
        
        self.make_mtl_compatible()

    def get_feature_pyramid_channels(self) -> List[int]:
        """
        Returns the channels of the input and all channels of the feature pyramid.
        For input [B, 2, 224, 224] and feature maps [B, 32, 128, 128], [B, 64, 96, 96] it would return [2, 32, 64]
        """
        return list(cast(EncoderModel, self.model).get_feature_pyramid_channels())

    def get_strides(self) -> List[int]:
        """
        Indicates how much smaller each featuremap is than the input.
        For a feature-pyramid of input [B, C_input, 64, 64]:
        [B, C_input, 64, 64]
        [B, C_l1, 32, 32]
        [B, C_l2, 16, 16]

        The strides would be [1, 2, 4]
        """
        return cast(EncoderModel, self.model).get_strides()

    def forward(self, input: torch.Tensor) -> Tuple[List[torch.Tensor], torch.Tensor]:

        if self.args.use_custom_pooling:
            feature_pyramid, _ = self.model(input)
            # as convNext and Swinformer are both using a layernorm before the final head, 
            # we also implement this in our framework. However, we use a not affine layernorm
            # And make the pooling more adjustable
            feature_pyramid[-1] = self.feature_norm(feature_pyramid[-1])
            hidden_vector_logits = self.pooling(feature_pyramid[-1]).reshape(-1, self.args.hidden_dim)
        else:
            feature_pyramid, hidden_vector_logits = self.model(input)
        hidden_vector = self.embedding_activation(hidden_vector_logits)
        return feature_pyramid, hidden_vector
