# Supplementary material for: Overcoming data scarcity in biomedical imaging with a foundational multi-task model
Source: Nat Comput Sci. 2024 Jul 19;4(7):495–509. doi: 10.1038/s43588-024-00662-z (PMC11288886; doi:10.1038/s43588-024-00662-z)
Supplement: Supplementary file 4 — The source code for reproducing the study results. For the most recent version, see https://github.com/FraunhoferMEVIS/MedicalMultitaskModeling. For the corresponding model weights of this study, see https://zenodo.org/records/11383543. [file 43588_2024_662_MOESM4_ESM.zip › code/original_version/mtl-torch/mtl_torch/mtl_modules/shared_blocks/SharedBlock.py]

# Copyright (c) Fraunhofer MEVIS, Germany. All rights reserved.

from abc import abstractmethod
from functools import partial
from typing import List, Literal


import torch.nn as nn

from mtl_torch.mtl_modules.MTLModule import MTLModule
from mtl_torch.torch_ext import replace_childen_recursive
from mtl_torch.neural.module_conversions import convert_2d_to_3d, build_instancenorm_like

from mtl_torch.mtl_modules.MTLModule import MTLModule
from .TaskSpecificLayer import TaskSpecificLayer


class SharedBlock(MTLModule):
    """
    A shared block is intended to contain mainly parameters shared among multiple tasks.
    A shared block can have task-specific layers, new tasks can be introduced by `prepare_for_task(...)`

    A classic example is an encoder which encodes an image into a disentangled latent space.
    """

    class Config(MTLModule.Config):
        norm_layer: Literal['nonorm', 
                            'instancenorm', 
                            'keepnorm', 
                            'layernorm', 
                            'taskspecific-batchnorm',
                            'affinelayernorm'] = 'layernorm'

    def __init__(self, args: Config) -> None:
        super().__init__(args)
        self.args = args
        self.next_active_task: str = ""
        self.task_specific_modules: List[TaskSpecificLayer] = []
        self._made_mtl_compatible = False

    def make_mtl_compatible(self):
        # Set normalization layer
        if self.args.norm_layer == "keepnorm":
            # shared blocks should use batchnorm as default
            pass
        elif self.args.norm_layer == "layernorm" or self.args.norm_layer == "affinelayernorm":
            if self.args.norm_layer == "layernorm":
                # Transformer models come with Layernorms by default, those only need to lose their learnable params
                replace_childen_recursive(
                    self,
                    nn.LayerNorm,
                    lambda oldnorm: nn.LayerNorm(
                        normalized_shape=oldnorm.normalized_shape,
                        eps=oldnorm.eps,
                        elementwise_affine=False)
                )
            # CNNs come with Batchnorms by default, those can be replaced by Groupnorm with one group
            replace_childen_recursive(self,
                                      nn.modules.batchnorm._NormBase,
                                      lambda oldnorm: nn.GroupNorm(
                                          1,
                                          oldnorm.num_features,
                                          affine=self.args.norm_layer == "affinelayernorm")
                                      )
        elif self.args.norm_layer == "instancenorm":
            replace_childen_recursive(self, nn.modules.batchnorm._NormBase, build_instancenorm_like)
        elif self.args.norm_layer == "nonorm":
            replace_childen_recursive(self, nn.modules.batchnorm._NormBase, lambda _: nn.Identity())
        elif self.args.norm_layer == "taskspecific-batchnorm":
            # Batchnorm supertype taken from the PyTorch implementation of SyncBatchNorm.convert_sync_batchnorm
            self._make_layertype_task_specific(nn.modules.batchnorm._BatchNorm)
        else:
            raise Exception(f"Unknown normlayer {self.args.norm_layer}")

        self._made_mtl_compatible = True

    def convert_to_3d(self):
        raise DeprecationWarning("Converting to 3D encoder is currently untested")
        for k, layer in self.named_children():
            setattr(self, k, convert_2d_to_3d(layer))

    def _make_layertype_task_specific(self, layertype_to_replace):
        """
        Replaces all layers of a certain type by a wrapper module which copies that layer for each task.
        """
        def task_specific_constructor(oldlayer) -> TaskSpecificLayer:
            newlayer = TaskSpecificLayer(oldlayer)
            self.task_specific_modules.append(newlayer)
            return newlayer

        replace_childen_recursive(self, layertype_to_replace, task_specific_constructor)

    def prepare_for_task(self, task_id: str) -> None:
        """
        Needs to be called once before training for each task if task-specific layers are used.
        """
        for l in self.task_specific_modules:
            l.create_layer_for_task(task_id)

    def set_active_task(self, task_id: str):
        """
        Needs to be called once before each forward pass if task-specific layers are used.
        """
        for l in self.task_specific_modules:
            l.set_active_task(task_id)

    @abstractmethod
    def forward(self,  # type: ignore (weird override thing from PyTorch)
                input):
        raise NotImplementedError
