# Supplementary material for: Overcoming data scarcity in biomedical imaging with a foundational multi-task model
Source: Nat Comput Sci. 2024 Jul 19;4(7):495–509. doi: 10.1038/s43588-024-00662-z (PMC11288886; doi:10.1038/s43588-024-00662-z)
Supplement: Supplementary file 4 — The source code for reproducing the study results. For the most recent version, see https://github.com/FraunhoferMEVIS/MedicalMultitaskModeling. For the corresponding model weights of this study, see https://zenodo.org/records/11383543. [file 43588_2024_662_MOESM4_ESM.zip › code/original_version/mtl-torch/mtl_torch/mtl_modules/tasks/ClassificationTask.py]

# Copyright (c) Fraunhofer MEVIS, Germany. All rights reserved.

from __future__ import annotations
import json
from ast import Not
from typing import Any, List, Dict, Mapping, Tuple, Optional, Type, Literal
from typing_extensions import Annotated
import random
from PIL.Image import Image as PIL_Image
import logging

import wandb
import numpy as np
import torch
import torch.nn as nn
from torch.utils.data import Dataset
from pydantic import Field

from mtl_torch.logging.type_ext import StepMetricDict
from mtl_torch.logging.wandb_ext import build_wandb_image_for_clf

from .MTLTask import MTLTask
from mtl_torch.data_loading.TrainValCohort import TrainValCohort
from mtl_torch.data_loading.ClassificationDataset import ClassificationDataset
from mtl_torch.mtl_modules.shared_blocks.SharedBlock import SharedBlock
from mtl_torch.neural import LossConfigs, CrossEntropyLossConfig
from mtl_torch.mtl_modules.shared_blocks.SharedModules import SharedModules

from mtl_torch.utils import flatten_list_of_dicts
from sklearn.metrics import roc_auc_score, accuracy_score, f1_score, top_k_accuracy_score


class ClassificationTask(MTLTask):
    """
    Special case of a MTLTask which deals with classification directly from the backbone's output $$Z$$.

    It requires cohorts holding classification datasets.

    Labels are encoded by their index in `class_names`.
    In consequence, the order needs to correspond to the labels!!
    """
    class Config(MTLTask.Config):
        encoder_key: str = "encoder"
        loss_fn: Annotated[LossConfigs, Field(discriminator='loss_type')] = CrossEntropyLossConfig()
        dropout: float = 0.2
        metrics: Optional[List[Literal["confusion matrix", "accuracy", "top5accuracy", "auc", "f1"]]] = Field(
            default=None,
            description="If none, the task will decide which metrics make sense"
        )
        head: Literal['pretraining', 'smart'] = 'pretraining'

    @classmethod
    def from_torchvision_style(cls: Type[ClassificationTask],
                               hidden_dim: int,
                               class_names: List[str],
                               task_config: Config,
                               cohort_config: TrainValCohort.Config,
                               train_ds: Dataset[Tuple[PIL_Image, torch.Tensor]],
                               val_ds: Dataset[Tuple[PIL_Image, torch.Tensor]],
                               ) -> ClassificationTask:
        """
        Automatically builds a task from torchvision default datasets.

        Torchvision datasets provide their training examples using tuples (PIL_Image, class_index: Integer-torch-tensor)
        """
        cohort = TrainValCohort(
            cohort_config,
            ClassificationDataset.from_torchvision(train_ds, class_names=class_names),
            # If no validation set is specified, the trainer will use cross-validation from the training set
            ClassificationDataset.from_torchvision(val_ds, class_names=class_names)  # if val_ds is not None else None
        )
        return cls(
            hidden_dim,
            class_names,
            task_config,
            cohort
        )

    def __init__(self,
                 hidden_dim: int,
                 class_names: List[str],  # unused and will be removed
                 args: Config,
                 cohort: TrainValCohort[ClassificationDataset]):
        super().__init__(args, cohort)
        self.args: ClassificationTask.Config  # Make sure IDE knows about the task specific fields
        self.class_names = cohort.datasets[0].get_classes_for_visualization()
        self.hidden_dim = hidden_dim

        if self.args.head == 'pretraining':
            self.task_modules = self._create_pretraining_head()
        else:
            self.task_modules = self._create_smart_head()
        self.criterion: nn.Module = self.args.loss_fn.build_instance()

    def _create_pretraining_head(self):
        out_dim = len(self.class_names)
        new_dict = nn.ModuleDict({
            "classification_head": nn.Sequential(
                nn.Dropout(p=self.args.dropout),
                nn.ReLU(),
                nn.Linear(self.hidden_dim, out_dim)
            )})
        return new_dict

    def _create_smart_head(self) -> nn.ModuleDict:
        out_dim = len(self.class_names)
        new_dict = nn.ModuleDict({
            "classification_head": nn.Sequential(
                nn.Dropout(p=self.args.dropout),
                nn.ReLU(),
                nn.Linear(
                    max(out_dim * 4, self.hidden_dim),
                    max(out_dim * 4, self.hidden_dim//2)
                ),
                nn.Dropout(p=self.args.dropout),
                nn.ReLU(),
                nn.Linear(self.hidden_dim//2, out_dim)
            )})
        return new_dict

    def prepare_batch(self, batch: Dict[str, Any]) -> Any:
        batch["image"] = batch["image"].to(self.torch_device)
        batch["class"] = batch["class"].to(self.torch_device)
        return batch

    def forward(self, x, shared_blocks: Dict[str, SharedBlock]):
        _, hidden_vector = shared_blocks[self.args.encoder_key](x)

        # Intern way of storing the hidden vector
        # self._hidden_vector_buffer = hidden_vector.detach().cpu().clone()

        out = self.task_modules["classification_head"](hidden_vector)
        return out

    def training_step(self,
                      batch: Dict[str, Any],
                      shared_blocks: SharedModules):
        x = batch['image']
        y = batch['class']

        # skip if batch is empty
        tensornums = [bool(t.numel()) for t in x]
        if not True in tensornums:
            logging.info("encountered batch without valid training examples, skipping batch")
            return None

        y_hat = shared_blocks.forward(x, self.forward)

        # dealing last batch of a Cachingsubcase Dataset
        assert y.shape[0] == y_hat.shape[0], f"Till found something, {y.shape=}, {y_hat.shape=}"
        # if not y.shape[0] == y_hat.shape[0]:
        #     y = y.long()
        #     y_hat = y_hat.unsqueeze(0)
        
        batch_loss = self.criterion(y_hat, y) / np.log(len(self.class_names))

        step_results: StepMetricDict = {  # type: ignore (.numpy() does not correctly indicate numpy array)
            "targets": y.cpu().numpy(),
            "logits": y_hat.detach().cpu().numpy(),
            "preds": torch.argmax(y_hat.detach().cpu(), dim=1).numpy(),
        }
        self.add_step_result(batch_loss.item(), step_results)

        live_vis = self._visualize_preds(
            x.detach().cpu(),
            step_results,
            batch["meta"] if "meta" in batch else [{} for _ in range(batch['image'].shape[0])]
        )

        return batch_loss, live_vis

    def _visualize_preds(self, training_ims, step_metrics: Dict, metas: List[Dict]) -> Dict[str, Any]:
        vis_n = min(self._takeout_vis_budget(), training_ims.size(0))

        if vis_n <= 0:
            return {}

        preds = []
        for rand_index in random.sample(list(range(training_ims.size(0))), vis_n):
            metastr = json.dumps(metas[rand_index], default=lambda o: str(o))
            wandb_img, description, true_str, pred_str = build_wandb_image_for_clf(
                training_ims[rand_index],
                step_metrics['targets'][rand_index],
                step_metrics['preds'][rand_index],
                self.class_names,
                caption_suffix=metastr
            )
            preds.append(wandb_img)
        return {"preds": preds} if preds else {}

    def _get_short_class_names(self, max_length=10):
        if True in [len(c) > max_length for c in self.class_names]:
            return [f"{i};{c[:max_length]}" for i, c in enumerate(self.class_names)]
        else:
            return self.class_names

    def log_epoch_metrics(self) -> Tuple[Dict[str, Any], str]:
        metrics = flatten_list_of_dicts(self._step_metrics)
        if self.args.metrics is None:
            if len(self.class_names) <= 25:
                selected_metrics = ["confusion matrix", "accuracy", "auc", "f1"]
            else:
                selected_metrics = ["accuracy", "top5accuracy"]
        else:
            selected_metrics = self.args.metrics

        _, print_str = super().log_epoch_metrics()
        log_dict = {}

        if "accuracy" in selected_metrics:
            log_dict["acc"] = accuracy_score(y_true=metrics["targets"], y_pred=metrics["preds"])
            print_str = f"{print_str} - acc: {log_dict['acc']}"

        if "top5accuracy" in selected_metrics:
            classes_in_loop = np.unique(metrics["targets"])
            classes_in_loop.sort()
            log_dict["top5acc"] = top_k_accuracy_score(
                y_true=metrics["targets"],
                y_score=metrics["logits"][:, classes_in_loop],
                k=5,
                labels=classes_in_loop
            )
            print_str = f"{print_str} - top5acc: {log_dict['top5acc']}"

        if "auc" in selected_metrics:
            # Binary classification
            if metrics['logits'].shape[1] == 2:
                preds = nn.Softmax(dim=1)(torch.from_numpy(metrics['logits']))[:, 1]
            else:
                preds = nn.Softmax(dim=1)(torch.from_numpy(metrics['logits']))

            try:
                log_dict["auc"] = roc_auc_score(
                    metrics["targets"],
                    preds,
                    multi_class='ovr')

                print_str = f"{print_str} - auc: {log_dict['auc']}"
            except ValueError as e:
                logging.warn(f"Computing auc failed with {e}")

        if "confusion matrix" in selected_metrics:
            log_dict["confmat"] = wandb.plot.confusion_matrix(
                preds=metrics["preds"],  # type: ignore
                y_true=metrics["targets"],  # type: ignore
                class_names=self._get_short_class_names(),
                title=f"{self._prefix}_{self.get_name()}"
            )

        if "f1" in selected_metrics:
            log_dict["f1"] = f1_score(y_true=metrics["targets"], y_pred=metrics["preds"], average='macro')

        return log_dict, print_str
