# Supplementary material for: Overcoming data scarcity in biomedical imaging with a foundational multi-task model
Source: Nat Comput Sci. 2024 Jul 19;4(7):495–509. doi: 10.1038/s43588-024-00662-z (PMC11288886; doi:10.1038/s43588-024-00662-z)
Supplement: Supplementary file 4 — The source code for reproducing the study results. For the most recent version, see https://github.com/FraunhoferMEVIS/MedicalMultitaskModeling. For the corresponding model weights of this study, see https://zenodo.org/records/11383543. [file 43588_2024_662_MOESM4_ESM.zip › code/original_version/mtl-torch/mtl_torch/mtl_modules/tasks/MultilabelClassificationTask.py]

# Copyright (c) Fraunhofer MEVIS, Germany. All rights reserved.

from __future__ import annotations
from typing import Any, List, Dict, Mapping, Tuple, Optional, Type, Literal
import random
from PIL.Image import Image as PIL_Image

import wandb
import numpy as np
import torch
import torch.nn as nn
import torch.nn.functional as F
from torch.utils.data import Dataset

from mtl_torch.logging.type_ext import StepMetricDict
from mtl_torch.logging.wandb_ext import build_wandb_image_for_clf

from .MTLTask import MTLTask
from mtl_torch.data_loading.TrainValCohort import TrainValCohort
from mtl_torch.data_loading.MultilabelClassificationDataset import MultilabelClassificationDataset
from mtl_torch.mtl_modules.shared_blocks.SharedBlock import SharedBlock
from mtl_torch.mtl_modules.shared_blocks.SharedModules import SharedModules
from mtl_torch.logging.wandb_ext import remove_wandb_special_chars

from mtl_torch.utils import flatten_list_of_dicts
from sklearn.metrics import roc_auc_score, accuracy_score, f1_score


class MultilabelClassificationTask(MTLTask):
    """
    Multilabel task. Takes a single image as input and can predict multiple binary classes.
    If you have multiple multi-class problems, you either need to convert that problem
    into a binary problem for each class or multiple multi-class classification tasks.

    Loss weights are optional.
    If a loss weight is zero this class will not contribute to the loss or metrics.

    For AUC computation, classes completely missing are ignored.
    """
    class Config(MTLTask.Config):
        encoder_key: str = "encoder"
        confidence_threshold: float = 0.5
        dropout: float = 0.2
        metrics: List[Literal["acc", "f1", "auc"]] = ["acc", "auc"]

    def __init__(self,
                 hidden_dim: int,
                 args: Config,
                 cohort: TrainValCohort[MultilabelClassificationDataset]):
        super().__init__(args, cohort)
        self.args: MultilabelClassificationTask.Config
        self.hidden_dim: int = hidden_dim
        self.class_names: List[str] = cohort.datasets[0].class_names

        self.task_modules = nn.ModuleDict({
            "classification_head": nn.Sequential(
                nn.Dropout(p=self.args.dropout),
                nn.ReLU(),
                nn.Linear(self.hidden_dim, len(self.class_names))
            )})

    def prepare_batch(self, batch: Dict[str, Any]) -> Any:
        batch["image"] = batch["image"].to(self.torch_device)
        batch["class_labels"] = batch["class_labels"].to(self.torch_device)
        if "loss_weights" in batch:
            batch["loss_weights"] = batch["loss_weights"].to(self.torch_device)
        return batch

    def forward(self, x, shared_blocks: Dict[str, SharedBlock]):
        assert shared_blocks[self.args.encoder_key].training == self.training,\
            f"Encoder is in different state than {self.get_name()}"
        _, hidden_vector = shared_blocks[self.args.encoder_key](x)

        out = self.task_modules["classification_head"](hidden_vector)
        return out

    def training_step(self,
                      batch: Dict[str, Any],
                      shared_blocks: SharedModules) -> Tuple[torch.Tensor, Dict]:
        x = batch['image']
        y = batch['class_labels']
        w = batch["loss_weights"] if "loss_weights" in batch else None

        y_hat = shared_blocks.forward(x, self.forward)

        batch_loss = F.binary_cross_entropy_with_logits(
            y_hat,
            y,
            weight=w
        ) * 1.44269  # log2(exp(1))
        if w is not None:
            batch_loss = batch_loss / w.mean()

        with torch.no_grad():
            step_results: StepMetricDict = {  # type: ignore (.numpy() does not correctly indicate numpy array)
                "targets": y.cpu().numpy(),
                "logits": y_hat.detach().cpu().numpy(),
                "preds": torch.sigmoid(y_hat).detach().cpu().numpy(),
                "weights": w.detach().cpu().numpy() if w is not None else np.ones(y.shape)
            }
            self.add_step_result(batch_loss.item(), step_results)

            live_vis = self._visualize_preds(
                x.detach().cpu(),
                step_results,
                batch['meta'] if 'meta' in batch else None
            )

        return batch_loss, live_vis

    def _visualize_preds(self, training_ims, step_metrics: Dict, metainfo: Optional[List[Dict]]) -> Dict[str, Any]:
        vis_n = min(self._takeout_vis_budget(), training_ims.size(0))

        if vis_n <= 0:
            return {}

        preds = []
        for rand_index in random.sample(list(range(training_ims.size(0))), vis_n):
            predstrs = [f"{cls_name}({target})>{pred:.2f}"
                        for cls_name, target, pred in zip(
                            self.class_names,
                            step_metrics['targets'][rand_index],
                            step_metrics['preds'][rand_index])]
            preds.append(wandb.Image(
                training_ims[rand_index],
                caption="\n".join(predstrs)))
        return {"preds": preds} if preds else {}

    def _get_short_class_names(self, max_length=10):
        if True in [len(c) > max_length for c in self.class_names]:
            return [f"{i};{c[:max_length]}" for i, c in enumerate(self.class_names)]
        else:
            return self.class_names

    def log_epoch_metrics(self) -> Tuple[Dict[str, Any], str]:
        metric_computers = {
            "acc": accuracy_score,
            "f1": f1_score
        }
        metrics = flatten_list_of_dicts(self._step_metrics)

        _, print_str = super().log_epoch_metrics()
        log_dict = {}

        preds_per_class = [metrics["preds"][:, i] > self.args.confidence_threshold
                           for i, _ in enumerate(self.class_names)]
        weights_per_class = [metrics["weights"][:, i] for i, _ in enumerate(self.class_names)]

        for metric_literal in self.args.metrics:
            if metric_literal in ["acc", "f1"]:
                metrics_per_class = \
                    {f"{self.class_names[i]}_{metric_literal}": metric_computers[metric_literal](
                        y_true=metrics["targets"][:, i],
                        y_pred=preds_per_class[i],
                        sample_weight=weights_per_class[i])
                     for i, _ in enumerate(self.class_names)}
            elif metric_literal == "auc":
                metrics_per_class = \
                    {f"{self.class_names[i]}_{metric_literal}": roc_auc_score(
                        y_true=metrics["targets"][:, i],
                        y_score=metrics["logits"][:, i],
                        sample_weight=weights_per_class[i])
                     for i, _ in enumerate(self.class_names) if len(np.unique(metrics["targets"][:, i])) > 1}
                metrics_per_class = {k: v for k, v in metrics_per_class.items() if not np.isnan(v)}
            else:
                raise Exception(f"Unknown metric {metric_literal}")
            log_dict[f"{metric_literal}_mean"] = np.mean(list(metrics_per_class.values()))  # type: ignore
            print_str = f"{print_str} - {metric_literal}_mean: {log_dict[f'{metric_literal}_mean']}"
            for class_name, v in metrics_per_class.items():
                log_dict[f"{remove_wandb_special_chars(class_name)}"] = v

        return log_dict, print_str
