# Supplementary material for: Overcoming data scarcity in biomedical imaging with a foundational multi-task model
Source: Nat Comput Sci. 2024 Jul 19;4(7):495–509. doi: 10.1038/s43588-024-00662-z (PMC11288886; doi:10.1038/s43588-024-00662-z)
Supplement: Supplementary file 4 — The source code for reproducing the study results. For the most recent version, see https://github.com/FraunhoferMEVIS/MedicalMultitaskModeling. For the corresponding model weights of this study, see https://zenodo.org/records/11383543. [file 43588_2024_662_MOESM4_ESM.zip › code/original_version/mtl-torch/mtl_torch/mtl_modules/tasks/SemSegTask.py]

# Copyright (c) Fraunhofer MEVIS, Germany. All rights reserved.

import logging
import random
import json
from pydantic import Field
from typing import Dict, Tuple, Any, List, cast, Literal, Union, Optional

import wandb
import numpy as np
import torch
import torch.nn as nn

import torchvision.transforms.functional as F
from torchvision.transforms import Resize, InterpolationMode

from monai.losses import DiceFocalLoss
from monai.networks.utils import one_hot
from mtl_torch.logging.type_ext import StepMetricDict

from mtl_torch.mtl_modules.shared_blocks.PyramidDecoder import PyramidDecoder

from .MTLTask import MTLTask
from mtl_torch.utils import flatten_list_of_dicts
from mtl_torch.mtl_modules.shared_blocks.SharedBlock import SharedBlock
from mtl_torch.mtl_modules.shared_blocks.SharedModules import SharedModules
from mtl_torch.data_loading.TrainValCohort import TrainValCohort
from mtl_torch.data_loading.SemSegDataset import SemSegDataset
from mtl_torch.neural.module_conversions import convert_2d_to_3d
from mtl_torch.mtl_modules.shared_blocks.MTLDecoder import MTLDecoder
from mtl_torch.neural.losses import SMPDiceFocalLoss2D

from segmentation_models_pytorch.base.heads import SegmentationHead
import segmentation_models_pytorch.losses as smp_losses
import segmentation_models_pytorch.metrics as smp_metrics


def get_single_metrics(pred_mask: torch.Tensor,
                       true_mask: torch.Tensor,
                       original_shape: Tuple[int, int],
                       class_names: List[str],
                       ignore_index: Optional[int] = None):
    """
    Expects single images, not batches!
    """
    # Sometimes the metrics are desired on the original image size, not the network output size
    if original_shape != pred_mask.shape[-2:]:
        assert len(pred_mask.shape) == len(original_shape)
        assert len(true_mask.shape) == len(original_shape)
        resize_function = Resize(size=original_shape, interpolation=InterpolationMode.NEAREST)
        _pred_mask = resize_function(torch.unsqueeze(pred_mask, dim=0))
        _true_mask = resize_function(torch.unsqueeze(true_mask, dim=0))
    else:
        _pred_mask: torch.LongTensor = torch.unsqueeze(pred_mask, dim=0)  # type: ignore
        _true_mask: torch.LongTensor = torch.unsqueeze(true_mask, dim=0)  # type: ignore

    # Sadly, smp can only compute metrics with ignore_index outside the valid class indices
    num_classes = len(class_names)
    if ignore_index is not None:
        _pred_mask[_pred_mask == ignore_index] = -1
        _true_mask[_true_mask == ignore_index] = -1
        _pred_mask[_pred_mask > ignore_index] -= 1
        _true_mask[_true_mask > ignore_index] -= 1
        num_classes -= 1

    return smp_metrics.get_stats(
        _pred_mask,
        _true_mask,
        mode="multiclass",
        num_classes=num_classes,
        ignore_index=-1
    )


def get_batch_metrics(
        pred_masks: torch.Tensor,
        true_masks: torch.Tensor,
        original_shapes: List[Tuple[int, int]],
        class_names: List[str],
        ignore_index: Optional[int] = None) -> Tuple[torch.Tensor, torch.Tensor, torch.Tensor, torch.Tensor]:
    """
    Setting original shape is important because the metrics are better on a smaller image size!

    original shapes is a list of the shapes for the whole batch:
    """
    res = []
    # assert isinstance(pred_masks, torch.LongTensor) and isinstance(true_masks, torch.LongTensor)
    assert pred_masks.shape == true_masks.shape

    # if original_shapes is None:
    #     return smp_metrics.get_stats(
    #         pred_masks,
    #         true_masks,
    #         mode="multiclass", num_classes=len(class_names)
    #     )  # type: ignore (They annotated the tuple wrong)
    # self.args.batch_size cannot be used, because the last batch can be smaller than batch_size
    for index_in_batch in range(pred_masks.shape[0]):
        single_image_metrics = get_single_metrics(
            pred_masks[index_in_batch],
            true_masks[index_in_batch],
            tuple(original_shapes[index_in_batch]),
            class_names,
            ignore_index=ignore_index
        )
        res.append(single_image_metrics)
    tp = torch.concat([x[0] for x in res])
    fp = torch.concat([x[1] for x in res])
    fn = torch.concat([x[2] for x in res])
    tn = torch.concat([x[3] for x in res])
    return tp, fp, fn, tn


class SemSegTask(MTLTask):
    """
    Semantic segmentation task. Uses a fixed loss function by adding focalloss and dice loss together.

    For building the task-specific heads it needs the number of output channels of the decoder it should use.

    Expects a dataset with tuples (image, mask). For example:

    >>> from mtl_torch.interactive import *
    >>> from mtl_torch.data_loading.synthetic.shape_dataset import ShapeDataset, CanvasConfig
    >>> ds = ShapeDataset(ShapeDataset.Config())
    >>> ssds = data.SemSegDataset(
    ...     src_ds=ds,
    ...     src_transform=ShapeDataset.cohort_transform(),
    ...     class_names=["background"] + ds.get_class_names())
    >>> t = tasks.SemSegTask(
    ...     args=configs.SemSegTaskConfig(module_name="TestSegmentation"),
    ...     cohort=data.TrainValCohort(configs.TrainValCohortConfig(), ssds, val_ds=None),
    ...     for_decoder=blocks.PyramidDecoder(PyramidDecoder.Config(), [32, 64, 128], 32),
    ...     class_names=ssds.class_names
    ... )
    """

    class Config(MTLTask.Config):
        encoder_key: str = "encoder"
        decoder_key: str = "decoder"
        decoder_type: Literal["pyramid", "mtldecoder"] = "pyramid"
        ignore_index: Optional[int] = Field(
            default=None,
            description="If set, the loss will ignore this index."
        )
        loss: Literal['dicefocal', 'dice'] = 'dicefocal'
        dropout: float = 0.
        headdropout: float = 0.
        head_kernel_size: int = Field(
            default=3,
            description="Controls the receptive field of the head."
        )

    def __init__(self,
                 class_names: List[str],
                 for_decoder: Union[MTLDecoder, PyramidDecoder],
                 args: Config,
                 cohort: TrainValCohort[SemSegDataset]):
        super().__init__(args, cohort)
        self.args: SemSegTask.Config
        self.class_names = class_names
        assert self.class_names == cohort.datasets[0].class_names

        self.task_modules = nn.ModuleDict({
            "segmentation_head": nn.Conv2d(
                for_decoder.get_output_dim_per_pixel(),
                len(self.class_names),
                kernel_size=self.args.head_kernel_size,
                padding=self.args.head_kernel_size // 2
            ),
            "dropout": nn.ModuleList([nn.Dropout2d(p=self.args.dropout) if self.args.dropout > 0 else nn.Identity()
                                      for _ in range(4)]),
            "headdropout": nn.Dropout2d(p=self.args.headdropout) if self.args.headdropout > 0 else nn.Identity(),
        })

        self.crit = SMPDiceFocalLoss2D(ignore_index=self.args.ignore_index)
        if self.args.loss == 'dice':
            self.crit = smp_losses.DiceLoss(mode="multiclass", ignore_index=self.args.ignore_index)

    def prepare_batch(self, batch: Dict[str, Any]) -> Any:
        batch["image"] = batch["image"].to(self.torch_device)
        spatial_dims = batch["image"].size()[2:]  # type: ignore
        assert False not in [dim % 32 == 0 for dim in spatial_dims], \
            f"All spatial dimensions need to be divisable by 32, but you have {spatial_dims=}"

        batch["label"] = batch["label"].to(self.torch_device)
        return batch

    def forward(self, x: Dict[str, Any], shared_blocks: Dict[str, SharedBlock]):
        feat, z = shared_blocks[self.args.encoder_key](x)

        if self.args.dropout > 0.:
            feat = [feat[0]] + [self.task_modules["dropout"][i](f) for i, f in enumerate(feat[1:])]  # type: ignore

        # The decoder computes from the feature pyramid and the image's hidden dimension an embedding per pixel
        if self.args.decoder_type == "mtldecoder":
            decoder: MTLDecoder = shared_blocks[self.args.decoder_key]  # type: ignore
            decoder_output = decoder.forward(feat, z)  # type: ignore
        elif self.args.decoder_type == "pyramid":
            decoder: PyramidDecoder = cast(
                PyramidDecoder, shared_blocks[self.args.decoder_key])
            decoder_output = decoder.forward(feat)
        else:
            raise Exception(f"Unknown decoder type: {self.args.decoder_type}")

        # task specific computation
        if self.args.headdropout > 0.:
            decoder_output = self.task_modules['headdropout'](decoder_output)
        masks_logits = self.task_modules["segmentation_head"](decoder_output)
        return masks_logits

    def training_step(self, batch: Dict[str, Any], shared_blocks: SharedModules
                      ) -> Optional[Tuple[torch.Tensor, Dict]]:
        im = batch["image"]
        mask = batch["label"]
        # Skip the batch, if there is only the ignore index in the mask
        if self.args.ignore_index is not None and torch.unique(mask).shape[0] == 1 and torch.unique(mask)[0] == self.args.ignore_index:
            logging.warn(
                f"In {self.args.module_name}, a whole batch with size {mask.shape} had only ignore index {self.args.ignore_index}.")
            return None

        metas = batch["meta"] if "meta" in batch else [{} for _ in range(im.shape[0])]

        y_hat = shared_blocks.forward(im, self.forward)

        if y_hat.shape != mask.shape:
            mask = F.resize(mask, y_hat.shape[-2:], interpolation=InterpolationMode.NEAREST)

        batch_loss = self.crit(y_hat, mask)

        with torch.no_grad():
            # Keep on GPU because metrics can be computed on GPU
            im_detached, mask_detached, y_hat_detached = im.detach(), mask.detach(), y_hat.detach()
            y_hat_detached = torch.argmax(y_hat_detached.sigmoid(), dim=1)

            tp, fp, fn, tn = get_batch_metrics(
                y_hat_detached.long(),
                mask_detached.long(),
                batch.get("original_shape", [im.shape[-2:] for _ in range(im.shape[0])]),
                self.class_names,
                ignore_index=self.args.ignore_index
            )
            step_metrics: StepMetricDict = {
                "tp": tp.numpy(),
                "fp": fp.numpy(),
                "fn": fn.numpy(),
                "tn": tn.numpy()
            }  # type: ignore
            self.add_step_result(batch_loss.item(), step_metrics)

            r = self._visualize_preds(im_detached, mask_detached, y_hat_detached, step_metrics, metas)

        return batch_loss, r

    @torch.no_grad()
    def _visualize_pred(self, img, mask, pred, im_iou, meta: Dict) -> wandb.Image:
        if pred.shape[-2:] != img.shape[-2:]:
            # Add channel dim, resize, remove channel dim:
            mask = F.resize(mask.unsqueeze(0), img.shape[-2:], interpolation=InterpolationMode.NEAREST).squeeze()
            pred = F.resize(pred.unsqueeze(0), img.shape[-2:], interpolation=InterpolationMode.NEAREST).squeeze()

        metastr = json.dumps(meta, default=lambda o: str(o))
        res = wandb.Image(
            img,
            masks={
                "predictions": {
                    "mask_data": pred.numpy(),
                    "class_labels": {i: self.class_names[i] for i in range(len(self.class_names))}
                },
                "ground_truth": {
                    "mask_data": mask.numpy(),
                    "class_labels": {i: self.class_names[i] for i in range(len(self.class_names))}
                }
            },
            caption=f"{self.class_names}\nIOU: {im_iou.numpy()}\n[{torch.min(img):.2f}, {torch.max(img):.2f}]\n{img.shape}\n{metastr}]"
        )
        return res

    @torch.no_grad()
    def _visualize_preds(self, train_ims, train_masks, preds, step_metrics: Dict, metas: List[Dict]) -> Dict:
        res = {}

        vis_n = min(self._takeout_vis_budget(), train_ims.size(0))
        if vis_n >= 1:
            batch_size = train_ims.size(0)
            wandb_ims = []
            for rand_index in random.sample(list(range(batch_size)), vis_n):
                im, mask, pred = train_ims[rand_index].cpu(), train_masks[rand_index].cpu(), preds[rand_index].cpu()
                im_iou = smp_metrics.iou_score(
                    torch.LongTensor(step_metrics['tp'][rand_index]),
                    torch.LongTensor(step_metrics['fp'][rand_index]),
                    torch.LongTensor(step_metrics['fn'][rand_index]),
                    torch.LongTensor(step_metrics['tn'][rand_index]))
                wandb_ims.append(self._visualize_pred(im, mask, pred, im_iou, metas[rand_index]))

            res["preds"] = wandb_ims
        return res

    def log_epoch_metrics(self) -> Tuple[Dict[str, Any], str]:
        flat_metrics = flatten_list_of_dicts(self._step_metrics)

        task_log_dict = {}

        by_class_ious = smp_metrics.iou_score(
            torch.LongTensor(flat_metrics['tp']),
            torch.LongTensor(flat_metrics['fp']),
            torch.LongTensor(flat_metrics['fn']),
            torch.LongTensor(flat_metrics['tn'])
        ).mean(dim=0)  # iou_score returns iou of all images by all classes [IMAGES, CLASSES]
        for i, class_name in enumerate(self.class_names):
            if self.args.ignore_index is not None and i == self.args.ignore_index:
                continue
            class_idx = i - 1 if self.args.ignore_index is not None and i > self.args.ignore_index else i
            task_log_dict[f"{class_name}iou"] = by_class_ious[class_idx]
        if self.args.ignore_index is not None:
            by_class_ious = np.delete(by_class_ious, self.args.ignore_index, None)
        task_log_dict["meanclassiou"] = by_class_ious.mean()

        _, print_str = super().log_epoch_metrics()
        return task_log_dict, f"{print_str} - mean-class-iou {task_log_dict['meanclassiou']}"

    @torch.no_grad()
    def get_logits_for_inputs(self,
                              input_batch: torch.Tensor,
                              shared_blocks: Dict[str, SharedBlock],
                              ) -> torch.Tensor:
        """
        Returns multiclass probabilities for each pixel in the input image using softmax.
        """
        input_batch = input_batch.to(shared_blocks[self.args.decoder_key].torch_device)
        logits = self.forward(input_batch, shared_blocks)  # type: ignore
        return logits

    @torch.no_grad()
    @staticmethod
    def logits_to_probas(logits: torch.Tensor,
                         output_size: Optional[Tuple[int, int]] = None) -> torch.Tensor:
        """
        Converts logits to probabilities using softmax.

        If output_size is set, the probabilities will be resized to that size using bilinear interpolation.

        It is not merged with get_logits_for_inputs because then the logits can be computed using ONNX.
        """
        probas = logits.softmax(dim=1)
        if output_size is not None:
            probas = F.resize(probas, list(output_size), interpolation=InterpolationMode.BILINEAR)
        return probas

    @torch.no_grad()
    @staticmethod
    def probas_to_preds(out_probas: torch.Tensor,
                        confidence_threshold: Optional[float] = None,
                        uncertainty_class=0):
        """
        Computes predictions for softmax probabilities, e.g. computed using SemSegTask.static_inference.

        If confidence_threshold is set, all pixels that do not have a certain prediction above that threshold
        will be set to uncertainty_class.
        """
        max_values, prediction = torch.max(out_probas, dim=1)
        if confidence_threshold is not None:
            prediction[max_values < confidence_threshold] = uncertainty_class
        return prediction
