# Supplementary material for: Overcoming data scarcity in biomedical imaging with a foundational multi-task model
Source: Nat Comput Sci. 2024 Jul 19;4(7):495–509. doi: 10.1038/s43588-024-00662-z (PMC11288886; doi:10.1038/s43588-024-00662-z)
Supplement: Supplementary file 4 — The source code for reproducing the study results. For the most recent version, see https://github.com/FraunhoferMEVIS/MedicalMultitaskModeling. For the corresponding model weights of this study, see https://zenodo.org/records/11383543. [file 43588_2024_662_MOESM4_ESM.zip › code/original_version/mtl-torch/mtl_torch/neural/activations.py]

# Copyright (c) Fraunhofer MEVIS, Germany. All rights reserved.

from enum import Enum
from typing import Callable
import torch.nn as nn

from mtl_torch.neural.TorchModule import TorchModule


class ActivationFn(str, Enum):
    Identity = 'identity'
    Sigmoid = 'sigmoid'
    LogSigmoid = 'logsigmoid'
    Tanh = 'tanh'
    ReLU = 'relu'
    LeakyReLU = 'leakyrelu'


fn_converter = {
    ActivationFn.Identity: nn.Identity,
    ActivationFn.LogSigmoid: nn.LogSigmoid,
    ActivationFn.Sigmoid: nn.Sigmoid,
    ActivationFn.Tanh: nn.Tanh,
    ActivationFn.ReLU: nn.ReLU,
    ActivationFn.LeakyReLU: nn.LeakyReLU
}


class ActivationFunctionConfig(TorchModule):
    fn_type: ActivationFn

    def build_instance(self, *args, **kwargs) -> nn.Module:
        return fn_converter[self.fn_type]()
