# Supplementary material for: Overcoming data scarcity in biomedical imaging with a foundational multi-task model
Source: Nat Comput Sci. 2024 Jul 19;4(7):495–509. doi: 10.1038/s43588-024-00662-z (PMC11288886; doi:10.1038/s43588-024-00662-z)
Supplement: Supplementary file 4 — The source code for reproducing the study results. For the most recent version, see https://github.com/FraunhoferMEVIS/MedicalMultitaskModeling. For the corresponding model weights of this study, see https://zenodo.org/records/11383543. [file 43588_2024_662_MOESM4_ESM.zip › code/original_version/mtl-torch/mtl_torch/neural/losses.py]

# Copyright (c) Fraunhofer MEVIS, Germany. All rights reserved.

import logging
from typing import Literal
import numpy as np
import torch
import torch.nn as nn
import torch.nn.functional as F
from torchvision.transforms import transforms
from torchvision.models import vgg16, VGG16_Weights, resnet18, ResNet18_Weights

from .TorchModule import TorchModule
import segmentation_models_pytorch.losses as smp_losses

from mtl_torch.torch_ext import replace_childen_recursive


class CrossEntropyLossConfig(TorchModule):
    loss_type: Literal['cross_entropy'] = 'cross_entropy'

    def build_instance(self, *args, **kwargs) -> nn.Module:
        return nn.CrossEntropyLoss()


class FocalLossConfig(TorchModule):
    """
    Focal loss helps to focus your training on the difficult examples.
    """
    loss_type: Literal['focal'] = 'focal'
    alpha: float = 1.
    gamma: float = 2.
    logits: bool = True
    reduce: bool = True

    def build_instance(self, *args, **kwargs) -> nn.Module:
        return FocalLoss(self)


class MetricLearningLossConfig(TorchModule):
    loss_type: Literal['metric_loss'] = 'metric_loss'

    def build_instance(self, *args, **kwargs) -> nn.Module:
        from pytorch_metric_learning.losses import ContrastiveLoss, NTXentLoss
        return NTXentLoss()


class FocalLoss(nn.Module):
    """
    Loss based on cross entropy that emphasizes those outputs that have a large difference to the targets.
    Focal loss is a simple trick which can be used to train networks when class imbalance is present.
    Focusing parameter gamma: Increase to emphasize hard examples and put less effort into optimizing easy ones.

    For a drop in replacement of nn.CrossEntropyLoss, use the default values
    """

    def __init__(self, args: FocalLossConfig):
        super().__init__()
        self.args = args
        # self.alpha, self.gamma, self.logits, self.reduce = alpha, gamma, logits, reduce
        self.ce_loss = nn.CrossEntropyLoss(reduction='none')

    def forward(self, inputs: torch.Tensor, targets: torch.Tensor):
        # targets = targets.long()
        if self.args.logits:
            bce_loss = self.ce_loss(inputs, targets)
        else:
            bce_loss = F.cross_entropy(inputs, targets, reduce=None)
        pt = torch.exp(-bce_loss)
        f_loss = self.args.alpha * (1 - pt) ** self.args.gamma * bce_loss

        if self.args.reduce:
            return torch.mean(f_loss)
        else:
            return f_loss


class SMPDiceFocalLoss2D:
    def __init__(self, ignore_index) -> None:
        self.crit1 = SMPFocalLoss(mode="multiclass", ignore_index=ignore_index)
        self.crit2 = smp_losses.DiceLoss(mode="multiclass", ignore_index=ignore_index)

    def __call__(self, preds, mask):
        f_loss = self.crit1(preds, mask)
        d_loss = self.crit2(preds, mask)
        return (f_loss+d_loss) / 2


class SMPFocalLoss:
    def __init__(self, mode, ignore_index) -> None:
        self.crit = smp_losses.FocalLoss(mode=mode, ignore_index=ignore_index)

    def __call__(self, preds: torch.Tensor, targets: torch.Tensor):
        l = self.crit(preds, targets)
        if l.isnan():
            logging.warning(f"Focal loss is nan for {preds.shape=} and {targets.shape=}")
            return 0
        else:
            return l

class VGG16PerceptualLoss(nn.Module):
    """
    Adapted from https://github.com/CompVis/taming-transformers/blob/3ba01b241669f5ade541ce990f7650a3b8f65318/taming/modules/losses/lpips.py
    """
    def __init__(self) -> None:
        super().__init__()
        self._prepare_model(vgg16(VGG16_Weights).eval().features)        
        self.pre_transforms = transforms.Compose([
            transforms.Resize((224,224)),
            transforms.Normalize(mean=[0.485, 0.456, 0.406], std=[0.229, 0.224, 0.225])
        ])
        for param in self.parameters():
            param.requires_grad = False

    def _prepare_model(self, model):
        self.slice1 = torch.nn.Sequential()
        self.slice2 = torch.nn.Sequential()
        self.slice3 = torch.nn.Sequential()
        self.slice4 = torch.nn.Sequential()
        self.slice5 = torch.nn.Sequential()
        self.N_slices = 5
        for x in range(4):
            self.slice1.add_module(str(x), model[x])
        for x in range(4, 9):
            self.slice2.add_module(str(x), model[x])
        for x in range(9, 16):
            self.slice3.add_module(str(x), model[x])
        for x in range(16, 23):
            self.slice4.add_module(str(x), model[x])
        for x in range(23, 30):
            self.slice5.add_module(str(x), model[x])
    
    def extract_features(self,x):
        h = self.slice1(x)
        h_relu1_2 = h
        h = self.slice2(h)
        h_relu2_2 = h
        h = self.slice3(h)
        h_relu3_3 = h
        h = self.slice4(h)
        h_relu4_3 = h
        h = self.slice5(h)
        h_relu5_3 = h
        return [h_relu1_2, h_relu2_2, h_relu3_3, h_relu4_3, h_relu5_3]

    def forward(self, predicted, target):
        pred_features = self.extract_features(self.pre_transforms(predicted))
        target_features = self.extract_features(self.pre_transforms(target))

        loss = torch.abs(pred_features[0].contiguous() - target_features[0].contiguous()).mean([2,3], keepdim=True)
        for idx in range(1, len(pred_features)):
            loss =+ torch.abs(pred_features[idx].contiguous() - target_features[idx].contiguous()).mean([2,3], keepdim=True)
        
        return loss.mean()
