# Supplementary material for: Overcoming data scarcity in biomedical imaging with a foundational multi-task model
Source: Nat Comput Sci. 2024 Jul 19;4(7):495–509. doi: 10.1038/s43588-024-00662-z (PMC11288886; doi:10.1038/s43588-024-00662-z)
Supplement: Supplementary file 4 — The source code for reproducing the study results. For the most recent version, see https://github.com/FraunhoferMEVIS/MedicalMultitaskModeling. For the corresponding model weights of this study, see https://zenodo.org/records/11383543. [file 43588_2024_662_MOESM4_ESM.zip › code/original_version/mtl-torch/mtl_torch/neural/modules/simple_cnn.py]

# Copyright (c) Fraunhofer MEVIS, Germany. All rights reserved.

from typing import List, Tuple, Literal
import torch
import torch.nn as nn

from ..TorchModule import TorchModule
from ..model_protocols import EncoderModel
from mtl_torch.neural.activations import ActivationFn, ActivationFunctionConfig
from mtl_torch.torch_ext import infer_stride_channels_from_features


class MiniConvNetConfig(TorchModule):
    architecture: Literal['miniconvnet'] = 'miniconvnet'
    num_channels: int = 3
    num_filters: int = 32
    conv_stride: int = 2
    depth: int = 2
    norm: bool = True
    pooling: Literal['avg', 'max'] = 'avg'
    activation: ActivationFunctionConfig = ActivationFunctionConfig(fn_type=ActivationFn.ReLU)

    def build_instance(self, *args, **kwargs) -> nn.Module:
        return MiniConvNet(self, hidden_dim=args[0])


class ConvNormActivation(nn.Module):
    """
    Order of operations is inspired by torchvision ResNet implementation.
    """

    def __init__(self,
                 in_channels: int,
                 out_channels: int,
                 norm: bool,
                 activation: ActivationFunctionConfig,
                 conv_stride: int,
                 padding=0,
                 kernel_size=3) -> None:
        super().__init__()
        self.conv = nn.Conv2d(in_channels=in_channels, out_channels=out_channels,
                              kernel_size=kernel_size, stride=conv_stride, padding=padding)

        if norm:
            # Always preliminary define batch norm because shared blocks replace it with the configured norm.
            self.norm = nn.BatchNorm2d(out_channels)
        else:
            self.norm = nn.Identity()

        self.activation = activation.build_instance()

    def forward(self, x: torch.Tensor) -> torch.Tensor:
        return self.activation(self.norm(self.conv(x)))


class MiniConvNet(nn.Module, EncoderModel):
    """
    Builds a feature pyramid by applying sequential convolution+activation blocks.

    Extracts the hidden vector using an Adaptivepoolingoperation and a Linear(deepest_depth, hidden_dim) layer.
    """

    def __init__(self, args: MiniConvNetConfig, hidden_dim: int) -> None:
        super().__init__()
        self.args = args

        self.conv1 = ConvNormActivation(
            self.args.num_channels,
            self.args.num_filters,
            args.norm,
            args.activation,
            conv_stride=1,
            kernel_size=1)

        hidden_convs = [
            ConvNormActivation(
                self.args.num_filters * (i+1),
                self.args.num_filters * (i+2),
                args.norm,
                args.activation,
                self.args.conv_stride)
            for i in range(self.args.depth - 1)
        ]
        self.cnn_layers = nn.ModuleList(hidden_convs)
        self.out_channels: List[int] = [self.args.num_channels,
                                        self.args.num_filters] + [c.conv.out_channels for c in hidden_convs]

        if self.args.pooling == 'avg':
            self.reducer = nn.AdaptiveAvgPool2d(output_size=(1, 1))
        elif self.args.pooling == 'max':
            self.reducer = nn.AdaptiveMaxPool2d(output_size=(1, 1))
        else:
            raise ValueError(f"Unknown pooling type {self.args.pooling}")
        # self.activation = self.args.activation.build_instance()

        self.last_linear = nn.Linear(hidden_convs[-1].conv.out_channels, hidden_dim)

        with torch.no_grad():
            channels, self.strides = infer_stride_channels_from_features(
                self._feature_forward(torch.rand(1, self.args.num_channels, 224, 224))
            )
            assert channels == self.get_feature_pyramid_channels()

    def get_feature_pyramid_channels(self) -> List[int]:
        return self.out_channels

    def get_strides(self) -> List[int]:
        return [1] + [4, 8, 16, 32]

    def _feature_forward(self, x: torch.Tensor) -> List[torch.Tensor]:
        features = [x] + [self.conv1(x)]
        for conv_layer in self.cnn_layers:
            features.append(conv_layer(features[-1]))
        return features

    def forward(self, x):
        B = x.size(0)
        features = self._feature_forward(x)

        out_unified_size = self.reducer(features[-1])
        out_vector = out_unified_size.view(B, self.last_linear.in_features)
        return features, self.last_linear(out_vector)
