# Supplementary material for: Overcoming data scarcity in biomedical imaging with a foundational multi-task model
Source: Nat Comput Sci. 2024 Jul 19;4(7):495–509. doi: 10.1038/s43588-024-00662-z (PMC11288886; doi:10.1038/s43588-024-00662-z)
Supplement: Supplementary file 4 — The source code for reproducing the study results. For the most recent version, see https://github.com/FraunhoferMEVIS/MedicalMultitaskModeling. For the corresponding model weights of this study, see https://zenodo.org/records/11383543. [file 43588_2024_662_MOESM4_ESM.zip › code/original_version/mtl-torch/mtl_torch/neural/modules/swinformer.py]

# Copyright (c) Fraunhofer MEVIS, Germany. All rights reserved.

from functools import partial
from pydantic import Field
from typing import Dict, List, Literal, Optional
import torch
import torch.nn as nn
from torchvision.models import swin_t, swin_s, swin_b
from torchvision.models.swin_transformer import Swin_T_Weights, Swin_B_Weights, Swin_S_Weights, SwinTransformer
from ..TorchModule import TorchModule
from ..activations import ActivationFunctionConfig, ActivationFn
from mtl_torch.torch_ext import infer_stride_channels_from_features

_models = {
    "tiny": swin_t,
    "small": swin_s,
    "base": swin_b
}

_weights = {
    "tiny": Swin_T_Weights.DEFAULT,
    "small": Swin_S_Weights.DEFAULT,
    "base": Swin_B_Weights.DEFAULT
}


class TorchVisionSwinformer(nn.Module):
    """
    For MTL, replace all layernorms with layernorms without learnable parameters!
    """
    class Config(TorchModule):
        architecture: Literal['swinformer'] = 'swinformer'
        pretrained: bool = False
        use_latent_layer: bool = True
        latent_activation: ActivationFunctionConfig = Field(
            default=ActivationFunctionConfig(fn_type=ActivationFn.ReLU),
            description="Only relevant when used with `use_latent_layer`."
        )
        variant: Literal["tiny", "small", "base"] = "tiny"

        def build_instance(self, hidden_dim: int) -> nn.Module:
            # Avoid cyclical import by importing here
            from .swinformer import TorchVisionSwinformer
            return TorchVisionSwinformer(self, hidden_dim)

    def __init__(self, args: Config, hidden_dim: int) -> None:
        super().__init__()
        self.args = args
        # First load the full model to allow torchvision pretrained weights
        if args.pretrained:
            self.wrapped_model: SwinTransformer = _models[args.variant](
                # norm_layer=default_norm,
                weights=_weights[args.variant]  # type: ignore
            )
        else:
            self.wrapped_model: SwinTransformer = _models[args.variant](
                # norm_layer=partial(nn.LayerNorm)
            )

        del self.wrapped_model.head

        assert not (args.use_latent_layer and args.pretrained), "The latent layer cannot have pretrained weights"

        with torch.no_grad():
            self.channels, self.strides = infer_stride_channels_from_features(
                self._feature_forward(torch.rand(1, 3, 224, 224))
            )
            # Currently strides should always be:
            assert self.strides == [1, 4, 8, 16, 32]

        if args.use_latent_layer:
            self.latent_activation = args.latent_activation.build_instance()
            self.latent_layer = nn.Linear(self.get_feature_pyramid_channels()[-1], hidden_dim)
        else:
            assert hidden_dim == self.get_feature_pyramid_channels()[-1], f"{self.get_feature_pyramid_channels()[-1]=}"

    def _feature_forward(self, x):
        feature_maps = [x]
        # self.wrapped_model.features are the layers which compute features in the swin transformer
        for l in self.wrapped_model.features:
            feature_maps.append(l(feature_maps[-1]))

        feature_maps = [x] + [feature_map.permute(0, 3, 1, 2) for feature_map in feature_maps[1:]]
        return feature_maps[::2]

    def get_strides(self):
        # Input and spatial sizes of the feature maps
        return self.strides

    def forward(self, x):
        pyr = self._feature_forward(x)
        z = self.wrapped_model.norm(pyr[-1].permute(0, 2, 3, 1))
        z = z.permute(0, 3, 1, 2)
        z = self.wrapped_model.avgpool(z)
        z = torch.flatten(z, 1)
        # Every second feature map, because we always want features before PatchMerging

        if self.args.use_latent_layer:
            z = self.latent_activation(self.latent_layer(z))

        return pyr, z

    def get_feature_pyramid_channels(self) -> List[int]:
        return self.channels
