# Supplementary material for: Overcoming data scarcity in biomedical imaging with a foundational multi-task model
Source: Nat Comput Sci. 2024 Jul 19;4(7):495–509. doi: 10.1038/s43588-024-00662-z (PMC11288886; doi:10.1038/s43588-024-00662-z)
Supplement: Supplementary file 4 — The source code for reproducing the study results. For the most recent version, see https://github.com/FraunhoferMEVIS/MedicalMultitaskModeling. For the corresponding model weights of this study, see https://zenodo.org/records/11383543. [file 43588_2024_662_MOESM4_ESM.zip › code/original_version/mtl-torch/mtl_torch/neural/modules/TimmEncoder.py]

# Copyright (c) Fraunhofer MEVIS, Germany. All rights reserved.

from typing import List, Literal
from pydantic import Field
import torch
import timm
from timm.models.layers.norm import LayerNorm2d
import torch.nn as nn

from mtl_torch.torch_ext import replace_childen_recursive
from ..TorchModule import TorchModule
from ..model_protocols import EncoderModel


def replace_timmlayernorm2d_with_defaultcnnnorm(old_norm: LayerNorm2d):
    return nn.BatchNorm2d(
        num_features=old_norm.normalized_shape[0],
        eps=old_norm.eps
    )


class TimmEncoder(nn.Module, EncoderModel):
    class Config(TorchModule):
        architecture: Literal['timm'] = 'timm'
        variant: Literal[tuple(timm.list_models())] = "tf_efficientnetv2_l"  # type: ignore
        pretrained: bool = Field(
            default=False,
            description="Loads ImageNet1k weights"
        )
        drop_rate: float = 0.0
        num_channels: int = 3

        def build_instance(self, *args, **kwargs) -> nn.Module:
            # Cannot be imported earlier due to CyclicImportError
            from mtl_torch.neural.modules.TimmEncoder import TimmEncoder
            return TimmEncoder(
                self,
                hidden_dim=args[0]
            )

    def __init__(self, args: Config, hidden_dim: int) -> None:
        super().__init__()
        self.args = args
        self.timm_model = timm.create_model(
            args.variant,
            pretrained=args.pretrained,
            drop_rate=args.drop_rate,
            features_only=True,
            in_chans=args.num_channels,
            # out_indices=(2, 3, 4)
            # drop_path_rate=0.2
            # global_pool=args.pooling
        )

        # Timm uses a hack which makes our automatic replacements fail
        replace_childen_recursive(self.timm_model, LayerNorm2d, replace_timmlayernorm2d_with_defaultcnnnorm)
        self.flatten = nn.Flatten(1)
        self.pooler = nn.AdaptiveAvgPool2d(1)
        assert hidden_dim == self.get_feature_pyramid_channels()[-1], f"Hidden dim needs " \
            f"to be {self.get_feature_pyramid_channels()[-1]}"

    def get_feature_pyramid_channels(self) -> List[int]:
        return [self.args.num_channels] + [d['num_chs'] for d in self.timm_model.feature_info]

    def get_strides(self) -> List[int]:
        return [1] + self.timm_model.feature_info.reduction()

    def forward(self, input: torch.Tensor):
        feature_pyramid = [input] + self.timm_model.forward(input)

        flat_last_map = self.pooler(feature_pyramid[-1])
        z = self.flatten(flat_last_map)
        return feature_pyramid, z
