# Supplementary material for: Overcoming data scarcity in biomedical imaging with a foundational multi-task model
Source: Nat Comput Sci. 2024 Jul 19;4(7):495–509. doi: 10.1038/s43588-024-00662-z (PMC11288886; doi:10.1038/s43588-024-00662-z)
Supplement: Supplementary file 4 — The source code for reproducing the study results. For the most recent version, see https://github.com/FraunhoferMEVIS/MedicalMultitaskModeling. For the corresponding model weights of this study, see https://zenodo.org/records/11383543. [file 43588_2024_662_MOESM4_ESM.zip › code/original_version/mtl-torch/mtl_torch/neural/modules/TorchvisionMobilenet.py]

# Copyright (c) Fraunhofer MEVIS, Germany. All rights reserved.

from typing import List, Dict, Literal, Tuple
from pydantic import Field

import torch.nn as nn

from enum import Enum, auto
import torch
import torch.nn as nn
import torchvision.models as torch_models
from torchvision.models._utils import IntermediateLayerGetter
import logging

from ..TorchModule import TorchModule
from ..activations import ActivationFunctionConfig, ActivationFn


class FeatureBackbone(nn.Module):

    def __init__(
            self,
            backbone: nn.Module,
            return_layers: Dict[str, str],
            testinput_spatial_size: Tuple[int, int, int, int] = (1, 3, 96, 96)) -> None:
        super().__init__()

        self.body = IntermediateLayerGetter(backbone, return_layers=return_layers)
        self.in_channels_list: List[int] = []
        self.strides: List[int] = []
        self.infer_properties(torch.rand(testinput_spatial_size))

    @torch.no_grad()
    def infer_properties(self, testinput: torch.Tensor):
        feature_pyr = self(testinput)
        self.in_channels_list = [v.shape[1] for v in feature_pyr]
        self.strides = [1] + [4, 8, 16, 32]

    def forward(self, x: torch.Tensor) -> List[torch.Tensor]:
        raw_dict = self.body(x)

        return list(raw_dict.values())


class TorchVisionMobileNet(nn.Module):
    class Config(TorchModule):
        architecture: Literal['mobilenet'] = 'mobilenet'
        variant: Literal['mobilenet_v2', 'mobilenet_v3_s', 'mobilenet_v3_l'] = 'mobilenet_v3_s'
        pretrained: bool = True

        def build_instance(self, hidden_dim: int) -> nn.Module:
            return TorchVisionMobileNet(self, hidden_dim)

    def __init__(self, args: Config, hidden_dim: int) -> None:
        super().__init__()
        self.args = args
        self.avg_pool = nn.AdaptiveAvgPool2d(1)

        if "v2" in self.args.variant:
            weights = torch_models.MobileNet_V2_Weights.IMAGENET1K_V1 if self.args.pretrained else None
            self.backbone = FeatureBackbone(
                torch_models.mobilenet_v2(weights=weights),
                return_layers={v: v for v in ["1", "2", "3", "4", "5", "6", "7", "8", "14", "15", "16", "17"]}
            )
        elif self.args.variant == "mobilenet_v3_s":
            weights = torch_models.MobileNet_V3_Small_Weights.IMAGENET1K_V1 if self.args.pretrained else None
            self.backbone = FeatureBackbone(
                torch_models.mobilenet_v3_small(weights=weights),
                return_layers={v: v for v in ["1", "2", "3", "4", "5", "6", "7", "8", "9", "10", "11"]}
            )
        elif self.args.variant == "mobilenet_v3_l":
            weights = torch_models.MobileNet_V3_Large_Weights.IMAGENET1K_V1 if self.args.pretrained else None
            self.backbone = FeatureBackbone(
                torch_models.mobilenet_v3_large(weights=weights),
                return_layers={v: v
                               for v
                               in ["1", "2", "3", "4", "5", "6", "7", "8", "9", "10", "11", "12", "13", "14", "15"]})

        hidden_dim_mustbe = self.get_feature_pyramid_channels()[-1]
        assert hidden_dim == hidden_dim_mustbe, f"Set hidden_dim={hidden_dim_mustbe}"

    def get_feature_pyramid_channels(self) -> List[int]:
        return [3] + self.backbone.in_channels_list

    def get_strides(self):
        # Input and spatial sizes of the feature maps
        return self.backbone.strides

    def forward(self, x):
        pyr = self.backbone(x)
        z = self.avg_pool(pyr[-1])
        z = torch.flatten(z, 1)
        return [x] + pyr, z
