# Supplementary material for: Overcoming data scarcity in biomedical imaging with a foundational multi-task model
Source: Nat Comput Sci. 2024 Jul 19;4(7):495–509. doi: 10.1038/s43588-024-00662-z (PMC11288886; doi:10.1038/s43588-024-00662-z)
Supplement: Supplementary file 4 — The source code for reproducing the study results. For the most recent version, see https://github.com/FraunhoferMEVIS/MedicalMultitaskModeling. For the corresponding model weights of this study, see https://zenodo.org/records/11383543. [file 43588_2024_662_MOESM4_ESM.zip › code/original_version/mtl-torch/mtl_torch/neural/modules/TorchVisionResnet.py]

# Copyright (c) Fraunhofer MEVIS, Germany. All rights reserved.

"""
Wrappers for models imported from torchvision model zoo
"""
from typing import List, Dict, Literal, Tuple
from pydantic import Field

import torch.nn as nn

from enum import Enum, auto
import torch
import torch.nn as nn
import torchvision.models as torch_models
from torchvision.models._utils import IntermediateLayerGetter
import logging

from ..TorchModule import TorchModule
from ..activations import ActivationFunctionConfig, ActivationFn


class FeatureBackbone(nn.Module):

    def __init__(
            self,
            backbone: nn.Module,
            return_layers: Dict[str, str],
            testinput_spatial_size: Tuple[int, int, int, int] = (1, 3, 96, 96)) -> None:
        super().__init__()

        self.body = IntermediateLayerGetter(backbone, return_layers=return_layers)
        self.in_channels_list: List[int] = []
        self.strides: List[int] = []
        self.infer_properties(torch.rand(testinput_spatial_size))

    @torch.no_grad()
    def infer_properties(self, testinput: torch.Tensor):
        feature_pyr = self(testinput)
        self.in_channels_list = [v.shape[1] for v in feature_pyr]
        self.strides = [1] + [4, 8, 16, 32]

    def forward(self, x: torch.Tensor) -> List[torch.Tensor]:
        raw_dict = self.body(x)

        return list(raw_dict.values())


class TorchVisionDensenet(nn.Module):
    class Config(TorchModule):
        architecture: Literal['densenet'] = 'densenet'
        variant: Literal['densenet121'] = 'densenet121'
        pretrained: bool = True

        def build_instance(self, hidden_dim: int) -> nn.Module:
            return TorchVisionDensenet(self, hidden_dim)

    def __init__(self, args: Config, hidden_dim: int) -> None:
        super().__init__()
        self.args = args
        self.avg_pool = nn.AdaptiveAvgPool2d(1)

        weights = torch_models.DenseNet121_Weights.IMAGENET1K_V1 if self.args.pretrained else None

        self.backbone = FeatureBackbone(
            torch_models.densenet121(weights=weights).features,
            return_layers={v: v for v in ["denseblock1", "denseblock2", "denseblock3", "denseblock4"]}
        )

        hidden_dim_mustbe = self.get_feature_pyramid_channels()[-1]
        assert hidden_dim == hidden_dim_mustbe, f"Set hidden_dim={hidden_dim_mustbe}"

    def get_feature_pyramid_channels(self) -> List[int]:
        return [3] + self.backbone.in_channels_list

    def get_strides(self):
        # Input and spatial sizes of the feature maps
        return self.backbone.strides

    def forward(self, x):
        pyr = self.backbone(x)
        z = self.avg_pool(pyr[-1])
        z = torch.flatten(z, 1)
        return [x] + pyr, z


class TorchVisionResnet(nn.Module):
    """
    Wrapper around the resnet from torchvision. Does not return a feature pyramid.
    """
    class Config(TorchModule):
        architecture: Literal['resnet'] = 'resnet'
        num_channels: int = 3
        variant: Literal['resnet18', 'resnet34', 'resnet50', 'restnet50-w', 'resnet101-w'] = 'resnet18'
        # blocks_used_in_pyramid: List[str] = Field(
        #     default=,
        #     description="Selects the intermediate outputs which are then used as feature pyramid."
        # )
        pretrained_weights: Literal['random', 'imagenet1k'] = Field(
            default='random',
            description="Pretrained weights will work only for num_channels=3, the standard torchvision normalization "
                        "and (3, 224, 224)-sized inputs.")
        # norm: Literal['default_batchnorm', 'instancenorm'] = 'instancenorm'

        use_latent_layer: bool = True
        latent_activation: ActivationFunctionConfig = ActivationFunctionConfig(fn_type=ActivationFn.Identity)
        # return_pyramid: bool = Field(
        #     default=True,
        #     description="Debug setting which should always be true. Can be used to test if the pyramidization is harmful."
        # )

        def build_instance(self, hidden_dim: int) -> nn.Module:
            return TorchVisionResnet(self, hidden_dim)

    def __init__(self, args: Config, hidden_dim: int, testinput_spatial_size=(96, 96)) -> None:
        super().__init__()
        self.args = args

        constrs = {
            'resnet18': (torch_models.resnet18, torch_models.ResNet18_Weights),
            'resnet34': (torch_models.resnet34, torch_models.ResNet34_Weights),
            'resnet50': (torch_models.resnet50, torch_models.ResNet50_Weights),
            'restnet50-w': (torch_models.wide_resnet50_2, torch_models.Wide_ResNet50_2_Weights),
            'resnet101-w': (torch_models.wide_resnet101_2, torch_models.Wide_ResNet101_2_Weights)
        }
        weights = {
            'random': None,
            'imagenet1k': getattr(constrs[args.variant][1], "IMAGENET1K_V1")
        }
        if args.pretrained_weights != "random":
            # assert args.norm == "default_batchnorm", "Weights are trained for batchnorm in resnets"
            if args.use_latent_layer == False:
                logging.warning("The latent layer cannot be used with pretrained weights")
            logging.info(f"Using pretrained weights")  # , {args.variant} will have batchnorms")
        else:
            logging.info(f"Not using pretrained weights")  # , {args.variant} will have instancenorms")
        pre_model = constrs[args.variant][0](weights=weights[args.pretrained_weights])

        if self.args.num_channels != 3:
            pre_model.conv1 = nn.Conv2d(self.args.num_channels, 64, kernel_size=(7, 7),
                                        stride=(2, 2), padding=(3, 3), bias=False)

        # if self.args.return_pyramid:
        self.last_layer_feature_num = pre_model.fc.in_features
        self.model = FeatureBackbone(pre_model,
                                     {v: v for v in ["layer1", "layer2", "layer3", "layer4"]},
                                     (2, self.args.num_channels, testinput_spatial_size[0], testinput_spatial_size[1]))

        self.reducer = nn.AdaptiveAvgPool2d(output_size=(1, 1))
        if args.use_latent_layer:
            self.latent_activation = args.latent_activation.build_instance()
            self.out_fc = nn.Linear(self.last_layer_feature_num, hidden_dim)
        else:
            assert hidden_dim == self.get_feature_pyramid_channels()[-1], "Without latent layer hidden dim needs to be"\
                f" {self.get_feature_pyramid_channels()[-1]}"

    def get_feature_pyramid_channels(self) -> List[int]:
        return [self.args.num_channels] + self.model.in_channels_list

    def get_strides(self):
        # Input and spatial sizes of the feature maps
        return self.model.strides

    def forward(self, x):
        # if self.args.return_pyramid:
        pyr = self.model(x)

        out_unified_size = self.reducer(pyr[-1])
        # B, LAST_CHANNELS_IN_PYRAMID
        z = out_unified_size.view(
            -1,
            # 512*7*7
            self.last_layer_feature_num
        )

        if self.args.use_latent_layer:
            z = self.latent_activation(self.out_fc(z))

        return [x] + pyr, z
        # else:
        #     return None, self.model(x)
