# Supplementary material for: Overcoming data scarcity in biomedical imaging with a foundational multi-task model
Source: Nat Comput Sci. 2024 Jul 19;4(7):495–509. doi: 10.1038/s43588-024-00662-z (PMC11288886; doi:10.1038/s43588-024-00662-z)
Supplement: Supplementary file 4 — The source code for reproducing the study results. For the most recent version, see https://github.com/FraunhoferMEVIS/MedicalMultitaskModeling. For the corresponding model weights of this study, see https://zenodo.org/records/11383543. [file 43588_2024_662_MOESM4_ESM.zip › code/original_version/mtl-torch/mtl_torch/optimization/MTLOptimizer.py]

# Copyright (c) Fraunhofer MEVIS, Germany. All rights reserved.

from __future__ import annotations
from abc import abstractmethod
import os
import logging

from pathlib import Path
from typing import Dict, List, Optional, Any, Literal, Union
from typing_extensions import Annotated
from mtl_torch.BaseModel import BaseModel
from pydantic import Field

import numpy as np
import torch
import torch.optim as optim
from torch.optim.lr_scheduler import CosineAnnealingLR, LambdaLR, ExponentialLR, ReduceLROnPlateau

from mtl_torch.mtl_modules.shared_blocks.SharedBlock import SharedBlock
# from mtl_torch.mtl_modules.shared_blocks.SharedBlock import SharedBlock
from mtl_torch.mtl_modules.tasks.MTLTask import MTLTask


TorchLRScheduler = Union[optim.lr_scheduler._LRScheduler, ReduceLROnPlateau]


class SchedulerConfig(BaseModel):

    @abstractmethod
    def build_instance(self, optim: optim.Optimizer, max_epochs: int) -> TorchLRScheduler:
        raise NotImplementedError


class PolySchedulerConfig(SchedulerConfig):
    scheduler_type: Literal['poly'] = 'poly'
    exponent = 0.9
    last_epoch = -1

    def build_instance(self, optim: optim.Optimizer, max_epochs: int) -> optim.lr_scheduler._LRScheduler:
        initial_lrs = [p["lr"] for p in optim.param_groups]

        def poly_lr(epoch, initial_lr):
            return initial_lr * (1 - epoch / max_epochs + 1)**self.exponent
        return LambdaLR(optim, lr_lambda=[lambda e: poly_lr(e, lr) for lr in initial_lrs], last_epoch=self.last_epoch)


class ExponentialLRConfig(SchedulerConfig):
    scheduler_type: Literal['exp'] = 'exp'
    gamma = 0.9

    def build_instance(self, optim: optim.Optimizer, max_epochs: int) -> optim.lr_scheduler._LRScheduler:
        return ExponentialLR(optim, gamma=self.gamma, last_epoch=-1)


class ReduceLROnPlateauConfig(SchedulerConfig):
    scheduler_type: Literal['reduceonplateau'] = 'reduceonplateau'
    factor: float = 0.6
    patience: int = 4
    threshold: float = 1e-4
    cooldown: int = 0
    min_lr: float = 1e-7
    eps: float = 1e-8

    def build_instance(self, optim: optim.Optimizer, max_epochs: int) -> ReduceLROnPlateau:
        return ReduceLROnPlateau(optim,
                                 mode='min',
                                 factor=self.factor,
                                 patience=self.patience,
                                 threshold=self.threshold,
                                 cooldown=self.cooldown,
                                 min_lr=self.min_lr,
                                 eps=self.eps)


class DecaySchedulerConfig(SchedulerConfig):
    """
    Config of:
    https://pytorch.org/docs/stable/generated/torch.optim.lr_scheduler.StepLR.html#torch.optim.lr_scheduler.StepLR
    """
    scheduler_type: Literal['step'] = 'step'
    factor: float = 0.98
    min_lr: float = 1e-6
    last_epoch: int = -1

    def build_instance(self, optim: optim.Optimizer, max_epochs: int) -> optim.lr_scheduler._LRScheduler:
        def f(epoch):
            r = self.factor ** epoch
            return r if r > self.min_lr else self.min_lr
        return LambdaLR(optim, lr_lambda=f, last_epoch=self.last_epoch)


class CosineAnnealingLRSchedulerConfig(SchedulerConfig):
    """
    Config of
    OptimizerType = Union[OptimizerAdamConfig, OptimizerAdamWConfig, OptimizerSGDConfig]
    """
    scheduler_type: Literal['cosine_annealing'] = 'cosine_annealing'
    eta_min: float = 1e-6
    last_epoch: int = -1
    cycle_size: int = 5

    def build_instance(self, optim: optim.Optimizer, max_epochs: int) -> optim.lr_scheduler._LRScheduler:
        return CosineAnnealingLR(
            optim,
            T_max=self.cycle_size,
            eta_min=self.eta_min,
            last_epoch=self.last_epoch
        )


SchedulerType = Union[
    PolySchedulerConfig,
    ExponentialLRConfig,
    ReduceLROnPlateauConfig,
    DecaySchedulerConfig,
    CosineAnnealingLRSchedulerConfig]
SchedulerList = List[SchedulerType]


class OptimizerConfig(BaseModel):
    lr: float = 1e-4

    @abstractmethod
    def build_instance(self, params) -> optim.Optimizer:
        raise NotImplementedError


class OptimizerAdamConfig(OptimizerConfig):
    optim_type: Literal['adam'] = 'adam'
    weight_decay: float = 1e-3

    def build_instance(self, params) -> optim.Optimizer:
        return optim.Adam(
            params,
            lr=self.lr,
            weight_decay=self.weight_decay
        )


class OptimizerAdamWConfig(OptimizerConfig):
    optim_type: Literal['adamw'] = 'adamw'
    weight_decay: float = 1e-2

    def build_instance(self, params) -> optim.Optimizer:
        return optim.AdamW(
            params,
            lr=self.lr,
            weight_decay=self.weight_decay
        )


class OptimizerSGDConfig(OptimizerConfig):
    optim_type: Literal['sgd'] = 'sgd'
    momentum: float = 0.8
    weight_decay: float = 0.
    dampening: float = 0.
    nesterov: bool = True
    lr = 2.5e-3

    def build_instance(self, params) -> optim.Optimizer:
        return optim.SGD(params,
                         lr=self.lr,
                         momentum=self.momentum,
                         weight_decay=self.weight_decay,
                         dampening=self.dampening,
                         nesterov=self.nesterov)


OptimizerType = Union[OptimizerAdamConfig, OptimizerAdamWConfig, OptimizerSGDConfig]


class MTLOptimizer:

    class Config(BaseModel):
        optim_config: Annotated[OptimizerType, Field(discriminator='optim_type')] = OptimizerAdamWConfig()
        lr_scheduler_configs: List[Annotated[SchedulerType, Field(discriminator='scheduler_type')]] = [
            # ReduceLROnPlateauConfig()
        ]
        lr_factor_tasks: float = Field(
            default=1.,
            description="Scales the learning rate of the task optimizers relative to the global learning rate."
        )

    def __init__(self,
                 shared_blocks: Dict[str, SharedBlock],
                 args: MTLOptimizer.Config,
                 max_epochs: int,
                 initial_tasks: List[MTLTask]) -> None:
        self.args = args
        msg = "Setting up Optimizer for: "

        # Parameter are a list of dictionaries, where each dictionary correspond to an MTLModule
        # Each dictionary can contain extra info such as a custom learning rate for that MTLModule
        ps: List[Dict[str, Any]] = []
        for k, shared_block in shared_blocks.items():
            ps.append({'initial_lr': self.args.optim_config.lr, 'params': list(shared_block.parameters())})
            msg = f"{msg} block:{k}"

        self.tasks: List[MTLTask] = initial_tasks
        for task in self.tasks:
            ps.append({
                "initial_lr": self.args.optim_config.lr * self.args.lr_factor_tasks,
                "lr": self.args.optim_config.lr * self.args.lr_factor_tasks,
                "params": list(task.parameters())
            })
            msg = f"{msg} task:{task.get_name()}"
        self.optimizer: optim.Optimizer = self.args.optim_config.build_instance(ps)

        self.schedulers = [c.build_instance(
            self.optimizer,
            max_epochs
        ) for c in self.args.lr_scheduler_configs]
        logging.info(msg)

    def add_task(self, task: MTLTask) -> None:
        """
        Adds a new task's optimizable parameters. Cannot check if the task already exists.
        """
        for t in self.tasks:
            assert t.get_name() != task.get_name(), f"{task.get_name()} is already known to this optimizer"

        self.tasks.append(task)
        p_group = {
            "initial_lr": self.args.optim_config.lr * self.args.lr_factor_tasks,
            "lr": self.args.optim_config.lr * self.args.lr_factor_tasks,
            "params": list(task.parameters())
        }
        self.optimizer.add_param_group(p_group)
        logging.info(f"Added parameter group for task {task.get_name()}")

    def pre_iteration_step(self):
        self.optimizer.zero_grad()

    def after_iteration_step(self):
        self.optimizer.step()

    def after_loop_step(self,
                        epoch: int,
                        train_losses: List[List[float]],
                        val_losses: Optional[List[List[float]]],
                        verbose=False):
        """
        If a scheduler depends on the loss, then a list with the list of losses for all tasks needs to be provided.
        """
        for scheduler in self.schedulers:
            if isinstance(scheduler, ReduceLROnPlateau):
                losses = val_losses if val_losses else train_losses
                task_averages = [np.average(ll) for ll in losses]
                # Each task contributes equally to the avg_loss
                avg_loss = np.average(task_averages)
                scheduler.step(avg_loss)
            else:
                scheduler.step()
        if verbose:
            lrs = [param_group["lr"] for param_group in self.optimizer.param_groups]
            print(f"Learning rates for param_groups: {lrs}")

    def get_current_logstate(self) -> Dict[str, Any]:
        res = {}
        # if self.schedulers:
        #     scheduler_info = {f"schedulerlastlr{i}": v
        #                       for i, v in enumerate(self.schedulers[-1].get_last_lr())}
        #     res.update(scheduler_info)
        for i, param_group in enumerate(self.optimizer.param_groups):
            res[f"lr{i}"] = param_group["lr"]
        return res

    def create_checkpoint(self, folder_path: Path) -> None:
        if not folder_path.exists():
            os.mkdir(folder_path)
        torch.save(self.optimizer.state_dict(), folder_path / "optim.ckpt")
        if self.schedulers:
            assert self.schedulers is not None
            torch.save([s.state_dict() for s in self.schedulers], folder_path / "schedulers.ckpt")

    def load_checkpoint(self, folder_path: Path) -> None:
        self.optimizer.load_state_dict(torch.load(folder_path / "optim.ckpt"))
        if self.schedulers:
            schedulers_path = folder_path / "schedulers.ckpt"
            if schedulers_path.exists():
                try:
                    states = torch.load(schedulers_path)
                    for scheduler, state in zip(self.schedulers, states):
                        scheduler.load_state_dict(state)
                except:
                    logging.warn(f"Checkpoint {schedulers_path} not valid for LR schedulers: {self.schedulers}")
            else:
                logging.warn(f"No state found for LR schedulers: {self.schedulers}")
