# Supplementary material for: Overcoming data scarcity in biomedical imaging with a foundational multi-task model
Source: Nat Comput Sci. 2024 Jul 19;4(7):495–509. doi: 10.1038/s43588-024-00662-z (PMC11288886; doi:10.1038/s43588-024-00662-z)
Supplement: Supplementary file 4 — The source code for reproducing the study results. For the most recent version, see https://github.com/FraunhoferMEVIS/MedicalMultitaskModeling. For the corresponding model weights of this study, see https://zenodo.org/records/11383543. [file 43588_2024_662_MOESM4_ESM.zip › code/original_version/mtl-torch/mtl_torch/pos_encoding.py]

# Copyright (c) Fraunhofer MEVIS, Germany. All rights reserved.

import torch
import math


def posemb(t: torch.Tensor, device: str, dim: int = 16) -> torch.Tensor:
    """
    A tensor such as `Tensor([1, 5])` is transformed to an embedding of shape (2, dim).
    As a result, it can be stacked or added to a semantic embedding.

    `dim` should be divisable by 2.

    You can inspect the result using a seaborn heatmap:

    ```python
    import seaborn as sns
    sns.heatmap(posemb(torch.Tensor(list(range(20000))), device="cpu", dim=16))
    ```
    """
    half_dim = dim // 2
    emb = math.log(10000) / (half_dim - 1)
    emb = torch.exp(torch.arange(half_dim, device=device) * -emb)
    emb = t[:, None] * emb[None, :]
    emb = torch.cat((emb.sin(), emb.cos()), dim=-1)
    return emb
