# Supplementary material for: Overcoming data scarcity in biomedical imaging with a foundational multi-task model
Source: Nat Comput Sci. 2024 Jul 19;4(7):495–509. doi: 10.1038/s43588-024-00662-z (PMC11288886; doi:10.1038/s43588-024-00662-z)
Supplement: Supplementary file 4 — The source code for reproducing the study results. For the most recent version, see https://github.com/FraunhoferMEVIS/MedicalMultitaskModeling. For the corresponding model weights of this study, see https://zenodo.org/records/11383543. [file 43588_2024_662_MOESM4_ESM.zip › code/original_version/mtl-torch/mtl_torch/torch_ext.py]

# Copyright (c) Fraunhofer MEVIS, Germany. All rights reserved.

"""
Utilities that extend the PyTorch types, not relying on our MTL extensions such as the MTLDataset
"""
from __future__ import annotations
import os
import logging
import random
from typing import Callable, Generic, Optional, Sized, Union, TypeVar, Dict, cast, Iterator, List, Tuple
from pathlib import Path
import numpy as np
import math
import torch
import torch.nn as nn
from torch.utils.data import Dataset, ChainDataset, Subset, IterableDataset, get_worker_info, DataLoader
from tqdm.auto import tqdm

from mtl_torch.BaseModel import BaseModel
from mtl_torch.data_loading.MTLDataset import MTLDataset
from mtl_torch.utils import get_default_cachepath

T = TypeVar('T')


def replace_childen_recursive(m: nn.Module, layertype_to_replace, newlayer_constructor):
    """
    newlayer_constructor gets an instance of the layer to be replaced.

    Use cases might be replacing all 2D layers by their respective 3D versions.
    """
    for k, layer in m.named_children():

        # Replace the object in question
        if isinstance(layer, layertype_to_replace):
            newlayer = newlayer_constructor(layer)
            # Does not work for children's children, which is why this is a recursive function
            setattr(m, k, newlayer)

        replace_childen_recursive(layer, layertype_to_replace, newlayer_constructor)


def get_random_ds_sample(ds: Dataset[T], subset_size: Union[float, int]) -> Dataset[T]:
    """
    Generates a random subset of a given dataset.

    On the new object, only the default methods will work.
    """
    original_dataset_len = len(ds)  # type: ignore

    if isinstance(subset_size, float):
        subset_size = math.floor(original_dataset_len * subset_size)

    new_indices = random.sample(range(original_dataset_len), subset_size)

    return Subset(ds, new_indices)


SuperCaseType = TypeVar("SuperCaseType")
SubCaseType = TypeVar("SubCaseType")


class CachingSubCaseDS(IterableDataset, Generic[SubCaseType]):
    """
    Holds `cache_size` subcases in a cache for each worker.
    The cache is refilled with subcases once a new supercase fits into cache.

    Each supercase is assigned one worker, try to keep the number of workers low.
    In consequence, there is a sampling bias.
    For example, if you have 12 supercases and 4 workers, each worker can construct batches from at most 3 supercases.

    At the end of the loop all subcases are drained, resulting in a loading time at the start of each epoch.
    """
    class Config(BaseModel):
        drain_each_epoch: bool = True
        subcase_cache_size: int = 100
        split_across_workers: bool = True

    def __init__(self,
                 supercase_ds: Dataset[SuperCaseType],
                 supercase_loader: Callable[[SuperCaseType], List[SubCaseType]],
                 cfg: Config,
                 removal_decider: Optional[Callable[[CachingSubCaseDS, SubCaseType, bool], bool]] = None) -> None:
        self.supercase_ds, self.cfg, self.supercase_loader = supercase_ds, cfg, supercase_loader
        self.subcases = []

        if removal_decider is None:
            self.removal_decider: Callable[[CachingSubCaseDS, SubCaseType, bool],
                                           bool] = self.default_sampler  # type: ignore
        else:
            self.removal_decider: Callable[[CachingSubCaseDS, SubCaseType, bool], bool] = removal_decider

    @staticmethod
    # For verbosity, do not use the Python-implicit behaviour of making the current instance the first argument.
    def default_sampler(cacheds: CachingSubCaseDS, popped_case: SubCaseType, draining_phase: bool) -> bool:
        """
        By default, a case is removed whenever it is yielded
        """
        return True

    def _process_index(self, index: int, draining_phase: bool):
        subcase = self.subcases[index]
        if self.removal_decider(self, subcase, draining_phase):
            self.subcases.pop(index)
        return subcase

    def __iter__(self) -> Iterator[SubCaseType]:
        worker_info = get_worker_info()

        # First move: find out which supercases this worker should process
        if worker_info is None or not self.cfg.split_across_workers:
            supercase_indices: List[int] = list(range(len(self.supercase_ds)))  # type: ignore
            num_workers = 1  # used for cache size calculation
        else:
            num_workers = worker_info.num_workers
            worker_id = worker_info.id

            supercase_indices: List[int] = list(range(
                math.ceil(len(self.supercase_ds) / num_workers) * worker_id,  # type: ignore
                min(
                    len(self.supercase_ds),  # type: ignore
                    math.ceil(len(self.supercase_ds) / num_workers) * (worker_id + 1)  # type: ignore
                )
            ))
            logging.debug(f"Worker {worker_id} got {len(supercase_indices)} supercases.")

            if not supercase_indices:
                logging.warn(f"Worker {worker_info} had no supercases in {self}")
                return
        random.shuffle(supercase_indices)
        filling_phase = True

        for supercase_index in supercase_indices:
            supercase = self.supercase_ds[supercase_index]
            self.subcases.extend(self.supercase_loader(supercase))
            if len(self.subcases) > self.cfg.subcase_cache_size:
                filling_phase = False

            if not filling_phase:
                # Only yield samples if the cache is pretty full to increase diversity
                while len(self.subcases) > (self.cfg.subcase_cache_size // num_workers):
                    yield self._process_index(random.randint(0, len(self.subcases) - 1), False)

        if self.cfg.drain_each_epoch:
            # No more supercases to load, yield the remaining cases:
            # We might also skip this to keep the cache full to reduce the next epoch's startup time
            random.shuffle(self.subcases)
            while self.subcases:
                yield self._process_index(0, True)


class SubCaseDataset(Dataset, Generic[SubCaseType]):
    """
    Create a new dataset from a dataset which holds cases which itself hold cases.

    Common use-case: creating a 2D dataset from slices from a 3D dataset.
    In this case, fn_length_of_case might be used to determine the number of slices.
    fn_extract_case_by_index gets the slice index and returns a 2D slice.

    For determining the length of the dataset,
    the user needs to provide a function which this object applies to each supercase.
    """

    def __init__(self,
                 src_ds: Dataset[SuperCaseType],
                 fn_length_of_case: Callable[[SuperCaseType], int],
                 fn_extract_case_by_index: Callable[[SuperCaseType, int], SubCaseType],
                 cache_foldername: str,
                 subcase_transform: Optional[Callable[[SubCaseType], SubCaseType]] = None) -> None:
        super().__init__()
        self.src_ds = src_ds
        self.fn_length_of_case = fn_length_of_case
        self.fn_extract_case_by_index = fn_extract_case_by_index
        self.cache_path = get_default_cachepath(folder_name=cache_foldername) / "sizes.pkl"
        self.transform = subcase_transform

        self.src_case_to_target_case_map: Dict[int, int] = {}
        self.first_index_of_case = {}

        if not Path(os.getenv("ML_DATA_CACHE", default="/dl_cache/")).exists():
            os.mkdir(Path(os.getenv("ML_DATA_CACHE", default="/dl_cache/")))

        if self.cache_path is not None and not get_default_cachepath(folder_name=cache_foldername).exists():
            os.mkdir(get_default_cachepath(folder_name=cache_foldername))

        if self.cache_path is not None and self.cache_path.exists():
            with open(self.cache_path, "rb") as f:
                self.src_case_to_target_case_map, self.first_index_of_case = torch.load(f)

        else:
            # Supercase stats cache needs to be recomputed
            for case_id in tqdm(range(len(cast(Sized, src_ds)))):
                case = src_ds[case_id]
                self.first_index_of_case[case_id] = len(self.src_case_to_target_case_map)
                for _ in range(fn_length_of_case(case)):
                    self.src_case_to_target_case_map[len(self.src_case_to_target_case_map)] = case_id

            if self.cache_path is not None:
                with open(self.cache_path, "wb") as f:
                    torch.save((self.src_case_to_target_case_map, self.first_index_of_case), f)

    def __len__(self) -> int:
        return len(self.src_case_to_target_case_map)

    def __getitem__(self, index: int) -> SubCaseType:
        case_id = self.src_case_to_target_case_map[index]
        case = self.src_ds[case_id]
        case_index = index - self.first_index_of_case[case_id]
        res: SubCaseType = self.fn_extract_case_by_index(case, case_index)

        if self.transform is not None:
            res = self.transform(res)

        return res


def transform_dataloader(dataloader: DataLoader, transform: Callable):
    transformed_batches = []
    for batch in dataloader:
        # The user might want to use shared blocks to process the raw data
        with torch.inference_mode():
            batch_transformed = transform(batch)
        transformed_batches.append(batch_transformed)
    return transformed_batches


def infer_stride_channels_from_features(features: List[torch.Tensor]) -> Tuple[List[int], List[int]]:
    """
    Assumes the first feature map to be the raw input
    """
    channels = [v.shape[1] for v in features]
    strides = [features[0].shape[2] // v.shape[2] for v in features]
    return channels, strides


class IterableDatasetWrapper(IterableDataset):
    def __init__(self, ds: Dataset) -> None:
        super().__init__()
        self.ds: Dataset = ds

    def __iter__(self):
        """
        Yield next item from ds
        """
        if hasattr(self.ds, '_indices'):
            for idx in np.random.choice(np.arange(len(self.ds)), len(self.ds), replace=False):
                yield self.ds[idx]
        else:
            for item in self.ds:
                yield item

class CombinedDataset(IterableDataset):

    def __init__(self, mtl_datasets: List[MTLDataset]) -> None:
        super().__init__()
        self.mtl_datasets = mtl_datasets
        logging.info(f"received {len(mtl_datasets)=} and will concatenate them now")
        self.data_set = ChainDataset(self._prepare_datasets([ds for ds in self.mtl_datasets])
                                     )

    def _prepare_datasets(self, datasets):
        collection = []
        for data in datasets:
            data.batch_transform = None
            data = IterableDatasetWrapper(data)
            collection.append(data)
        return collection

    def _get_rand_ds_idx(self, num):
        return np.random.choice(np.arange(num))
    
    def __iter__(self):
        for item in self.data_set:
            yield item


def combine_datasets(
        datasets: List[MTLDataset]
) -> CombinedDataset:
    return CombinedDataset(datasets)
