# Supplementary material for: Overcoming data scarcity in biomedical imaging with a foundational multi-task model
Source: Nat Comput Sci. 2024 Jul 19;4(7):495–509. doi: 10.1038/s43588-024-00662-z (PMC11288886; doi:10.1038/s43588-024-00662-z)
Supplement: Supplementary file 4 — The source code for reproducing the study results. For the most recent version, see https://github.com/FraunhoferMEVIS/MedicalMultitaskModeling. For the corresponding model weights of this study, see https://zenodo.org/records/11383543. [file 43588_2024_662_MOESM4_ESM.zip › code/original_version/mtl-torch/mtl_torch/trainer/MTLTrainer.py]

# Copyright (c) Fraunhofer MEVIS, Germany. All rights reserved.

from __future__ import annotations
import os
import traceback
import wandb
import json
import logging
from pathlib import Path
from pydantic import Field

from typing_extensions import Annotated
from typing import Any, Callable, Dict, List, Optional, Iterable, Tuple, Literal

import itertools

import torch
import torch.multiprocessing as mp

from mtl_torch.mtl_modules.MTLModule import MTLModule
from mtl_torch.optimization.MTLOptimizer import MTLOptimizer
from mtl_torch.mtl_modules.tasks.MTLTask import MTLTask
from mtl_torch.mtl_modules.tasks.TaskModule import TaskModule
from mtl_torch.mtl_modules.shared_blocks.SharedBlock import SharedBlock
from mtl_torch.mtl_modules.shared_blocks.SharedModules import SharedModules
from mtl_torch.trainer.Loop import Loop
from mtl_torch.utils import remove_folder_blocking_if_exists, recursive_equality
from mtl_torch.trainer.TaskPurpose import TaskPurpose
from mtl_torch.DataSplit import DataSplit
from .CallbackType import CallbackType
from mtl_torch.event_selectors import EventSelector, FixedEventSelector, RecurringEventSelector
from mtl_torch.BaseModel import BaseModel
from mtl_torch.optimization.MTLOptimizer import MTLOptimizer
from mtl_torch.trainer.Loop import TrainLoopConfig, ValLoopConfig

import torch.distributed as dist
from torch.nn.parallel.distributed import DistributedDataParallel


class EarlyStoppingConfig(BaseModel):
    """
    Groups setting which concern early stopping.
    """
    early_stopping_patience: int = Field(
        default=10,
        description="Number of downstream training loops with no improvement after which training will be stopped. "
        + "Criterion checking for early stopping starts after 2*patience loops."
    )
    improvement_delta: float = Field(
        default=0.03,
        description="""
Minimum loss improvement to count as an improvement for the patience attribute of early stopping.
If early stopping is used, the trainer saves a checkpoint "earlystop" after each best loop.
"""
    )
    min_train_loops: int = 5
    criterion: Literal["trainloss", "valloss"] = "trainloss"


class MTLTrainer:
    class Config(BaseModel):
        max_epochs: int = Field(default=25, description="Maximum number of epochs. Can be overriden by fit().")

        optim: MTLOptimizer.Config = Field(
            default=MTLOptimizer.Config(),
            description="If set, takes precedence over all tasks and shared block's optimizers."
        )

        mtl_train_selector: Annotated[EventSelector, Field(
            discriminator="selector_type")] = RecurringEventSelector(every_n=1, starting_at=1)
        mtl_train_loop: TrainLoopConfig = TrainLoopConfig()

        mtl_validation_selector: Annotated[EventSelector, Field(
            discriminator="selector_type")] = RecurringEventSelector(every_n=1)
        mtl_val_loop: ValLoopConfig = ValLoopConfig()

        early_stopping: Optional[EarlyStoppingConfig] = None
        save_every_epoch: bool = False

        rebuild_dataloaders: Annotated[EventSelector, Field(
            discriminator="selector_type")] = FixedEventSelector(at_iterations=[0])

    def __init__(self,
                 args: Config,
                 checkpoint_cache_path: Path,
                 rank: int = 0,
                 world_size: int = 1):
        self.rank, self.world_size = rank, world_size
        self.mtl_tasks: List[MTLTask] = []
        # self.eval_tasks: List[MTLTask] = []
        self.args: MTLTrainer.Config = args
        self.stages = [""]
        self._stage_index = 0

        # Not a nn.ModuleDict, because the trainer is not an nn.Module
        self.shared_blocks: Dict[str, SharedBlock] = {}

        self.checkpoint_cache_path: Path = checkpoint_cache_path

        self._epoch = 0
        self._step_counters: Dict[str, int] = {}
        self._best_val_losses: Optional[List[float]] = None  # The best validation loss (average of steps) for each task
        self._avg_losses_per_epoch: List[Tuple[Optional[float], Optional[float]]] = []

        if not self.checkpoint_cache_path.exists() and self.rank == 0:
            logging.info(f"Trainer's cache folder: {self.checkpoint_cache_path}")
            self.checkpoint_cache_path.mkdir(parents=True)

        # self.mtl_optimizer = MTLOptimizer(self.shared_blocks, self.args.optim, self.args.max_epochs)
        self.mtl_optimizer = None
        self.callbacks: Dict[CallbackType, Dict[str, Callable]] = {cb_type: {} for cb_type in CallbackType}

    def __repr__(self) -> str:
        res = f"Trainer config: {self.args.dict()}\n"
        res += f"Tasks used for pretraining:{[t.get_name() for t in self.mtl_tasks]}\n"
        return res

    def get_shared_block(self, n: str) -> SharedBlock:
        return self.shared_blocks[n]

    def add_shared_block(self, v: SharedBlock) -> None:
        if torch.cuda.is_available():
            self.shared_blocks[v.args.module_name] = v.set_device(f"cuda:{self.rank}")
        else:
            logging.warning("CUDA is not available, using CPU instead.")
            self.shared_blocks[v.args.module_name] = v

    def add_shared_blocks(self, vs: Iterable[SharedBlock]) -> None:
        for shared_block in vs:
            self.add_shared_block(shared_block)

    def add_mtl_task(self, t: MTLTask):

        for task in self.mtl_tasks:
            if task.get_name() == t.get_name():
                raise Exception(f"{t.get_name()} is already known to the trainer.")

        if torch.cuda.is_available():
            self.mtl_tasks.append(t.set_device(f"cuda:{self.rank}"))
        else:
            logging.warning("CUDA is not available, using CPU instead.")
            self.mtl_tasks.append(t)

        for block in self.shared_blocks.values():
            block.prepare_for_task(t.get_name())

        return t

    def get_task_by_name(self, task_name: str) -> Optional[MTLTask]:
        for t in self.mtl_tasks:
            if t.get_name() == task_name:
                return t
        return None

    def callback_after_each_epoch(self, shared_model_train_mode=False, use_inference_mode=True):
        # Python calls this with the function `f` of the user when defining `f`
        def setup_callback(cb: Callable[[MTLTrainer], None]) -> Callable[[MTLTrainer], None]:
            logging.info(f"Trainer will call {cb.__name__} after each epoch.")
            logging.info(f"It will apply {shared_model_train_mode=} to all MTLModules")
            logging.info(f"It will set the default task for all task-specific parts of shared blocks")
            logging.info(f"If you want to use the task-specific parts of a task, use `set_active_task(...)`")
            logging.info("It will wrap your callback in torch's inference mode:")

            def wrapper(trainer: MTLTrainer) -> None:
                for m in self.ddp_model + self.mtl_tasks + self.eval_tasks:  # type: ignore
                    m.prepare_epoch(self._epoch, f"cb_{cb.__name__}", training_mode=shared_model_train_mode)

                for shared_block in self.shared_blocks.values():
                    shared_block.set_active_task("original")

                with torch.inference_mode(mode=use_inference_mode):
                    return cb(trainer)

            self.callbacks[CallbackType.each_epoch][cb.__name__] = wrapper
            return wrapper
        return setup_callback

    def get_task_module(self, task_name: str) -> TaskModule:
        """
        Builds a task module for the given task name, wrapping its dependencies from the shared blocks.

        If the shared blocks have task-specific parts, they will be set to the exported task.
        """
        task = self.get_task_by_name(task_name)
        if task is None:
            raise Exception(f"Task {task_name} is not known to the trainer.")
        export_module = TaskModule(task, self.shared_blocks)
        for shared_module in export_module.shared_modules.values():  # type: ignore
            shared_module: SharedBlock
            shared_module.set_active_task(task.get_name())
        return export_module

    @torch.no_grad()
    def save_task_native(self, task_name: str, file_path: Optional[Path] = None):
        """
        If file_path is none, will save to ./task_name.pt

        The model can be used like this:

        ```
        # Load the model using PyTorch native saving
        export_task_id = "taskname"
        model = torch.load(f"{export_task_id}.pt")
        model = model.eval()

        with torch.inference_mode():
            model(inputbatch: torch.Tensor)
        ```

        Disadvantage of this (from PyTorch docs):

        The disadvantage of this approach is that the serialized data is bound to the specific classes 
        and the exact directory structure used when the model is saved.
        The reason for this is because pickle does not save the model class itself.
        Rather, it saves a path to the file containing the class, which is used during load time.
        Because of this, your code can break in various ways when used in other projects or after refactors.
        """
        if file_path is None:
            file_path = Path(f"./{task_name}.pt")

        export_module = self.get_task_module(task_name)

        try:
            # Workers cannot be pickled, kill them!
            export_module.task.cohort.terminate_workers()
        except Exception as e:
            logging.warning(f"Could not terminate workers: {e}")

        export_module.eval()

        torch.save(export_module, file_path)

    @torch.no_grad()
    def save_task_as_onnx(self, task_name: str, file_path: Optional[Path] = None):
        """
        Given a task name (either a pretraining task or a downstream task), creates an onnx network.
        """
        if file_path is None:
            file_path = Path("./somenetwork.onnx")

        # ONNX import only relevant for this function, do not put at top to reduce startup time
        import torch.onnx
        task = self.get_task_by_name(task_name)
        assert task is not None
        onnx_net = TaskModule(task, self.shared_blocks)
        for shared_module in onnx_net.shared_modules.values():  # type: ignore
            shared_module: SharedBlock
            shared_module.set_active_task(task.get_name())
        example_x = onnx_net.task.cohort.get_onnx_input(f"cuda:{self.rank}")
        onnx_net.eval()

        torch.onnx.export(onnx_net,  # model being run
                          example_x,  # model input (or a tuple for multiple inputs)
                          str(file_path),  # where to save the model (can be a file or file-like object)
                          export_params=True,  # store the trained parameter weights inside the model file
                          opset_version=13,  # the ONNX version to export the model to
                          do_constant_folding=True,  # whether to execute constant folding for optimization
                          input_names=['input'],  # the model's input names
                          output_names=['output'],  # the model's output names
                          training=torch.onnx.TrainingMode.EVAL,
                          dynamic_axes={'input': {0: 'batch_size'},    # variable length axes
                                        'output': {0: 'batch_size'}})

    @staticmethod
    def _prepare_checkpoint_folder(folder_path: Path, overwrite: bool):
        if not folder_path.exists():
            folder_path.mkdir(parents=True)
        else:
            if overwrite:
                remove_folder_blocking_if_exists(folder_path)
                folder_path.mkdir()
            else:
                raise Exception("The checkpoint folder you requested not to overwrite already exists.")

    def get_latest_checkpoint(self) -> Path | None:
        # Determine the last checkpoint which was valid from "latest" and "best_by_validation" checkpoints
        # Include best_by_validation for downwards compatibility
        checkpoint_candidates = list(self.checkpoint_cache_path.glob("latest*")) + \
            list(self.checkpoint_cache_path.glob("best_by_validation*"))

        freshest_checkpoint = None
        if len(checkpoint_candidates) >= 1:
            max_epoch = -1
            for p in checkpoint_candidates:
                meta_path = p / "meta.json"
                if meta_path.exists():
                    with open(p / "meta.json", "r+") as f:
                        meta_dict = json.load(f)
                        if meta_dict["epoch"] > max_epoch:
                            max_epoch = meta_dict["epoch"]
                            freshest_checkpoint = p
                else:
                    logging.warning(f"Checkpoint {p} does not have a meta.json, cleaning it up.")
                    remove_folder_blocking_if_exists(p)

        if freshest_checkpoint is not None:
            return freshest_checkpoint
        else:
            return None

    def create_latest_checkpoint(self):
        # assert len(list(latest_checkpoints)) <= 1, f"Found multiple latest checkpoints: {list(latest_checkpoints)}"
        self.create_checkpoint(self.checkpoint_cache_path / f"latest{self._epoch}", overwrite=True)

        # Clean up old checkpoints after to avoid messing up checkpoints if job is interrupted
        for p in self.checkpoint_cache_path.glob("latest*"):
            if p.name != f"latest{self._epoch}":
                logging.info(f"Removing old checkpoint {p}")
                remove_folder_blocking_if_exists(p)

    def create_checkpoint(self, folder_path: Path, overwrite=True):
        if self.rank == 0:
            self._prepare_checkpoint_folder(folder_path, overwrite)

        # Make all processes wait until rank 0 has created the folder
        if dist.is_initialized():
            dist.barrier()

        logging.info(f"Saving checkpoint to {folder_path}")
        for k, v in self.shared_blocks.items():
            if self.rank == 0:
                v.save_checkpoint(folder_path / k)
            else:
                v.save_checkpoint(folder_path / f"{k}{self.rank}")

        # All checkpoints are created, now sanity check that all shared weights are identical
        if dist.is_initialized():
            dist.barrier()
            if self.rank == 0 and self.world_size > 1:
                for k, v in self.shared_blocks.items():
                    shouldbestate = str(torch.load(
                        folder_path / k / "module.ckpt",
                        map_location=torch.device("cpu")
                    )["model_state"])
                    for other_rank in range(0, dist.get_world_size()):
                        # Load the other state dict to cpu
                        pk = f"{k}{other_rank}" if other_rank != 0 else k
                        other_state = torch.load(
                            folder_path / pk / "module.ckpt",
                            map_location=torch.device("cpu")
                        )
                        # if not recursive_equality(other_state, v.state_dict(), approx=True):
                        otherstate_str = str(other_state["model_state"])
                        if not otherstate_str == shouldbestate:
                            # Save both string to text files for debugging
                            with open(f"state_dict_{k}_rank0.txt", "w") as f:
                                f.write(shouldbestate)
                            with open(f"state_dict_{k}_rank{other_rank}.txt", "w") as f:
                                f.write(otherstate_str)
                            logging.error(f"Shared block {k} is not identical on rank 0 and rank {other_rank}")
                        else:
                            logging.debug(f"Shared block {k} is identical on rank 0 and rank {other_rank}")

        # Always save the checkpoints of tasks assuming that different ranks each have unique tasks
        for task in self.mtl_tasks:
            task.save_checkpoint(folder_path / task.get_name())

        if self.rank == 0:
            # Save the optimizer of rank 0
            if self.mtl_optimizer is None:
                logging.warning(f"Optimizer not initialized, initializing optimizer for: {folder_path}")
                self.init_optimizer()

            mtl_optim_folder = folder_path / "trainer_optim"
            self.mtl_optimizer.create_checkpoint(mtl_optim_folder)

            meta_dict = {
                "epoch": self._epoch,
                "stage": self._stage_index,
                "step_counters": self._step_counters,
                "best_val_losses": self._best_val_losses,
                "avg_losses_per_epoch": self._avg_losses_per_epoch,
            }
            # Do this as the last operation
            # If the checkpoint creation is interrupted, the meta.json will signal that the checkpoint is invalid
            with open(folder_path / "meta.json", "w+") as f:
                json.dump(meta_dict, f)

    def _load_meta_from_checkpoint(self, p: Path):
        with open(p / "meta.json", "r+") as f:
            meta_dict = json.load(f)

        self._epoch = meta_dict["epoch"]
        self._stage_index = meta_dict["stage"]
        self._step_counters = meta_dict["step_counters"]
        self._best_val_losses = meta_dict["best_val_losses"]
        self._avg_losses_per_epoch = meta_dict["avg_losses_per_epoch"]

    def load_latest_checkpoint(self):
        freshest_checkpoint = self.get_latest_checkpoint()
        if freshest_checkpoint is not None:
            self.load_checkpoint(freshest_checkpoint)
        else:
            logging.info(f"No checkpoints to load from at {self.checkpoint_cache_path}")

    def load_checkpoint(self,
                        folder_path: Path,
                        delete_after=False,
                        load_optim_state=True,
                        load_meta=True,
                        load_tasks=True):
        # folder_path = self.checkpoint_cache_path / "emergency" if p is None else p
        if folder_path.exists():

            for shared_module_name, shared_module in self.shared_blocks.items():
                try:
                    shared_module.load_checkpoint(folder_path / shared_module_name)
                    logging.info(f"Successfully loaded checkpoint of {shared_module_name}")
                except Exception as e:
                    logging.warning(f"Couldn't load checkpoint for shared block {shared_module_name} due to {e}")

            if load_tasks:
                for task in self.mtl_tasks:
                    try:
                        if (folder_path / task.get_name()).exists():
                            task.load_checkpoint(folder_path / task.get_name())
                            logging.info(f"Successfully loaded checkpoint of {task.get_name()}")
                        else:
                            logging.warn(f"Couldn't find checkpoint of task {task.get_name()}")
                    except RuntimeError as e:
                        logging.warning(f"Couldn't load checkpoint for task {task.get_name()} due to {e}")
                    except ValueError as e:
                        logging.warning(f"Couldn't load checkpoint for task {task.get_name()} due to {e}")
                    except FileNotFoundError as e:
                        logging.warning(f"Couldn't find checkpoint for task {task.get_name()} due to {e}")

            if load_optim_state:
                try:
                    if self.mtl_optimizer is None:
                        self.init_optimizer()
                    self.mtl_optimizer.load_checkpoint(folder_path / "trainer_optim")
                except Exception as e:
                    logging.warn(f"Couldn't load optimizer checkpoint {folder_path / 'trainer_optim'} due to {e}")

            if load_meta:
                self._load_meta_from_checkpoint(folder_path)

            print(f"Loading checkpoint from {folder_path} with epoch {self._epoch}")

            if delete_after:
                remove_folder_blocking_if_exists(folder_path)
        else:
            print(f"Checkpoint does not exist at {folder_path}")

    def _task_step(self, batch: Any, task: MTLTask):
        batch = task.prepare_batch(batch)
        return task.training_step(batch, self.ddp_model)

    def _controlsync(self, on: bool):
        self.ddp_model.require_backward_grad_sync = on  # type: ignore
        # for ddpmodel in self.ddp_model.values():
        #     ddpmodel.require_backward_grad_sync = on  # type: ignore

    def run_mtl_train_epoch(self) -> Dict[MTLTask, List[float]]:
        """
        A pretrain epoch's purpose is training the shared blocks.

        Multi-task pre-training is a typical example.
        """
        allocated_train_workers = sum([
            t.cohort.get_active_workers(DataSplit.train)
            for t in self.mtl_tasks
        ])
        logging.info(f"{allocated_train_workers} are already allocated for training")
        if len(mp.active_children()) - allocated_train_workers > len(os.sched_getaffinity(0)) // 2:
            logging.info(f"Killing validation workers because too many workers would be allocated")
            for t in self.mtl_tasks:
                t.cohort.terminate_datasplit_workers(DataSplit.val)
            # With distributed training this property of shared blocks is not autoforwarded to DDP wrapper

        self.ddp_model.train(True)

        assert len(self.mtl_optimizer.optimizer.param_groups) == len(self.shared_blocks) + len(self.mtl_tasks), """
Currently mtl-torch works with one optimizer for all shared blocks and all tasks.
That means that the number of param_groups in the optimizer
must be equal to the number of shared blocks + the number of tasks.
"""

        loop = self.args.mtl_train_loop.build_instance(
            self.mtl_tasks,
            self._epoch,
            self._task_step,
            self.ddp_model,
            f"mtltrain{self.stages[self._stage_index]}",
            self._step_counters,
            self.mtl_optimizer,
            rank=self.rank,
            syncon_syncoff=(
                lambda: self._controlsync(True),
                lambda: self._controlsync(False)
            ) if dist.is_initialized() else None
        )
        return loop.drain_to_dict()

    def run_mtl_val_epoch(self) -> Dict[MTLTask, List[float]]:
        """Validates the pre-training tasks"""
        allocated_val_workers = sum([
            t.cohort.get_active_workers(DataSplit.val)
            for t in self.mtl_tasks
        ])
        logging.info(f"{allocated_val_workers} are already allocated for validation")
        if len(mp.active_children()) - allocated_val_workers > len(os.sched_getaffinity(0)) // 2:
            logging.info(f"Killing pretraining workers because too many workers would be allocated")
            for t in self.mtl_tasks:
                t.cohort.terminate_datasplit_workers(DataSplit.train)

        self.ddp_model.train(False)
        loop: Loop = self.args.mtl_val_loop.build_instance(
            self.mtl_tasks,
            self._epoch,
            self._task_step,
            self.ddp_model,
            f"mtlval{self.stages[self._stage_index]}",
            self._step_counters,
            None,  # No optimizer validation,
            rank=self.rank
        )
        return loop.drain_to_dict()

    def check_workernum(self, auto_adjust=True):
        import math
        from numpy.random import choice
        import os

        def adjust(ls: List[int], max_num: int):
            ls = [math.ceil((x / sum(ls)) * max_num) for x in ls]

            # Now we should be really close but some tasks need to lose some workers. Take from the rich with a higher probab:
            while sum(ls) > max_num:
                i = choice(list(range(len(ls))), 1, p=[x / sum(ls) for x in ls])[0]
                ls[i] = max(0, ls[i] - 1)
            return ls
        workernum_available = len(os.sched_getaffinity(0)) // self.world_size

        # For training a safe number seems to be to use half the workers for pretraining and half for validation:
        workers = {task.args.module_name: task.cohort.args.num_workers for task in self.mtl_tasks}
        logging.info(f"{workernum_available} workers available for pretraining tasks. You requested {workers}")

        if auto_adjust and sum(workers.values()) > workernum_available:
            new_workers = adjust(list(workers.values()), workernum_available)
            for new_worker_num, task in zip(new_workers, self.mtl_tasks):
                task.cohort.args.num_workers = max(new_worker_num, 1)
            after_adjustment_workers = {task.args.module_name: task.cohort.args.num_workers for task in self.mtl_tasks}
            logging.info(f"Workers changed to {after_adjustment_workers}")
        else:
            assert sum(workers.values()) <= workernum_available, f"You requested {workers} workers, " + \
                f"but your environment should only use {workernum_available} workers in sum."

    def prepare_dataloading(self) -> None:
        # In some environments, requesting more workers than there are CPU cores results in an error:
        self.check_workernum()

        # Resample cross-validation splits
        for task in self.mtl_tasks:
            if (None in task.cohort.data_loaders) or self.args.rebuild_dataloaders.is_event(self._epoch):
                renew_epoch = self._epoch
                while renew_epoch > 0 and not self.args.rebuild_dataloaders.is_event(renew_epoch):
                    renew_epoch -= 1
                task.cohort.prepare_epoch(epoch=renew_epoch, prepare_caches=True)

    def run_mtl_epoch(self) -> Tuple[Optional[List[float]], Optional[List[float]]]:
        """
        Returns None if no validation is performed. Otherwise, returns the average validation loss for each task.
        """
        self.prepare_dataloading()

        # Train the shared blocks and task heads:
        if self.args.mtl_train_selector.is_event(self._epoch):
            # Always unfreeze shared blocks for mtl epoch
            train_losses_by_task: Dict[MTLTask, List[float]] = self.run_mtl_train_epoch()
            train_result = [task_losses for _, task_losses in train_losses_by_task.items()]
        else:
            train_result = None

        if self.args.mtl_validation_selector.is_event(self._epoch):
            # Validate pre-training tasks
            val_losses_by_task: Dict[MTLTask, List[float]] = self.run_mtl_val_epoch()
            val_result: Optional[List[List[float]]] = [task_losses for _, task_losses in val_losses_by_task.items()]
        else:
            val_result = None

        if train_result is not None:
            self.mtl_optimizer.after_loop_step(
                self._epoch,
                train_result,
                val_result
            )
        else:
            logging.warn(f"Without training, no after_loop_step is performed ({self._epoch=})")

        train_avg = [sum(task_losses) / len(task_losses)
                     for task_losses in train_result] if train_result is not None else None
        val_avg = [sum(task_losses) / len(task_losses)
                   for task_losses in val_result] if val_result is not None else None
        if train_avg is not None:
            avg_train_loss = sum(train_avg) / len(train_avg)
        else:
            avg_train_loss = None
        if val_avg is not None:
            avg_val_loss = sum(val_avg) / len(val_avg)
        else:
            avg_val_loss = None
        self._avg_losses_per_epoch.append((avg_train_loss, avg_val_loss))
        return train_avg, val_avg

    def init_optimizer(self) -> None:
        self.ddp_model: SharedModules = SharedModules(self.shared_blocks)

        if dist.is_initialized():
            # find_unused_parameters is required whenever we have a shared block that is not used by all tasks
            self.ddp_model = DistributedDataParallel(
                self.ddp_model,
                device_ids=[self.rank],
                find_unused_parameters=True
            )  # type: ignore

        self.mtl_optimizer = MTLOptimizer(self.shared_blocks, self.args.optim, self.args.max_epochs,
                                          initial_tasks=self.mtl_tasks)

    def get_summary_stats(self) -> Dict[str, Any]:
        module_summary = {}
        blocksummary: str = ""
        for blockname, block in self.shared_blocks.items():
            blocksummary = f"{blocksummary}<h2>{blockname}</h2>{block.__repr_html__()}"
        module_summary["sharedblocks"] = wandb.Html(blocksummary)
        for pretrain_module in self.mtl_tasks:
            module_summary[pretrain_module.get_name()] = wandb.Html(pretrain_module.__repr_html__())

        return module_summary

    def _fit(self, max_epochs: int):
        if self._epoch == 0:
            logging.info("Starting a new training. Logging module's stats")
            wandb.log({f"report/{k}": v for k, v in self.get_summary_stats().items()})

        for _ in itertools.count(step=1):
            self._run_callbacks(CallbackType.each_epoch, self)

            with torch.no_grad():
                if self.mtl_tasks:
                    _, val_result = self.run_mtl_epoch()
                    # This needs to be synchronized across processes to enable multi-GPU smart checkpointing

                    if val_result is not None and (
                            self._best_val_losses is None or sum(val_result) < sum(self._best_val_losses)):
                        self._best_val_losses = val_result

                        if not dist.is_initialized():
                            self.create_checkpoint(self.checkpoint_cache_path / "bestbyvalidation")
                else:
                    logging.warning(f"Missing pretraining tasks in epoch {self._epoch}")

            # Increment global epoch counter which is used for logging and is also checkpointed
            self._epoch += 1
            if self.args.save_every_epoch:
                self.create_checkpoint(self.checkpoint_cache_path / f"epoch-{self._epoch}")
            # Creates the 'latest' checkpoint
            self.create_latest_checkpoint()

            if self._epoch > max_epochs:
                logging.info(f"Reached max_epochs ({max_epochs}). Stopping trainer.fit().")
                break

            if self.args.early_stopping is not None:
                recently_reported: List[Optional[float]] = [
                    t[0] if self.args.early_stopping.criterion == "trainloss" else t[1] for t in self._avg_losses_per_epoch]
                if recently_reported[-1] is None:
                    logging.warning(f"Epoch {self._epoch=} did not log a loss and is ignored in early stopping.")
                recent_losses: List[float] = list(filter(lambda x: x is not None, recently_reported))  # type: ignore
                if recent_losses:
                    if recently_reported[-1] is not None and min(recent_losses) == recent_losses[-1]:
                        self.create_checkpoint(self.checkpoint_cache_path / "earlystop", overwrite=True)

                    if len(recent_losses) >= self.args.early_stopping.min_train_loops:
                        # Check if the last significant improvement was more than early_stopping_patience epochs ago
                        first_epoch_with_current_loss = min(
                            [i
                             for i, l in enumerate(recent_losses)
                             if (l - self.args.early_stopping.improvement_delta) < recent_losses[-1]])
                        num_loops_without_improvement = len(recent_losses) - first_epoch_with_current_loss
                        if num_loops_without_improvement > self.args.early_stopping.early_stopping_patience:
                            logging.info(
                                f"Epoch {first_epoch_with_current_loss} already had a similar loss as {self._epoch=}. "
                                "Breaking training now. "
                                f"Relevant losses: {[f'{l:.2f}' for l in recent_losses]}")
                            break
                        else:
                            logging.info(
                                f"Relevant losses for early stopping: {[f'{l:.2f}' for l in recent_losses]}. "
                                f"Continuing because {num_loops_without_improvement=} "
                                f"is smaller than the patience of {self.args.early_stopping.early_stopping_patience}")

    def _run_callbacks(self, callback_type: CallbackType, *args, **kwargs):
        for cb_name, cb in self.callbacks[callback_type].items():
            logging.info(f"Running hook {cb_name} of type {callback_type}")
            cb(*args, **kwargs)

    def fit(self, until_epoch=None):
        """
        Runs a training. If not interactive it will create emergency checkpoints when an error occurs.

        If fit_for_epochs is set, it will finish if either args.max_epochs is reached or fit_for_epochs.
        """
        if self.mtl_optimizer is None:
            self.init_optimizer()
        self.load_latest_checkpoint()
        return self._fit(until_epoch if until_epoch is not None else self.args.max_epochs)
        # if interactive:
        #     return self._fit()

        # finished_without_error = False
        # try:
        #     self._fit()
        #     finished_without_error = True
        # except Exception as e:
        #     print(e)
        #     traceback.print_exc()
        # finally:
        #     if finished_without_error:
        #         wandb.finish()
        #     else:
        #         print("Creating emergency checkpoint")
        #         self.create_checkpoint(p=self.checkpoint_cache_path / "emergency")
