# Supplementary material for: Overcoming data scarcity in biomedical imaging with a foundational multi-task model
Source: Nat Comput Sci. 2024 Jul 19;4(7):495–509. doi: 10.1038/s43588-024-00662-z (PMC11288886; doi:10.1038/s43588-024-00662-z)
Supplement: Supplementary file 5 — Source data for Supplementary Fig. 2a–c as individual CSV files. [file 43588_2024_662_MOESM5_ESM.zip]

Archive with 3 entries (3 files):
- SupplementaryFigure2/SupplementaryFigure2a.csv
- SupplementaryFigure2/SupplementaryFigure2b.csv
- SupplementaryFigure2/SupplementaryFigure2c.csv
