# Supplementary material for: Overcoming data scarcity in biomedical imaging with a foundational multi-task model
Source: Nat Comput Sci. 2024 Jul 19;4(7):495–509. doi: 10.1038/s43588-024-00662-z (PMC11288886; doi:10.1038/s43588-024-00662-z)
Supplement: Supplementary file 5 — Source data for Supplementary Fig. 2a–c as individual CSV files. [file 43588_2024_662_MOESM5_ESM.zip › SupplementaryFigure2/SupplementaryFigure2a.csv]

stage	benchmark	model	dataset	fraction	seed	metric
frozen	weak	UMedPT	PneumoCXR	0.01	9042	0.9310154220330552
frozen	weak	UMedPT	PneumoCXR	0.01	9009	0.8896231749575909
frozen	weak	UMedPT	PneumoCXR	0.01	9000	0.921232012118152
frozen	weak	UMedPT	PneumoCXR	0.01	9	0.933390082413898
frozen	weak	UMedPT	PneumoCXR	0.01	42	0.9230872663708484
frozen	weak	UMedPT-Clf	PneumoCXR	0.01	9009	0.8123434968331124
frozen	weak	UMedPT-Clf	PneumoCXR	0.01	9000	0.8823892258661457
frozen	weak	UMedPT-Clf	PneumoCXR	0.01	42	0.8774038461538461
frozen	weak	UMedPT-Clf	PneumoCXR	0.01	9042	0.8878616641041512
frozen	weak	UMedPT-Clf	PneumoCXR	0.01	9	0.8843964384761349
frozen	weak	UMedPT	PneumoCXR	0.05	42	0.9226111956705564
frozen	weak	UMedPT	PneumoCXR	0.05	9042	0.9416783954961294
frozen	weak	UMedPT	PneumoCXR	0.05	9000	0.933708330071682
frozen	weak	UMedPT	PneumoCXR	0.05	9	0.9374436090225564
frozen	weak	UMedPT	PneumoCXR	0.05	9009	0.9373214285714286
frozen	weak	UMedPT-Clf	PneumoCXR	0.05	9000	0.8921378880403519
frozen	weak	UMedPT-Clf	PneumoCXR	0.05	42	0.8983117718533342
frozen	weak	UMedPT-Clf	PneumoCXR	0.05	9042	0.9070716266680154
frozen	weak	UMedPT-Clf	PneumoCXR	0.05	9009	0.9192619261926194
frozen	weak	UMedPT-Clf	PneumoCXR	0.05	9	0.90910313298373
frozen	weak	UMedPT	PneumoCXR	0.10	9000	0.9303571428571428
frozen	weak	UMedPT	PneumoCXR	0.10	9042	0.9303571428571428
frozen	weak	UMedPT	PneumoCXR	0.10	42	0.8898913782380422
frozen	weak	UMedPT	PneumoCXR	0.10	9009	0.9262826282628264
frozen	weak	UMedPT	PneumoCXR	0.10	9	0.920769059301876
frozen	weak	UMedPT-Clf	PneumoCXR	0.10	42	0.8748397561677523
frozen	weak	UMedPT-Clf	PneumoCXR	0.10	9000	0.8785491848323869
frozen	weak	UMedPT-Clf	PneumoCXR	0.10	9042	0.9012970578930718
frozen	weak	UMedPT-Clf	PneumoCXR	0.10	9009	0.9006538920793767
frozen	weak	UMedPT-Clf	PneumoCXR	0.10	9	0.8642907888822838
frozen	weak	UMedPT	PneumoCXR	0.50	42	0.9088072211476468
frozen	weak	UMedPT	PneumoCXR	0.50	9042	0.9047879522442716
frozen	weak	UMedPT	PneumoCXR	0.50	9000	0.9047879522442716
frozen	weak	UMedPT	PneumoCXR	0.50	9	0.8990384615384616
frozen	weak	UMedPT	PneumoCXR	0.50	9009	0.9085955877495572
frozen	weak	UMedPT-Clf	PneumoCXR	0.50	9009	0.8843360094533068
frozen	weak	UMedPT-Clf	PneumoCXR	0.50	42	0.8712119230131945
frozen	weak	UMedPT-Clf	PneumoCXR	0.50	9042	0.8790610219991611
frozen	weak	UMedPT-Clf	PneumoCXR	0.50	9000	0.8781644232422461
frozen	weak	UMedPT-Clf	PneumoCXR	0.50	9	0.8742108230812156
frozen	weak	UMedPT	PneumoCXR	1.00	9	0.8971116157306296
frozen	weak	UMedPT	PneumoCXR	1.00	9000	0.8912992985553025
frozen	weak	UMedPT	PneumoCXR	1.00	9009	0.889351088785984
frozen	weak	UMedPT	PneumoCXR	1.00	9042	0.8932420872540633
frozen	weak	UMedPT	PneumoCXR	1.00	42	0.8971116157306296
frozen	weak	UMedPT-Clf	PneumoCXR	1.00	9000	0.8823853503646459
frozen	weak	UMedPT-Clf	PneumoCXR	1.00	9042	0.8862812594917484
frozen	weak	UMedPT-Clf	PneumoCXR	1.00	9009	0.8882211538461539
frozen	weak	UMedPT-Clf	PneumoCXR	1.00	9	0.8823853503646459
frozen	weak	UMedPT-Clf	PneumoCXR	1.00	42	0.8765003783689389
finetune	weak	UMedPT	PneumoCXR	0.01	9042	0.9245249824067558
finetune	weak	UMedPT	PneumoCXR	0.01	9009	0.924290434444015
finetune	weak	UMedPT	PneumoCXR	0.01	9000	0.9229309589840898
finetune	weak	UMedPT	PneumoCXR	0.01	9	0.924290434444015
finetune	weak	UMedPT	PneumoCXR	0.01	42	0.9443943191311612
finetune	weak	UMedPT-Clf	PneumoCXR	0.01	9009	0.897842127484799
finetune	weak	UMedPT-Clf	PneumoCXR	0.01	9000	0.9148461932108944
finetune	weak	UMedPT-Clf	PneumoCXR	0.01	42	0.9114923747276688
finetune	weak	UMedPT-Clf	PneumoCXR	0.01	9042	0.8781644232422461
finetune	weak	UMedPT-Clf	PneumoCXR	0.01	9	0.91759181987541
finetune	weak	UMedPT	PneumoCXR	0.05	42	0.8865542944705607
finetune	weak	UMedPT	PneumoCXR	0.05	9042	0.9302192948122966
finetune	weak	UMedPT	PneumoCXR	0.05	9000	0.923966052225166
finetune	weak	UMedPT	PneumoCXR	0.05	9	0.912583803873919
finetune	weak	UMedPT	PneumoCXR	0.05	9009	0.9477678571428572
finetune	weak	UMedPT-Clf	PneumoCXR	0.05	9000	0.9009600983473148
finetune	weak	UMedPT-Clf	PneumoCXR	0.05	42	0.8619710111182257
finetune	weak	UMedPT-Clf	PneumoCXR	0.05	9042	0.9068790458143156
finetune	weak	UMedPT-Clf	PneumoCXR	0.05	9009	0.9351254752210676
finetune	weak	UMedPT-Clf	PneumoCXR	0.05	9	0.891826923076923
finetune	weak	UMedPT	PneumoCXR	0.10	9000	0.931618744151936
finetune	weak	UMedPT	PneumoCXR	0.10	9042	0.9233928571428572
finetune	weak	UMedPT	PneumoCXR	0.10	42	0.8708906574656639
finetune	weak	UMedPT	PneumoCXR	0.10	9009	0.9421389373593304
finetune	weak	UMedPT	PneumoCXR	0.10	9	0.8860042626611184
finetune	weak	UMedPT-Clf	PneumoCXR	0.10	42	0.8572568157289662
finetune	weak	UMedPT-Clf	PneumoCXR	0.10	9000	0.9028765780826656
finetune	weak	UMedPT-Clf	PneumoCXR	0.10	9042	0.907261332249064
finetune	weak	UMedPT-Clf	PneumoCXR	0.10	9009	0.9232412242935264
finetune	weak	UMedPT-Clf	PneumoCXR	0.10	9	0.8429153680172621
finetune	weak	UMedPT	PneumoCXR	0.50	42	0.9335753664111872
finetune	weak	UMedPT	PneumoCXR	0.50	9042	0.9066942719116632
finetune	weak	UMedPT	PneumoCXR	0.50	9000	0.9180288543915562
finetune	weak	UMedPT	PneumoCXR	0.50	9	0.8775449233337728
finetune	weak	UMedPT	PneumoCXR	0.50	9009	0.8932420872540633
finetune	weak	UMedPT-Clf	PneumoCXR	0.50	9009	0.8932420872540633
finetune	weak	UMedPT-Clf	PneumoCXR	0.50	42	0.863867924528302
finetune	weak	UMedPT-Clf	PneumoCXR	0.50	9042	0.910900928686474
finetune	weak	UMedPT-Clf	PneumoCXR	0.50	9000	0.9293470261212196
finetune	weak	UMedPT-Clf	PneumoCXR	0.50	9	0.9179257559433024
finetune	weak	UMedPT	PneumoCXR	1.00	9	0.883177515416028
finetune	weak	UMedPT	PneumoCXR	1.00	9000	0.9311871739407048
finetune	weak	UMedPT	PneumoCXR	1.00	9009	0.905231033741672
finetune	weak	UMedPT	PneumoCXR	1.00	9042	0.9161518118790652
finetune	weak	UMedPT	PneumoCXR	1.00	42	0.9009600983473148
finetune	weak	UMedPT-Clf	PneumoCXR	1.00	42	0.9011950447817914
finetune	weak	UMedPT-Clf	PneumoCXR	1.00	9000	0.9254904190595326
finetune	weak	UMedPT-Clf	PneumoCXR	1.00	9042	0.9170717224413624
finetune	weak	UMedPT-Clf	PneumoCXR	1.00	9009	0.8403635761689063
finetune	weak	UMedPT-Clf	PneumoCXR	1.00	9	0.873563657186486
