# Supplementary material for: Overcoming data scarcity in biomedical imaging with a foundational multi-task model
Source: Nat Comput Sci. 2024 Jul 19;4(7):495–509. doi: 10.1038/s43588-024-00662-z (PMC11288886; doi:10.1038/s43588-024-00662-z)
Supplement: Supplementary file 5 — Source data for Supplementary Fig. 2a–c as individual CSV files. [file 43588_2024_662_MOESM5_ESM.zip › SupplementaryFigure2/SupplementaryFigure2b.csv]

stage	benchmark	model	dataset	fraction	seed	metric
frozen	strong	UMedPT	nucleidet	0.01	9042	0.1909594535827636
frozen	strong	UMedPT	nucleidet	0.01	9000	0.1359504610300064
frozen	strong	UMedPT	nucleidet	0.01	42	0.1288836449384689
frozen	strong	UMedPT	nucleidet	0.01	9009	0.0783058628439903
frozen	strong	UMedPT	nucleidet	0.01	9	0.1419954299926757
frozen	strong	UMedPT-Clf	nucleidet	0.01	9009	0.0016561950324103
frozen	strong	UMedPT-Clf	nucleidet	0.01	42	0.0027858272660523
frozen	strong	UMedPT-Clf	nucleidet	0.01	9042	0.0015891313087195
frozen	strong	UMedPT-Clf	nucleidet	0.01	9000	0.0040812576189637
frozen	strong	UMedPT-Clf	nucleidet	0.01	9	0.003777535399422
frozen	strong	UMedPT	nucleidet	0.05	9042	0.231179803609848
frozen	strong	UMedPT	nucleidet	0.05	9009	0.5102919340133667
frozen	strong	UMedPT	nucleidet	0.05	9000	0.3736748993396759
frozen	strong	UMedPT	nucleidet	0.05	9	0.317665547132492
frozen	strong	UMedPT	nucleidet	0.05	42	0.381852775812149
frozen	strong	UMedPT-Clf	nucleidet	0.05	9042	0.0221840552985668
frozen	strong	UMedPT-Clf	nucleidet	0.05	9009	0.0303335525095462
frozen	strong	UMedPT-Clf	nucleidet	0.05	9000	0.0210274793207645
frozen	strong	UMedPT-Clf	nucleidet	0.05	42	0.0217767115682363
frozen	strong	UMedPT-Clf	nucleidet	0.05	9	0.0261575821787118
frozen	strong	UMedPT	nucleidet	0.10	9000	0.5367641448974609
frozen	strong	UMedPT	nucleidet	0.10	9009	0.482930064201355
frozen	strong	UMedPT	nucleidet	0.10	9042	0.5274997353553772
frozen	strong	UMedPT	nucleidet	0.10	42	0.4864179491996765
frozen	strong	UMedPT	nucleidet	0.10	9	0.5398141145706177
frozen	strong	UMedPT-Clf	nucleidet	0.10	9042	0.0580852888524532
frozen	strong	UMedPT-Clf	nucleidet	0.10	9009	0.0577308759093284
frozen	strong	UMedPT-Clf	nucleidet	0.10	9000	0.0539879202842712
frozen	strong	UMedPT-Clf	nucleidet	0.10	42	0.0473797470331192
frozen	strong	UMedPT-Clf	nucleidet	0.10	9	0.0475147366523742
frozen	strong	UMedPT	nucleidet	0.50	9042	0.70443195104599
frozen	strong	UMedPT	nucleidet	0.50	42	0.7084804177284241
frozen	strong	UMedPT	nucleidet	0.50	9000	0.7118352651596069
frozen	strong	UMedPT	nucleidet	0.50	9009	0.7046370506286621
frozen	strong	UMedPT	nucleidet	0.50	9	0.7218565344810486
frozen	strong	UMedPT-Clf	nucleidet	0.50	42	0.300839215517044
frozen	strong	UMedPT-Clf	nucleidet	0.50	9000	0.3161804378032684
frozen	strong	UMedPT-Clf	nucleidet	0.50	9042	0.3230200707912445
frozen	strong	UMedPT-Clf	nucleidet	0.50	9009	0.3226282894611358
frozen	strong	UMedPT-Clf	nucleidet	0.50	9	0.3859288692474365
frozen	strong	UMedPT	nucleidet	1.00	9009	0.7397438883781433
frozen	strong	UMedPT	nucleidet	1.00	42	0.7408444881439209
frozen	strong	UMedPT	nucleidet	1.00	9000	0.7355006337165833
frozen	strong	UMedPT	nucleidet	1.00	9042	0.7370274066925049
frozen	strong	UMedPT	nucleidet	1.00	9	0.7359128594398499
frozen	strong	UMedPT-Clf	nucleidet	1.00	9009	0.4518865644931793
frozen	strong	UMedPT-Clf	nucleidet	1.00	9000	0.49395552277565
frozen	strong	UMedPT-Clf	nucleidet	1.00	9042	0.4752286672592163
frozen	strong	UMedPT-Clf	nucleidet	1.00	42	0.4767718017101288
frozen	strong	UMedPT-Clf	nucleidet	1.00	9	0.4518046379089355
finetune	strong	UMedPT	nucleidet	0.01	9042	0.4078105390071869
finetune	strong	UMedPT	nucleidet	0.01	9000	0.3514115512371063
finetune	strong	UMedPT	nucleidet	0.01	42	0.3418608605861664
finetune	strong	UMedPT	nucleidet	0.01	9009	0.3012746274471283
finetune	strong	UMedPT	nucleidet	0.01	9	0.2973780930042267
finetune	strong	UMedPT-Clf	nucleidet	0.01	9009	0.0222086682915687
finetune	strong	UMedPT-Clf	nucleidet	0.01	42	0.0325319655239582
finetune	strong	UMedPT-Clf	nucleidet	0.01	9042	0.0259900316596031
finetune	strong	UMedPT-Clf	nucleidet	0.01	9000	0.0337844416499137
finetune	strong	UMedPT-Clf	nucleidet	0.01	9	0.0221855286508798
finetune	strong	UMedPT	nucleidet	0.05	9042	0.5443130731582642
finetune	strong	UMedPT	nucleidet	0.05	9009	0.6470054388046265
finetune	strong	UMedPT	nucleidet	0.05	9000	0.5976184606552124
finetune	strong	UMedPT	nucleidet	0.05	9	0.5929255485534668
finetune	strong	UMedPT	nucleidet	0.05	42	0.6008616089820862
finetune	strong	UMedPT-Clf	nucleidet	0.05	9042	0.1484938859939575
finetune	strong	UMedPT-Clf	nucleidet	0.05	9009	0.1743178963661193
finetune	strong	UMedPT-Clf	nucleidet	0.05	9000	0.1427298933267593
finetune	strong	UMedPT-Clf	nucleidet	0.05	42	0.1751881241798401
finetune	strong	UMedPT-Clf	nucleidet	0.05	9	0.2057299911975861
finetune	strong	UMedPT	nucleidet	0.10	9000	0.6970012187957764
finetune	strong	UMedPT	nucleidet	0.10	9009	0.6921740770339966
finetune	strong	UMedPT	nucleidet	0.10	9042	0.6875336170196533
finetune	strong	UMedPT	nucleidet	0.10	42	0.6765562295913696
finetune	strong	UMedPT	nucleidet	0.10	9	0.6798357367515564
finetune	strong	UMedPT-Clf	nucleidet	0.10	9042	0.3692185580730438
finetune	strong	UMedPT-Clf	nucleidet	0.10	9009	0.3849666118621826
finetune	strong	UMedPT-Clf	nucleidet	0.10	9000	0.3731918931007385
finetune	strong	UMedPT-Clf	nucleidet	0.10	42	0.358572244644165
finetune	strong	UMedPT-Clf	nucleidet	0.10	9	0.3368652760982513
finetune	strong	UMedPT	nucleidet	0.50	9042	0.7788645029067993
finetune	strong	UMedPT	nucleidet	0.50	42	0.7722267508506775
finetune	strong	UMedPT	nucleidet	0.50	9000	0.7732493281364441
finetune	strong	UMedPT	nucleidet	0.50	9009	0.7824897766113281
finetune	strong	UMedPT	nucleidet	0.50	9	0.7844969630241394
finetune	strong	UMedPT-Clf	nucleidet	0.50	42	0.6600810885429382
finetune	strong	UMedPT-Clf	nucleidet	0.50	9000	0.6743170619010925
finetune	strong	UMedPT-Clf	nucleidet	0.50	9042	0.6667940020561218
finetune	strong	UMedPT-Clf	nucleidet	0.50	9009	0.6648089289665222
finetune	strong	UMedPT-Clf	nucleidet	0.50	9	0.6759912371635437
finetune	strong	UMedPT	nucleidet	1.00	9009	0.7949180006980896
finetune	strong	UMedPT	nucleidet	1.00	42	0.7853164076805115
finetune	strong	UMedPT	nucleidet	1.00	9000	0.7905582785606384
finetune	strong	UMedPT	nucleidet	1.00	9042	0.7957200407981873
finetune	strong	UMedPT	nucleidet	1.00	9	0.7929398417472839
finetune	strong	UMedPT-Clf	nucleidet	1.00	9009	0.7136082053184509
finetune	strong	UMedPT-Clf	nucleidet	1.00	9000	0.730428159236908
finetune	strong	UMedPT-Clf	nucleidet	1.00	9042	0.7299876809120178
finetune	strong	UMedPT-Clf	nucleidet	1.00	42	0.7250391840934753
finetune	strong	UMedPT-Clf	nucleidet	1.00	9	0.7220851182937622
