# Supplementary material for: Overcoming data scarcity in biomedical imaging with a foundational multi-task model
Source: Nat Comput Sci. 2024 Jul 19;4(7):495–509. doi: 10.1038/s43588-024-00662-z (PMC11288886; doi:10.1038/s43588-024-00662-z)
Supplement: Supplementary file 5 — Source data for Supplementary Fig. 2a–c as individual CSV files. [file 43588_2024_662_MOESM5_ESM.zip › SupplementaryFigure2/SupplementaryFigure2c.csv]

stage	benchmark	model	dataset	fraction	seed	metric
frozen	strong	UMedPT	PolypSegRGB	0.01	9000	0.4462736845016479
frozen	strong	UMedPT	PolypSegRGB	0.01	9009	0.6104923486709595
frozen	strong	UMedPT	PolypSegRGB	0.01	42	0.639046847820282
frozen	strong	UMedPT	PolypSegRGB	0.01	9042	0.5462548136711121
frozen	strong	UMedPT	PolypSegRGB	0.01	9	0.4385442733764648
frozen	strong	UMedPT-Clf	PolypSegRGB	0.01	9042	0.4292564988136291
frozen	strong	UMedPT-Clf	PolypSegRGB	0.01	9009	0.4292545616626739
frozen	strong	UMedPT-Clf	PolypSegRGB	0.01	9000	0.6248559951782227
frozen	strong	UMedPT-Clf	PolypSegRGB	0.01	42	0.4297410845756531
frozen	strong	UMedPT-Clf	PolypSegRGB	0.01	9	0.4292542636394501
frozen	strong	UMedPT	PolypSegRGB	0.05	42	0.7103863954544067
frozen	strong	UMedPT	PolypSegRGB	0.05	9009	0.7234307527542114
frozen	strong	UMedPT	PolypSegRGB	0.05	9042	0.7281088829040527
frozen	strong	UMedPT	PolypSegRGB	0.05	9000	0.7197844982147217
frozen	strong	UMedPT	PolypSegRGB	0.05	9	0.7304060459136963
frozen	strong	UMedPT-Clf	PolypSegRGB	0.05	9009	0.7018295526504517
frozen	strong	UMedPT-Clf	PolypSegRGB	0.05	9000	0.6986052393913269
frozen	strong	UMedPT-Clf	PolypSegRGB	0.05	9042	0.723408579826355
frozen	strong	UMedPT-Clf	PolypSegRGB	0.05	42	0.6792376041412354
frozen	strong	UMedPT-Clf	PolypSegRGB	0.05	9	0.7119625210762024
frozen	strong	UMedPT	PolypSegRGB	0.10	9042	0.7638661861419678
frozen	strong	UMedPT	PolypSegRGB	0.10	9000	0.744568407535553
frozen	strong	UMedPT	PolypSegRGB	0.10	42	0.7410585880279541
frozen	strong	UMedPT	PolypSegRGB	0.10	9009	0.751984179019928
frozen	strong	UMedPT	PolypSegRGB	0.10	9	0.746624767780304
frozen	strong	UMedPT-Clf	PolypSegRGB	0.10	9000	0.7392045259475708
frozen	strong	UMedPT-Clf	PolypSegRGB	0.10	9042	0.7358648777008057
frozen	strong	UMedPT-Clf	PolypSegRGB	0.10	9009	0.7343167066574097
frozen	strong	UMedPT-Clf	PolypSegRGB	0.10	42	0.7363584041595459
frozen	strong	UMedPT-Clf	PolypSegRGB	0.10	9	0.739099383354187
frozen	strong	UMedPT	PolypSegRGB	0.50	9009	0.8141264319419861
frozen	strong	UMedPT	PolypSegRGB	0.50	9042	0.8074109554290771
frozen	strong	UMedPT	PolypSegRGB	0.50	9000	0.8058589696884155
frozen	strong	UMedPT	PolypSegRGB	0.50	42	0.8075645565986633
frozen	strong	UMedPT	PolypSegRGB	0.50	9	0.8086786270141602
frozen	strong	UMedPT-Clf	PolypSegRGB	0.50	42	0.7984573841094971
frozen	strong	UMedPT-Clf	PolypSegRGB	0.50	9042	0.7896409034729004
frozen	strong	UMedPT-Clf	PolypSegRGB	0.50	9009	0.7887097597122192
frozen	strong	UMedPT-Clf	PolypSegRGB	0.50	9000	0.7619126439094543
frozen	strong	UMedPT-Clf	PolypSegRGB	0.50	9	0.792796790599823
frozen	strong	UMedPT	PolypSegRGB	1.00	42	0.8251640796661377
frozen	strong	UMedPT	PolypSegRGB	1.00	9000	0.8303305506706238
frozen	strong	UMedPT	PolypSegRGB	1.00	9009	0.8267030715942383
frozen	strong	UMedPT	PolypSegRGB	1.00	9042	0.8259119987487793
frozen	strong	UMedPT	PolypSegRGB	1.00	9	0.8260214328765869
frozen	strong	UMedPT-Clf	PolypSegRGB	1.00	42	0.8174751996994019
frozen	strong	UMedPT-Clf	PolypSegRGB	1.00	9009	0.8255977630615234
frozen	strong	UMedPT-Clf	PolypSegRGB	1.00	9000	0.8244518041610718
frozen	strong	UMedPT-Clf	PolypSegRGB	1.00	9042	0.8181873559951782
frozen	strong	UMedPT-Clf	PolypSegRGB	1.00	9	0.8196187019348145
finetune	strong	UMedPT	PolypSegRGB	0.01	9000	0.7791762351989746
finetune	strong	UMedPT	PolypSegRGB	0.01	9009	0.8063012957572937
finetune	strong	UMedPT	PolypSegRGB	0.01	42	0.7655248045921326
finetune	strong	UMedPT	PolypSegRGB	0.01	9042	0.8159890174865723
finetune	strong	UMedPT	PolypSegRGB	0.01	9	0.8169988989830017
finetune	strong	UMedPT-Clf	PolypSegRGB	0.01	9042	0.429249107837677
finetune	strong	UMedPT-Clf	PolypSegRGB	0.01	9009	0.4292581975460053
finetune	strong	UMedPT-Clf	PolypSegRGB	0.01	9000	0.6659753918647766
finetune	strong	UMedPT-Clf	PolypSegRGB	0.01	42	0.6706196069717407
finetune	strong	UMedPT-Clf	PolypSegRGB	0.01	9	0.647606611251831
finetune	strong	UMedPT	PolypSegRGB	0.05	42	0.8389114141464233
finetune	strong	UMedPT	PolypSegRGB	0.05	9009	0.8360947370529175
finetune	strong	UMedPT	PolypSegRGB	0.05	9042	0.8473935127258301
finetune	strong	UMedPT	PolypSegRGB	0.05	9000	0.8303539156913757
finetune	strong	UMedPT	PolypSegRGB	0.05	9	0.8403699398040771
finetune	strong	UMedPT-Clf	PolypSegRGB	0.05	9009	0.7474669218063354
finetune	strong	UMedPT-Clf	PolypSegRGB	0.05	9000	0.7613427042961121
finetune	strong	UMedPT-Clf	PolypSegRGB	0.05	9042	0.7575416564941406
finetune	strong	UMedPT-Clf	PolypSegRGB	0.05	42	0.7407151460647583
finetune	strong	UMedPT-Clf	PolypSegRGB	0.05	9	0.7585649490356445
finetune	strong	UMedPT	PolypSegRGB	0.10	9042	0.8650103807449341
finetune	strong	UMedPT	PolypSegRGB	0.10	9000	0.8611266613006592
finetune	strong	UMedPT	PolypSegRGB	0.10	42	0.850473940372467
finetune	strong	UMedPT	PolypSegRGB	0.10	9009	0.8533414602279663
finetune	strong	UMedPT	PolypSegRGB	0.10	9	0.8658003807067871
finetune	strong	UMedPT-Clf	PolypSegRGB	0.10	9000	0.8006056547164917
finetune	strong	UMedPT-Clf	PolypSegRGB	0.10	9042	0.7983291149139404
finetune	strong	UMedPT-Clf	PolypSegRGB	0.10	9009	0.8011586666107178
finetune	strong	UMedPT-Clf	PolypSegRGB	0.10	42	0.780074954032898
finetune	strong	UMedPT-Clf	PolypSegRGB	0.10	9	0.7904050350189209
finetune	strong	UMedPT	PolypSegRGB	0.50	9009	0.9029468297958374
finetune	strong	UMedPT	PolypSegRGB	0.50	9042	0.9068806171417236
finetune	strong	UMedPT	PolypSegRGB	0.50	9000	0.9007245302200316
finetune	strong	UMedPT	PolypSegRGB	0.50	42	0.9020183086395264
finetune	strong	UMedPT	PolypSegRGB	0.50	9	0.9014604091644288
finetune	strong	UMedPT-Clf	PolypSegRGB	0.50	42	0.8598833084106445
finetune	strong	UMedPT-Clf	PolypSegRGB	0.50	9042	0.8663743734359741
finetune	strong	UMedPT-Clf	PolypSegRGB	0.50	9009	0.8705812692642212
finetune	strong	UMedPT-Clf	PolypSegRGB	0.50	9000	0.8703621625900269
finetune	strong	UMedPT-Clf	PolypSegRGB	0.50	9	0.8604369759559631
finetune	strong	UMedPT	PolypSegRGB	1.00	42	0.9121625423431396
finetune	strong	UMedPT	PolypSegRGB	1.00	9000	0.9136709570884703
finetune	strong	UMedPT	PolypSegRGB	1.00	9009	0.9059519171714784
finetune	strong	UMedPT	PolypSegRGB	1.00	9042	0.9133627414703368
finetune	strong	UMedPT	PolypSegRGB	1.00	9	0.9108914732933044
finetune	strong	UMedPT-Clf	PolypSegRGB	1.00	42	0.8893947005271912
finetune	strong	UMedPT-Clf	PolypSegRGB	1.00	9009	0.8826689720153809
finetune	strong	UMedPT-Clf	PolypSegRGB	1.00	9000	0.8882237672805786
finetune	strong	UMedPT-Clf	PolypSegRGB	1.00	9042	0.885542631149292
finetune	strong	UMedPT-Clf	PolypSegRGB	1.00	9	0.8857659101486206
