# Supplementary material for: Overcoming data scarcity in biomedical imaging with a foundational multi-task model
Source: Nat Comput Sci. 2024 Jul 19;4(7):495–509. doi: 10.1038/s43588-024-00662-z (PMC11288886; doi:10.1038/s43588-024-00662-z)
Supplement: Supplementary file 6 — Source data for Supplementary Fig. 3. [file 43588_2024_662_MOESM6_ESM.csv]

metric	stage	fraction	value	dataset	Evaluation
acc	test-by-val-frozen	0.01	0.4670896114195083	organsmnist	Test by Val - Frozen
acc	test-by-val-frozen	0.10	0.7213972736124635	organcmnist	Test by Val - Frozen
acc	test-by-val-frozen	1.00	0.7724028548770817	organsmnist	Test by Val - Frozen
acc	test-by-val-frozen	1.00	0.8333333333333334	breastmnist	Test by Val - Frozen
acc	test-by-val-frozen	0.01	0.4377478191911181	organsmnist	Test by Val - Frozen
acc	test-by-val-frozen	0.01	0.3664800389483933	organcmnist	Test by Val - Frozen
acc	test-by-val-frozen	0.01	0.5110456553755522	organsmnist	Test by Val - Frozen
acc	test-by-val-frozen	0.10	0.7013707941542993	organsmnist	Test by Val - Frozen
acc	test-by-val-frozen	0.10	0.7052226124391073	organsmnist	Test by Val - Frozen
acc	test-by-val-frozen	0.10	0.7029568369774555	organsmnist	Test by Val - Frozen
acc	test-by-val-frozen	1.00	0.8149951314508277	organcmnist	Test by Val - Frozen
acc	test-by-val-frozen	1.00	0.7693440580038519	organsmnist	Test by Val - Frozen
acc	test-by-val-frozen	1.00	0.7707035232808429	organsmnist	Test by Val - Frozen
acc	test-by-val-frozen	0.01	0.3879016553067186	organcmnist	Test by Val - Frozen
acc	test-by-val-frozen	0.01	0.5503807106598985	tissuemnist	Test by Val - Frozen
acc	test-by-val-frozen	0.10	0.7198149951314509	organcmnist	Test by Val - Frozen
acc	test-by-val-frozen	0.01	0.4016553067185978	organcmnist	Test by Val - Frozen
acc	test-by-val-frozen	0.10	0.7262658227848101	organcmnist	Test by Val - Frozen
acc	test-by-val-frozen	1.00	0.817429406037001	organcmnist	Test by Val - Frozen
acc	test-by-val-frozen	0.10	0.5917301184433165	tissuemnist	Test by Val - Frozen
acc	test-by-val-frozen	1.00	0.8176728334956183	organcmnist	Test by Val - Frozen
acc	test-by-val-frozen	0.01	0.5499153976311336	tissuemnist	Test by Val - Frozen
acc	test-by-val-frozen	0.10	0.5939932318104907	tissuemnist	Test by Val - Frozen
acc	test-by-val-frozen	0.01	0.5455160744500847	tissuemnist	Test by Val - Frozen
acc	test-by-val-frozen	0.10	0.7243589743589743	breastmnist	Test by Val - Frozen
acc	test-by-val-frozen	1.00	0.6011209813874788	tissuemnist	Test by Val - Frozen
acc	test-by-val-frozen	1.00	0.6019881556683587	tissuemnist	Test by Val - Frozen
acc	test-by-val-frozen	1.00	0.8269230769230769	breastmnist	Test by Val - Frozen
acc	test-by-val-frozen	0.10	0.5939932318104907	tissuemnist	Test by Val - Frozen
acc	test-by-val-frozen	1.00	0.603236040609137	tissuemnist	Test by Val - Frozen
acc	test-by-val-frozen	0.01	0.3974358974358974	breastmnist	Test by Val - Frozen
acc	test-by-val-frozen	0.01	0.7243589743589743	breastmnist	Test by Val - Frozen
acc	test-by-val-frozen	0.01	0.6987179487179487	breastmnist	Test by Val - Frozen
acc	test-by-val-frozen	0.01	0.9477014092758754	chestmnist	Test by Val - Frozen
acc	test-by-val-frozen	0.01	0.9473256872846764	chestmnist	Test by Val - Frozen
acc	test-by-val-frozen	0.10	0.7564102564102564	breastmnist	Test by Val - Frozen
acc	test-by-val-frozen	0.10	0.7307692307692307	breastmnist	Test by Val - Frozen
acc	test-by-val-frozen	1.00	0.8269230769230769	breastmnist	Test by Val - Frozen
acc	test-by-val-frozen	0.10	0.9481981264845796	chestmnist	Test by Val - Frozen
acc	test-by-val-frozen	1.00	0.9483764352261655	chestmnist	Test by Val - Frozen
acc	test-by-val-frozen	0.10	0.9482840967707012	chestmnist	Test by Val - Frozen
acc	test-by-val-frozen	0.01	0.9481312607064848	chestmnist	Test by Val - Frozen
acc	test-by-val-frozen	0.10	0.9480452904203628	chestmnist	Test by Val - Frozen
acc	test-by-val-frozen	1.00	0.9484846941049856	chestmnist	Test by Val - Frozen
acc	test-by-val-frozen	1.00	0.9484146442422196	chestmnist	Test by Val - Frozen
acc	test-by-val-frozen	0.01	0.6918101023737203	organamnist	Test by Val - Frozen
acc	test-by-val-frozen	0.10	0.45	retinamnist	Test by Val - Frozen
acc	test-by-val-frozen	0.01	0.7290471369107886	organamnist	Test by Val - Frozen
acc	test-by-val-frozen	0.01	0.6698254364089775	dermamnist	Test by Val - Frozen
acc	test-by-val-frozen	0.10	0.8351333108336145	organamnist	Test by Val - Frozen
acc	test-by-val-frozen	1.00	0.9818766442560656	bloodmnist	Test by Val - Frozen
acc	test-by-val-frozen	0.01	0.7077286533918326	organamnist	Test by Val - Frozen
acc	test-by-val-frozen	1.00	0.8709641129485881	organamnist	Test by Val - Frozen
acc	test-by-val-frozen	0.01	0.8281204326220404	bloodmnist	Test by Val - Frozen
acc	test-by-val-frozen	0.10	0.8332208347395658	organamnist	Test by Val - Frozen
acc	test-by-val-frozen	0.10	0.8301271234109574	organamnist	Test by Val - Frozen
acc	test-by-val-frozen	1.00	0.8687703903701204	organamnist	Test by Val - Frozen
acc	test-by-val-frozen	1.00	0.8706828664641691	organamnist	Test by Val - Frozen
acc	test-by-val-frozen	0.01	0.8415667933352821	bloodmnist	Test by Val - Frozen
acc	test-by-val-frozen	0.01	0.8146740719087986	bloodmnist	Test by Val - Frozen
acc	test-by-val-frozen	0.01	0.4275	retinamnist	Test by Val - Frozen
acc	test-by-val-frozen	0.10	0.9614147909967846	bloodmnist	Test by Val - Frozen
acc	test-by-val-frozen	0.10	0.9590762934814382	bloodmnist	Test by Val - Frozen
acc	test-by-val-frozen	0.10	0.962876351943876	bloodmnist	Test by Val - Frozen
acc	test-by-val-frozen	0.01	0.4275	retinamnist	Test by Val - Frozen
acc	test-by-val-frozen	1.00	0.9821689564454836	bloodmnist	Test by Val - Frozen
acc	test-by-val-frozen	1.00	0.9818766442560656	bloodmnist	Test by Val - Frozen
acc	test-by-val-frozen	1.00	0.7810473815461346	dermamnist	Test by Val - Frozen
acc	test-by-val-frozen	0.01	0.42	retinamnist	Test by Val - Frozen
acc	test-by-val-frozen	0.10	0.495	retinamnist	Test by Val - Frozen
acc	test-by-val-frozen	0.10	0.4675	retinamnist	Test by Val - Frozen
acc	test-by-val-frozen	1.00	0.575	retinamnist	Test by Val - Frozen
acc	test-by-val-frozen	1.00	0.57	retinamnist	Test by Val - Frozen
acc	test-by-val-frozen	1.00	0.565	retinamnist	Test by Val - Frozen
acc	test-by-val-frozen	0.01	0.657	octmnist	Test by Val - Frozen
acc	test-by-val-frozen	0.10	0.763	octmnist	Test by Val - Frozen
acc	test-by-val-frozen	0.01	0.6688279301745635	dermamnist	Test by Val - Frozen
acc	test-by-val-frozen	0.10	0.7082294264339152	dermamnist	Test by Val - Frozen
acc	test-by-val-frozen	1.00	0.777	octmnist	Test by Val - Frozen
acc	test-by-val-frozen	0.10	0.771	octmnist	Test by Val - Frozen
acc	test-by-val-frozen	1.00	0.779	octmnist	Test by Val - Frozen
acc	test-by-val-frozen	0.10	0.756	octmnist	Test by Val - Frozen
acc	test-by-val-frozen	0.01	0.696	octmnist	Test by Val - Frozen
acc	test-by-val-frozen	1.00	0.77	octmnist	Test by Val - Frozen
acc	test-by-val-frozen	0.01	0.6688279301745635	dermamnist	Test by Val - Frozen
acc	test-by-val-frozen	0.10	0.715211970074813	dermamnist	Test by Val - Frozen
acc	test-by-val-frozen	0.10	0.7211970074812968	dermamnist	Test by Val - Frozen
acc	test-by-val-frozen	0.01	0.738	octmnist	Test by Val - Frozen
acc	test-by-val-frozen	1.00	0.7830423940149626	dermamnist	Test by Val - Frozen
acc	test-by-val-frozen	1.00	0.7825436408977556	dermamnist	Test by Val - Frozen
acc	test-last-frozen	0.01	0.4670896114195083	organsmnist	Test Last - Frozen
acc	test-last-frozen	0.10	0.7213972736124635	organcmnist	Test Last - Frozen
acc	test-last-frozen	1.00	0.7707035232808429	organsmnist	Test Last - Frozen
acc	test-last-frozen	1.00	0.8333333333333334	breastmnist	Test Last - Frozen
acc	test-last-frozen	0.01	0.4377478191911181	organsmnist	Test Last - Frozen
acc	test-last-frozen	0.01	0.3664800389483933	organcmnist	Test Last - Frozen
acc	test-last-frozen	0.01	0.5110456553755522	organsmnist	Test Last - Frozen
acc	test-last-frozen	0.10	0.7035232808428685	organsmnist	Test Last - Frozen
acc	test-last-frozen	0.10	0.7096408745893282	organsmnist	Test Last - Frozen
acc	test-last-frozen	0.10	0.7029568369774555	organsmnist	Test Last - Frozen
acc	test-last-frozen	1.00	0.817794547224927	organcmnist	Test Last - Frozen
acc	test-last-frozen	1.00	0.7709301008270081	organsmnist	Test Last - Frozen
acc	test-last-frozen	1.00	0.774781919111816	organsmnist	Test Last - Frozen
acc	test-last-frozen	0.01	0.3879016553067186	organcmnist	Test Last - Frozen
acc	test-last-frozen	0.01	0.5503807106598985	tissuemnist	Test Last - Frozen
acc	test-last-frozen	0.10	0.7196932814021422	organcmnist	Test Last - Frozen
acc	test-last-frozen	0.01	0.4016553067185978	organcmnist	Test Last - Frozen
acc	test-last-frozen	0.10	0.7254138266796495	organcmnist	Test Last - Frozen
acc	test-last-frozen	1.00	0.817429406037001	organcmnist	Test Last - Frozen
acc	test-last-frozen	0.10	0.5905245346869712	tissuemnist	Test Last - Frozen
acc	test-last-frozen	1.00	0.8176728334956183	organcmnist	Test Last - Frozen
acc	test-last-frozen	0.01	0.548836717428088	tissuemnist	Test Last - Frozen
acc	test-last-frozen	0.10	0.5899534686971235	tissuemnist	Test Last - Frozen
acc	test-last-frozen	0.01	0.5449027072758037	tissuemnist	Test Last - Frozen
acc	test-last-frozen	0.10	0.7307692307692307	breastmnist	Test Last - Frozen
acc	test-last-frozen	1.00	0.6013959390862944	tissuemnist	Test Last - Frozen
acc	test-last-frozen	1.00	0.6011421319796955	tissuemnist	Test Last - Frozen
acc	test-last-frozen	1.00	0.8397435897435898	breastmnist	Test Last - Frozen
acc	test-last-frozen	0.10	0.5935702199661591	tissuemnist	Test Last - Frozen
acc	test-last-frozen	1.00	0.602072758037225	tissuemnist	Test Last - Frozen
acc	test-last-frozen	0.01	0.358974358974359	breastmnist	Test Last - Frozen
acc	test-last-frozen	0.01	0.7307692307692307	breastmnist	Test Last - Frozen
acc	test-last-frozen	0.01	0.6987179487179487	breastmnist	Test Last - Frozen
acc	test-last-frozen	0.01	0.9475326527883028	chestmnist	Test Last - Frozen
acc	test-last-frozen	0.01	0.9472588215065816	chestmnist	Test Last - Frozen
acc	test-last-frozen	0.10	0.7692307692307693	breastmnist	Test Last - Frozen
acc	test-last-frozen	0.10	0.7307692307692307	breastmnist	Test Last - Frozen
acc	test-last-frozen	1.00	0.8397435897435898	breastmnist	Test Last - Frozen
acc	test-last-frozen	0.10	0.9482140469079352	chestmnist	Test Last - Frozen
acc	test-last-frozen	1.00	0.9484592214276162	chestmnist	Test Last - Frozen
acc	test-last-frozen	0.10	0.948274544516688	chestmnist	Test Last - Frozen
acc	test-last-frozen	0.01	0.9481694697225388	chestmnist	Test Last - Frozen
acc	test-last-frozen	0.10	0.9480707630977322	chestmnist	Test Last - Frozen
acc	test-last-frozen	1.00	0.9483987238188636	chestmnist	Test Last - Frozen
acc	test-last-frozen	1.00	0.9484878781896569	chestmnist	Test Last - Frozen
acc	test-last-frozen	0.01	0.6936663291708853	organamnist	Test Last - Frozen
acc	test-last-frozen	0.10	0.455	retinamnist	Test Last - Frozen
acc	test-last-frozen	0.01	0.7301158735515806	organamnist	Test Last - Frozen
acc	test-last-frozen	0.01	0.6688279301745635	dermamnist	Test Last - Frozen
acc	test-last-frozen	0.10	0.8336145798177523	organamnist	Test Last - Frozen
acc	test-last-frozen	1.00	0.9830458930137388	bloodmnist	Test Last - Frozen
acc	test-last-frozen	0.01	0.7077286533918326	organamnist	Test Last - Frozen
acc	test-last-frozen	1.00	0.8704016199797503	organamnist	Test Last - Frozen
acc	test-last-frozen	0.01	0.8281204326220404	bloodmnist	Test Last - Frozen
acc	test-last-frozen	0.10	0.8330520868489144	organamnist	Test Last - Frozen
acc	test-last-frozen	0.10	0.8318708516143548	organamnist	Test Last - Frozen
acc	test-last-frozen	1.00	0.8715828552143098	organamnist	Test Last - Frozen
acc	test-last-frozen	1.00	0.8703453706828664	organamnist	Test Last - Frozen
acc	test-last-frozen	0.01	0.8415667933352821	bloodmnist	Test Last - Frozen
acc	test-last-frozen	0.01	0.8146740719087986	bloodmnist	Test Last - Frozen
acc	test-last-frozen	0.01	0.3	retinamnist	Test Last - Frozen
acc	test-last-frozen	0.10	0.9614147909967846	bloodmnist	Test Last - Frozen
acc	test-last-frozen	0.10	0.9590762934814382	bloodmnist	Test Last - Frozen
acc	test-last-frozen	0.10	0.9631686641332944	bloodmnist	Test Last - Frozen
acc	test-last-frozen	0.01	0.435	retinamnist	Test Last - Frozen
acc	test-last-frozen	1.00	0.9830458930137388	bloodmnist	Test Last - Frozen
acc	test-last-frozen	1.00	0.9821689564454836	bloodmnist	Test Last - Frozen
acc	test-last-frozen	1.00	0.7805486284289277	dermamnist	Test Last - Frozen
acc	test-last-frozen	0.01	0.4325	retinamnist	Test Last - Frozen
acc	test-last-frozen	0.10	0.505	retinamnist	Test Last - Frozen
acc	test-last-frozen	0.10	0.44	retinamnist	Test Last - Frozen
acc	test-last-frozen	1.00	0.5725	retinamnist	Test Last - Frozen
acc	test-last-frozen	1.00	0.575	retinamnist	Test Last - Frozen
acc	test-last-frozen	1.00	0.5675	retinamnist	Test Last - Frozen
acc	test-last-frozen	0.01	0.66	octmnist	Test Last - Frozen
acc	test-last-frozen	0.10	0.74	octmnist	Test Last - Frozen
acc	test-last-frozen	0.01	0.6688279301745635	dermamnist	Test Last - Frozen
acc	test-last-frozen	0.10	0.7092269326683291	dermamnist	Test Last - Frozen
acc	test-last-frozen	1.00	0.775	octmnist	Test Last - Frozen
acc	test-last-frozen	0.10	0.771	octmnist	Test Last - Frozen
acc	test-last-frozen	1.00	0.755	octmnist	Test Last - Frozen
acc	test-last-frozen	0.10	0.736	octmnist	Test Last - Frozen
acc	test-last-frozen	0.01	0.696	octmnist	Test Last - Frozen
acc	test-last-frozen	1.00	0.748	octmnist	Test Last - Frozen
acc	test-last-frozen	0.01	0.6688279301745635	dermamnist	Test Last - Frozen
acc	test-last-frozen	0.10	0.7137157107231921	dermamnist	Test Last - Frozen
acc	test-last-frozen	0.10	0.7221945137157108	dermamnist	Test Last - Frozen
acc	test-last-frozen	0.01	0.738	octmnist	Test Last - Frozen
acc	test-last-frozen	1.00	0.7835411471321696	dermamnist	Test Last - Frozen
acc	test-last-frozen	1.00	0.7835411471321696	dermamnist	Test Last - Frozen
acc	test-by-val-unfrozen	0.01	0.650390846267135	organsmnist	Test by Val - Finetune
acc	test-by-val-unfrozen	0.10	0.8942307692307693	organcmnist	Test by Val - Finetune
acc	test-by-val-unfrozen	1.00	0.8479664665231675	organsmnist	Test by Val - Finetune
acc	test-by-val-unfrozen	1.00	0.9487179487179488	breastmnist	Test by Val - Finetune
acc	test-by-val-unfrozen	0.01	0.647898493259318	organsmnist	Test by Val - Finetune
acc	test-by-val-unfrozen	0.01	0.6910905550146057	organcmnist	Test by Val - Finetune
acc	test-by-val-unfrozen	0.01	0.631698198708508	organsmnist	Test by Val - Finetune
acc	test-by-val-unfrozen	0.10	0.794267588082021	organsmnist	Test by Val - Finetune
acc	test-by-val-unfrozen	0.10	0.8250821343604848	organsmnist	Test by Val - Finetune
acc	test-by-val-unfrozen	0.10	0.8055964653902798	organsmnist	Test by Val - Finetune
acc	test-by-val-unfrozen	1.00	0.9531402142161636	organcmnist	Test by Val - Finetune
acc	test-by-val-unfrozen	1.00	0.8489860654809108	organsmnist	Test by Val - Finetune
acc	test-by-val-unfrozen	1.00	0.8498923756655715	organsmnist	Test by Val - Finetune
acc	test-by-val-unfrozen	0.01	0.6815968841285297	organcmnist	Test by Val - Finetune
acc	test-by-val-unfrozen	0.01	0.591243654822335	tissuemnist	Test by Val - Finetune
acc	test-by-val-unfrozen	0.10	0.9028724440116844	organcmnist	Test by Val - Finetune
acc	test-by-val-unfrozen	0.01	0.7319863680623174	organcmnist	Test by Val - Finetune
acc	test-by-val-unfrozen	0.10	0.8975170399221032	organcmnist	Test by Val - Finetune
acc	test-by-val-unfrozen	1.00	0.9505842259006816	organcmnist	Test by Val - Finetune
acc	test-by-val-unfrozen	0.10	0.682233502538071	tissuemnist	Test by Val - Finetune
acc	test-by-val-unfrozen	1.00	0.953383641674781	organcmnist	Test by Val - Finetune
acc	test-by-val-unfrozen	0.01	0.59832910321489	tissuemnist	Test by Val - Finetune
acc	test-by-val-unfrozen	0.10	0.6784263959390863	tissuemnist	Test by Val - Finetune
acc	test-by-val-unfrozen	0.01	0.5960871404399323	tissuemnist	Test by Val - Finetune
acc	test-by-val-unfrozen	0.10	0.8205128205128205	breastmnist	Test by Val - Finetune
acc	test-by-val-unfrozen	1.00	0.7663282571912013	tissuemnist	Test by Val - Finetune
acc	test-by-val-unfrozen	1.00	0.7645093062605753	tissuemnist	Test by Val - Finetune
acc	test-by-val-unfrozen	1.00	0.935897435897436	breastmnist	Test by Val - Finetune
acc	test-by-val-unfrozen	0.10	0.6810913705583757	tissuemnist	Test by Val - Finetune
acc	test-by-val-unfrozen	1.00	0.7680414551607445	tissuemnist	Test by Val - Finetune
acc	test-by-val-unfrozen	0.01	0.3717948717948718	breastmnist	Test by Val - Finetune
acc	test-by-val-unfrozen	0.01	0.7307692307692307	breastmnist	Test by Val - Finetune
acc	test-by-val-unfrozen	0.01	0.6858974358974359	breastmnist	Test by Val - Finetune
acc	test-by-val-unfrozen	0.01	0.9472588215065816	chestmnist	Test by Val - Finetune
acc	test-by-val-unfrozen	0.01	0.9470454878336124	chestmnist	Test by Val - Finetune
acc	test-by-val-unfrozen	0.10	0.8333333333333334	breastmnist	Test by Val - Finetune
acc	test-by-val-unfrozen	0.10	0.8589743589743589	breastmnist	Test by Val - Finetune
acc	test-by-val-unfrozen	1.00	0.935897435897436	breastmnist	Test by Val - Finetune
acc	test-by-val-unfrozen	0.10	0.9480357381663492	chestmnist	Test by Val - Finetune
acc	test-by-val-unfrozen	1.00	0.9490196203297436	chestmnist	Test by Val - Finetune
acc	test-by-val-unfrozen	0.10	0.948223599161949	chestmnist	Test by Val - Finetune
acc	test-by-val-unfrozen	0.01	0.948102603944444	chestmnist	Test by Val - Finetune
acc	test-by-val-unfrozen	0.10	0.9481121561984576	chestmnist	Test by Val - Finetune
acc	test-by-val-unfrozen	1.00	0.9488954410275676	chestmnist	Test by Val - Finetune
acc	test-by-val-unfrozen	1.00	0.9492011131560012	chestmnist	Test by Val - Finetune
acc	test-by-val-unfrozen	0.01	0.8641016987287659	organamnist	Test by Val - Finetune
acc	test-by-val-unfrozen	0.10	0.6225	retinamnist	Test by Val - Finetune
acc	test-by-val-unfrozen	0.01	0.8828889638879514	organamnist	Test by Val - Finetune
acc	test-by-val-unfrozen	0.01	0.6972568578553616	dermamnist	Test by Val - Finetune
acc	test-by-val-unfrozen	0.10	0.954156823039712	organamnist	Test by Val - Finetune
acc	test-by-val-unfrozen	1.00	0.992107570885706	bloodmnist	Test by Val - Finetune
acc	test-by-val-unfrozen	0.01	0.8535830802114973	organamnist	Test by Val - Finetune
acc	test-by-val-unfrozen	1.00	0.970131623354708	organamnist	Test by Val - Finetune
acc	test-by-val-unfrozen	0.01	0.9751534638994446	bloodmnist	Test by Val - Finetune
acc	test-by-val-unfrozen	0.10	0.9507256159298008	organamnist	Test by Val - Finetune
acc	test-by-val-unfrozen	0.10	0.949881876476544	organamnist	Test by Val - Finetune
acc	test-by-val-unfrozen	1.00	0.9695691303858702	organamnist	Test by Val - Finetune
acc	test-by-val-unfrozen	1.00	0.9660816739790752	organamnist	Test by Val - Finetune
acc	test-by-val-unfrozen	0.01	0.9663840982168956	bloodmnist	Test by Val - Finetune
acc	test-by-val-unfrozen	0.01	0.9640456007015492	bloodmnist	Test by Val - Finetune
acc	test-by-val-unfrozen	0.01	0.415	retinamnist	Test by Val - Finetune
acc	test-by-val-unfrozen	0.10	0.9865536392867582	bloodmnist	Test by Val - Finetune
acc	test-by-val-unfrozen	0.10	0.9868459514761766	bloodmnist	Test by Val - Finetune
acc	test-by-val-unfrozen	0.10	0.9850920783396668	bloodmnist	Test by Val - Finetune
acc	test-by-val-unfrozen	0.01	0.4275	retinamnist	Test by Val - Finetune
acc	test-by-val-unfrozen	1.00	0.9918152586962876	bloodmnist	Test by Val - Finetune
acc	test-by-val-unfrozen	1.00	0.990353697749196	bloodmnist	Test by Val - Finetune
acc	test-by-val-unfrozen	1.00	0.9152119700748128	dermamnist	Test by Val - Finetune
acc	test-by-val-unfrozen	0.01	0.43	retinamnist	Test by Val - Finetune
acc	test-by-val-unfrozen	0.10	0.5825	retinamnist	Test by Val - Finetune
acc	test-by-val-unfrozen	0.10	0.5275	retinamnist	Test by Val - Finetune
acc	test-by-val-unfrozen	1.00	0.6475	retinamnist	Test by Val - Finetune
acc	test-by-val-unfrozen	1.00	0.67	retinamnist	Test by Val - Finetune
acc	test-by-val-unfrozen	1.00	0.6575	retinamnist	Test by Val - Finetune
acc	test-by-val-unfrozen	0.01	0.88	octmnist	Test by Val - Finetune
acc	test-by-val-unfrozen	0.10	0.882	octmnist	Test by Val - Finetune
acc	test-by-val-unfrozen	0.01	0.68428927680798	dermamnist	Test by Val - Finetune
acc	test-by-val-unfrozen	0.10	0.7805486284289277	dermamnist	Test by Val - Finetune
acc	test-by-val-unfrozen	1.00	0.911	octmnist	Test by Val - Finetune
acc	test-by-val-unfrozen	0.10	0.884	octmnist	Test by Val - Finetune
acc	test-by-val-unfrozen	1.00	0.931	octmnist	Test by Val - Finetune
acc	test-by-val-unfrozen	0.10	0.885	octmnist	Test by Val - Finetune
acc	test-by-val-unfrozen	0.01	0.84	octmnist	Test by Val - Finetune
acc	test-by-val-unfrozen	1.00	0.918	octmnist	Test by Val - Finetune
acc	test-by-val-unfrozen	0.01	0.6872817955112219	dermamnist	Test by Val - Finetune
acc	test-by-val-unfrozen	0.10	0.7850374064837905	dermamnist	Test by Val - Finetune
acc	test-by-val-unfrozen	0.10	0.7870324189526184	dermamnist	Test by Val - Finetune
acc	test-by-val-unfrozen	0.01	0.829	octmnist	Test by Val - Finetune
acc	test-by-val-unfrozen	1.00	0.909725685785536	dermamnist	Test by Val - Finetune
acc	test-by-val-unfrozen	1.00	0.9112219451371572	dermamnist	Test by Val - Finetune
acc	test-last-unfrozen	0.01	0.6472187606208225	organsmnist	Test Last - Finetune
acc	test-last-unfrozen	0.10	0.8955696202531646	organcmnist	Test Last - Finetune
acc	test-last-unfrozen	1.00	0.8543106378157924	organsmnist	Test Last - Finetune
acc	test-last-unfrozen	1.00	0.9230769230769232	breastmnist	Test Last - Finetune
acc	test-last-unfrozen	0.01	0.6430270760167668	organsmnist	Test Last - Finetune
acc	test-last-unfrozen	0.01	0.6910905550146057	organcmnist	Test Last - Finetune
acc	test-last-unfrozen	0.01	0.6249008723235527	organsmnist	Test Last - Finetune
acc	test-last-unfrozen	0.10	0.7939277217627733	organsmnist	Test Last - Finetune
acc	test-last-unfrozen	0.10	0.8237226690834938	organsmnist	Test Last - Finetune
acc	test-last-unfrozen	0.10	0.80253766851705	organsmnist	Test Last - Finetune
acc	test-last-unfrozen	1.00	0.9530185004868548	organcmnist	Test Last - Finetune
acc	test-last-unfrozen	1.00	0.854423926588875	organsmnist	Test Last - Finetune
acc	test-last-unfrozen	1.00	0.8487594879347456	organsmnist	Test Last - Finetune
acc	test-last-unfrozen	0.01	0.6815968841285297	organcmnist	Test Last - Finetune
acc	test-last-unfrozen	0.01	0.578087986463621	tissuemnist	Test Last - Finetune
acc	test-last-unfrozen	0.10	0.9005598831548198	organcmnist	Test Last - Finetune
acc	test-last-unfrozen	0.01	0.7367332035053554	organcmnist	Test Last - Finetune
acc	test-last-unfrozen	0.10	0.9029941577409932	organcmnist	Test Last - Finetune
acc	test-last-unfrozen	1.00	0.9513145082765336	organcmnist	Test Last - Finetune
acc	test-last-unfrozen	0.10	0.6641497461928934	tissuemnist	Test Last - Finetune
acc	test-last-unfrozen	1.00	0.9548442064264848	organcmnist	Test Last - Finetune
acc	test-last-unfrozen	0.01	0.5757402707275804	tissuemnist	Test Last - Finetune
acc	test-last-unfrozen	0.10	0.6655456852791878	tissuemnist	Test Last - Finetune
acc	test-last-unfrozen	0.01	0.5772419627749577	tissuemnist	Test Last - Finetune
acc	test-last-unfrozen	0.10	0.8141025641025641	breastmnist	Test Last - Finetune
acc	test-last-unfrozen	1.00	0.7576353637901861	tissuemnist	Test Last - Finetune
acc	test-last-unfrozen	1.00	0.758650592216582	tissuemnist	Test Last - Finetune
acc	test-last-unfrozen	1.00	0.9294871794871796	breastmnist	Test Last - Finetune
acc	test-last-unfrozen	0.10	0.6621192893401016	tissuemnist	Test Last - Finetune
acc	test-last-unfrozen	1.00	0.7573815566835871	tissuemnist	Test Last - Finetune
acc	test-last-unfrozen	0.01	0.3717948717948718	breastmnist	Test Last - Finetune
acc	test-last-unfrozen	0.01	0.6987179487179487	breastmnist	Test Last - Finetune
acc	test-last-unfrozen	0.01	0.6282051282051282	breastmnist	Test Last - Finetune
acc	test-last-unfrozen	0.01	0.9374741293120468	chestmnist	Test Last - Finetune
acc	test-last-unfrozen	0.01	0.9351656679254416	chestmnist	Test Last - Finetune
acc	test-last-unfrozen	0.10	0.8076923076923077	breastmnist	Test Last - Finetune
acc	test-last-unfrozen	0.10	0.8653846153846154	breastmnist	Test Last - Finetune
acc	test-last-unfrozen	1.00	0.9487179487179488	breastmnist	Test Last - Finetune
acc	test-last-unfrozen	0.10	0.9411804038692996	chestmnist	Test Last - Finetune
acc	test-last-unfrozen	1.00	0.9384293547134004	chestmnist	Test Last - Finetune
acc	test-last-unfrozen	0.10	0.9386426883863696	chestmnist	Test Last - Finetune
acc	test-last-unfrozen	0.01	0.9359585050085651	chestmnist	Test Last - Finetune
acc	test-last-unfrozen	0.10	0.9404448803102572	chestmnist	Test Last - Finetune
acc	test-last-unfrozen	1.00	0.937865771726602	chestmnist	Test Last - Finetune
acc	test-last-unfrozen	1.00	0.9387382109265048	chestmnist	Test Last - Finetune
acc	test-last-unfrozen	0.01	0.8641016987287659	organamnist	Test Last - Finetune
acc	test-last-unfrozen	0.10	0.5925	retinamnist	Test Last - Finetune
acc	test-last-unfrozen	0.01	0.8796265046686916	organamnist	Test Last - Finetune
acc	test-last-unfrozen	0.01	0.6992518703241896	dermamnist	Test Last - Finetune
acc	test-last-unfrozen	0.10	0.95308808639892	organamnist	Test Last - Finetune
acc	test-last-unfrozen	1.00	0.9894767611809412	bloodmnist	Test Last - Finetune
acc	test-last-unfrozen	0.01	0.8584205197435032	organamnist	Test Last - Finetune
acc	test-last-unfrozen	1.00	0.9690066374170324	organamnist	Test Last - Finetune
acc	test-last-unfrozen	0.01	0.9757380882782812	bloodmnist	Test Last - Finetune
acc	test-last-unfrozen	0.10	0.9502193722578468	organamnist	Test Last - Finetune
acc	test-last-unfrozen	0.10	0.948813139835752	organamnist	Test Last - Finetune
acc	test-last-unfrozen	1.00	0.973900326245922	organamnist	Test Last - Finetune
acc	test-last-unfrozen	1.00	0.9639442006974912	organamnist	Test Last - Finetune
acc	test-last-unfrozen	0.01	0.966676410406314	bloodmnist	Test Last - Finetune
acc	test-last-unfrozen	0.01	0.9640456007015492	bloodmnist	Test Last - Finetune
acc	test-last-unfrozen	0.01	0.4	retinamnist	Test Last - Finetune
acc	test-last-unfrozen	0.10	0.988307512423268	bloodmnist	Test Last - Finetune
acc	test-last-unfrozen	0.10	0.9877228880444314	bloodmnist	Test Last - Finetune
acc	test-last-unfrozen	0.10	0.9865536392867582	bloodmnist	Test Last - Finetune
acc	test-last-unfrozen	0.01	0.39	retinamnist	Test Last - Finetune
acc	test-last-unfrozen	1.00	0.9915229465068692	bloodmnist	Test Last - Finetune
acc	test-last-unfrozen	1.00	0.990353697749196	bloodmnist	Test Last - Finetune
acc	test-last-unfrozen	1.00	0.9152119700748128	dermamnist	Test Last - Finetune
acc	test-last-unfrozen	0.01	0.4075	retinamnist	Test Last - Finetune
acc	test-last-unfrozen	0.10	0.6025	retinamnist	Test Last - Finetune
acc	test-last-unfrozen	0.10	0.535	retinamnist	Test Last - Finetune
acc	test-last-unfrozen	1.00	0.665	retinamnist	Test Last - Finetune
acc	test-last-unfrozen	1.00	0.6475	retinamnist	Test Last - Finetune
acc	test-last-unfrozen	1.00	0.665	retinamnist	Test Last - Finetune
acc	test-last-unfrozen	0.01	0.875	octmnist	Test Last - Finetune
acc	test-last-unfrozen	0.10	0.883	octmnist	Test Last - Finetune
acc	test-last-unfrozen	0.01	0.68428927680798	dermamnist	Test Last - Finetune
acc	test-last-unfrozen	0.10	0.7795511221945137	dermamnist	Test Last - Finetune
acc	test-last-unfrozen	1.00	0.937	octmnist	Test Last - Finetune
acc	test-last-unfrozen	0.10	0.864	octmnist	Test Last - Finetune
acc	test-last-unfrozen	1.00	0.92	octmnist	Test Last - Finetune
acc	test-last-unfrozen	0.10	0.898	octmnist	Test Last - Finetune
acc	test-last-unfrozen	0.01	0.86	octmnist	Test Last - Finetune
acc	test-last-unfrozen	1.00	0.916	octmnist	Test Last - Finetune
acc	test-last-unfrozen	0.01	0.6887780548628429	dermamnist	Test Last - Finetune
acc	test-last-unfrozen	0.10	0.7795511221945137	dermamnist	Test Last - Finetune
acc	test-last-unfrozen	0.10	0.7785536159600998	dermamnist	Test Last - Finetune
acc	test-last-unfrozen	0.01	0.889	octmnist	Test Last - Finetune
acc	test-last-unfrozen	1.00	0.91072319201995	dermamnist	Test Last - Finetune
acc	test-last-unfrozen	1.00	0.9122194513715712	dermamnist	Test Last - Finetune
auc	test-by-val-frozen	0.01	0.8961662645953962	organsmnist	Test by Val - Frozen
auc	test-by-val-frozen	0.10	0.9662433248102278	organcmnist	Test by Val - Frozen
auc	test-by-val-frozen	1.00	0.9714845972311636	organsmnist	Test by Val - Frozen
auc	test-by-val-frozen	1.00	0.9093567251461988	breastmnist	Test by Val - Frozen
auc	test-by-val-frozen	0.01	0.8797380053624999	organsmnist	Test by Val - Frozen
auc	test-by-val-frozen	0.01	0.897689491141355	organcmnist	Test by Val - Frozen
auc	test-by-val-frozen	0.01	0.8759546027634311	organsmnist	Test by Val - Frozen
auc	test-by-val-frozen	0.10	0.953762695607353	organsmnist	Test by Val - Frozen
auc	test-by-val-frozen	0.10	0.9575060664151596	organsmnist	Test by Val - Frozen
auc	test-by-val-frozen	0.10	0.9563898203727784	organsmnist	Test by Val - Frozen
auc	test-by-val-frozen	1.00	0.9831078258475792	organcmnist	Test by Val - Frozen
auc	test-by-val-frozen	1.00	0.9718072264955936	organsmnist	Test by Val - Frozen
auc	test-by-val-frozen	1.00	0.9714732940895888	organsmnist	Test by Val - Frozen
auc	test-by-val-frozen	0.01	0.8797087354945107	organcmnist	Test by Val - Frozen
auc	test-by-val-frozen	0.01	0.8624975916977087	tissuemnist	Test by Val - Frozen
auc	test-by-val-frozen	0.10	0.9659821700313964	organcmnist	Test by Val - Frozen
auc	test-by-val-frozen	0.01	0.8888376553509343	organcmnist	Test by Val - Frozen
auc	test-by-val-frozen	0.10	0.9653185900557056	organcmnist	Test by Val - Frozen
auc	test-by-val-frozen	1.00	0.9831444159310788	organcmnist	Test by Val - Frozen
auc	test-by-val-frozen	0.10	0.8872579322567524	tissuemnist	Test by Val - Frozen
auc	test-by-val-frozen	1.00	0.9830805900990328	organcmnist	Test by Val - Frozen
auc	test-by-val-frozen	0.01	0.8599840325127436	tissuemnist	Test by Val - Frozen
auc	test-by-val-frozen	0.10	0.8876143235305063	tissuemnist	Test by Val - Frozen
auc	test-by-val-frozen	0.01	0.8610553413257176	tissuemnist	Test by Val - Frozen
auc	test-by-val-frozen	0.10	0.7462406015037594	breastmnist	Test by Val - Frozen
auc	test-by-val-frozen	1.00	0.8928057798618536	tissuemnist	Test by Val - Frozen
auc	test-by-val-frozen	1.00	0.8928031673185635	tissuemnist	Test by Val - Frozen
auc	test-by-val-frozen	1.00	0.913951545530493	breastmnist	Test by Val - Frozen
auc	test-by-val-frozen	0.10	0.8872112586883272	tissuemnist	Test by Val - Frozen
auc	test-by-val-frozen	1.00	0.8928614726980545	tissuemnist	Test by Val - Frozen
auc	test-by-val-frozen	0.01	0.6787802840434419	breastmnist	Test by Val - Frozen
auc	test-by-val-frozen	0.01	0.5992063492063492	breastmnist	Test by Val - Frozen
auc	test-by-val-frozen	0.01	0.6142439431913115	breastmnist	Test by Val - Frozen
auc	test-by-val-frozen	0.01	0.7242250615540685	chestmnist	Test by Val - Frozen
auc	test-by-val-frozen	0.01	0.7189737671513271	chestmnist	Test by Val - Frozen
auc	test-by-val-frozen	0.10	0.7980367585630744	breastmnist	Test by Val - Frozen
auc	test-by-val-frozen	0.10	0.764202172096909	breastmnist	Test by Val - Frozen
auc	test-by-val-frozen	1.00	0.9064327485380116	breastmnist	Test by Val - Frozen
auc	test-by-val-frozen	0.10	0.7852592020086405	chestmnist	Test by Val - Frozen
auc	test-by-val-frozen	1.00	0.8023647367136186	chestmnist	Test by Val - Frozen
auc	test-by-val-frozen	0.10	0.7817003689688711	chestmnist	Test by Val - Frozen
auc	test-by-val-frozen	0.01	0.7334191976432337	chestmnist	Test by Val - Frozen
auc	test-by-val-frozen	0.10	0.7842882734523384	chestmnist	Test by Val - Frozen
auc	test-by-val-frozen	1.00	0.8025248656098228	chestmnist	Test by Val - Frozen
auc	test-by-val-frozen	1.00	0.8023759429629562	chestmnist	Test by Val - Frozen
auc	test-by-val-frozen	0.01	0.9633556018874304	organamnist	Test by Val - Frozen
auc	test-by-val-frozen	0.10	0.730954086050357	retinamnist	Test by Val - Frozen
auc	test-by-val-frozen	0.01	0.9677656043892384	organamnist	Test by Val - Frozen
auc	test-by-val-frozen	0.01	0.7069313427553345	dermamnist	Test by Val - Frozen
auc	test-by-val-frozen	0.10	0.9848453456778216	organamnist	Test by Val - Frozen
auc	test-by-val-frozen	1.00	0.9991399153310436	bloodmnist	Test by Val - Frozen
auc	test-by-val-frozen	0.01	0.9644009542585938	organamnist	Test by Val - Frozen
auc	test-by-val-frozen	1.00	0.9903607930445903	organamnist	Test by Val - Frozen
auc	test-by-val-frozen	0.01	0.9878637454147604	bloodmnist	Test by Val - Frozen
auc	test-by-val-frozen	0.10	0.9849061647188856	organamnist	Test by Val - Frozen
auc	test-by-val-frozen	0.10	0.9850390744055648	organamnist	Test by Val - Frozen
auc	test-by-val-frozen	1.00	0.9904590240578076	organamnist	Test by Val - Frozen
auc	test-by-val-frozen	1.00	0.99034307429282	organamnist	Test by Val - Frozen
auc	test-by-val-frozen	0.01	0.988192535007081	bloodmnist	Test by Val - Frozen
auc	test-by-val-frozen	0.01	0.990457781570208	bloodmnist	Test by Val - Frozen
auc	test-by-val-frozen	0.01	0.580840745626752	retinamnist	Test by Val - Frozen
auc	test-by-val-frozen	0.10	0.9982671017973724	bloodmnist	Test by Val - Frozen
auc	test-by-val-frozen	0.10	0.9981962069774888	bloodmnist	Test by Val - Frozen
auc	test-by-val-frozen	0.10	0.998163174670726	bloodmnist	Test by Val - Frozen
auc	test-by-val-frozen	0.01	0.5099308270860274	retinamnist	Test by Val - Frozen
auc	test-by-val-frozen	1.00	0.9991468460043428	bloodmnist	Test by Val - Frozen
auc	test-by-val-frozen	1.00	0.9991349918673404	bloodmnist	Test by Val - Frozen
auc	test-by-val-frozen	1.00	0.9330872597891828	dermamnist	Test by Val - Frozen
auc	test-by-val-frozen	0.01	0.6514438454788645	retinamnist	Test by Val - Frozen
auc	test-by-val-frozen	0.10	0.7576056074141923	retinamnist	Test by Val - Frozen
auc	test-by-val-frozen	0.10	0.6621187916329836	retinamnist	Test by Val - Frozen
auc	test-by-val-frozen	1.00	0.8407603708611445	retinamnist	Test by Val - Frozen
auc	test-by-val-frozen	1.00	0.8391115891899327	retinamnist	Test by Val - Frozen
auc	test-by-val-frozen	1.00	0.839020660739692	retinamnist	Test by Val - Frozen
auc	test-by-val-frozen	0.01	0.9704706666666666	octmnist	Test by Val - Frozen
auc	test-by-val-frozen	0.10	0.97856	octmnist	Test by Val - Frozen
auc	test-by-val-frozen	0.01	0.7495936372017867	dermamnist	Test by Val - Frozen
auc	test-by-val-frozen	0.10	0.8696891921567624	dermamnist	Test by Val - Frozen
auc	test-by-val-frozen	1.00	0.9782306666666668	octmnist	Test by Val - Frozen
auc	test-by-val-frozen	0.10	0.9783666666666668	octmnist	Test by Val - Frozen
auc	test-by-val-frozen	1.00	0.978624	octmnist	Test by Val - Frozen
auc	test-by-val-frozen	0.10	0.976604	octmnist	Test by Val - Frozen
auc	test-by-val-frozen	0.01	0.9718333333333332	octmnist	Test by Val - Frozen
auc	test-by-val-frozen	1.00	0.97844	octmnist	Test by Val - Frozen
auc	test-by-val-frozen	0.01	0.6938488281615118	dermamnist	Test by Val - Frozen
auc	test-by-val-frozen	0.10	0.8297664046868436	dermamnist	Test by Val - Frozen
auc	test-by-val-frozen	0.10	0.8509143768443218	dermamnist	Test by Val - Frozen
auc	test-by-val-frozen	0.01	0.9723	octmnist	Test by Val - Frozen
auc	test-by-val-frozen	1.00	0.9330960595368818	dermamnist	Test by Val - Frozen
auc	test-by-val-frozen	1.00	0.9328381959295544	dermamnist	Test by Val - Frozen
auc	test-last-frozen	0.01	0.8961662645953962	organsmnist	Test Last - Frozen
auc	test-last-frozen	0.10	0.9662433248102278	organcmnist	Test Last - Frozen
auc	test-last-frozen	1.00	0.9726811090354868	organsmnist	Test Last - Frozen
auc	test-last-frozen	1.00	0.9101921470342524	breastmnist	Test Last - Frozen
auc	test-last-frozen	0.01	0.8797380053624999	organsmnist	Test Last - Frozen
auc	test-last-frozen	0.01	0.897689491141355	organcmnist	Test Last - Frozen
auc	test-last-frozen	0.01	0.8759546027634311	organsmnist	Test Last - Frozen
auc	test-last-frozen	0.10	0.9539377147168716	organsmnist	Test Last - Frozen
auc	test-last-frozen	0.10	0.9575060664151596	organsmnist	Test Last - Frozen
auc	test-last-frozen	0.10	0.9563898203727784	organsmnist	Test Last - Frozen
auc	test-last-frozen	1.00	0.9832159541818956	organcmnist	Test Last - Frozen
auc	test-last-frozen	1.00	0.9726549445177468	organsmnist	Test Last - Frozen
auc	test-last-frozen	1.00	0.9726597473898732	organsmnist	Test Last - Frozen
auc	test-last-frozen	0.01	0.8797087354945107	organcmnist	Test Last - Frozen
auc	test-last-frozen	0.01	0.8624975916977087	tissuemnist	Test Last - Frozen
auc	test-last-frozen	0.10	0.9659821700313964	organcmnist	Test Last - Frozen
auc	test-last-frozen	0.01	0.8888376553509343	organcmnist	Test Last - Frozen
auc	test-last-frozen	0.10	0.9653185900557056	organcmnist	Test Last - Frozen
auc	test-last-frozen	1.00	0.9831444159310788	organcmnist	Test Last - Frozen
auc	test-last-frozen	0.10	0.8872367527154481	tissuemnist	Test Last - Frozen
auc	test-last-frozen	1.00	0.98319185491988	organcmnist	Test Last - Frozen
auc	test-last-frozen	0.01	0.8599840325127436	tissuemnist	Test Last - Frozen
auc	test-last-frozen	0.10	0.8876143235305063	tissuemnist	Test Last - Frozen
auc	test-last-frozen	0.01	0.8610553413257176	tissuemnist	Test Last - Frozen
auc	test-last-frozen	0.10	0.7462406015037594	breastmnist	Test Last - Frozen
auc	test-last-frozen	1.00	0.892561946479265	tissuemnist	Test Last - Frozen
auc	test-last-frozen	1.00	0.8927648106209805	tissuemnist	Test Last - Frozen
auc	test-last-frozen	1.00	0.9158312447786132	breastmnist	Test Last - Frozen
auc	test-last-frozen	0.10	0.8871653975160555	tissuemnist	Test Last - Frozen
auc	test-last-frozen	1.00	0.8927364686913508	tissuemnist	Test Last - Frozen
auc	test-last-frozen	0.01	0.678780284043442	breastmnist	Test Last - Frozen
auc	test-last-frozen	0.01	0.5480367585630743	breastmnist	Test Last - Frozen
auc	test-last-frozen	0.01	0.6142439431913115	breastmnist	Test Last - Frozen
auc	test-last-frozen	0.01	0.7242250615540685	chestmnist	Test Last - Frozen
auc	test-last-frozen	0.01	0.7189737671513271	chestmnist	Test Last - Frozen
auc	test-last-frozen	0.10	0.7980367585630744	breastmnist	Test Last - Frozen
auc	test-last-frozen	0.10	0.764202172096909	breastmnist	Test Last - Frozen
auc	test-last-frozen	1.00	0.9072681704260652	breastmnist	Test Last - Frozen
auc	test-last-frozen	0.10	0.7852592020086405	chestmnist	Test Last - Frozen
auc	test-last-frozen	1.00	0.8020368208508749	chestmnist	Test Last - Frozen
auc	test-last-frozen	0.10	0.7816663362859539	chestmnist	Test Last - Frozen
auc	test-last-frozen	0.01	0.7334191976432337	chestmnist	Test Last - Frozen
auc	test-last-frozen	0.10	0.7846053099942628	chestmnist	Test Last - Frozen
auc	test-last-frozen	1.00	0.8021863751602227	chestmnist	Test Last - Frozen
auc	test-last-frozen	1.00	0.8020698017307311	chestmnist	Test Last - Frozen
auc	test-last-frozen	0.01	0.9633556018874304	organamnist	Test Last - Frozen
auc	test-last-frozen	0.10	0.730954086050357	retinamnist	Test Last - Frozen
auc	test-last-frozen	0.01	0.9677656043892384	organamnist	Test Last - Frozen
auc	test-last-frozen	0.01	0.7069313427553345	dermamnist	Test Last - Frozen
auc	test-last-frozen	0.10	0.9848453456778216	organamnist	Test Last - Frozen
auc	test-last-frozen	1.00	0.9991399153310436	bloodmnist	Test Last - Frozen
auc	test-last-frozen	0.01	0.9644009542585938	organamnist	Test Last - Frozen
auc	test-last-frozen	1.00	0.9904002639657828	organamnist	Test Last - Frozen
auc	test-last-frozen	0.01	0.9878637454147604	bloodmnist	Test Last - Frozen
auc	test-last-frozen	0.10	0.9849061647188856	organamnist	Test Last - Frozen
auc	test-last-frozen	0.10	0.9850390744055648	organamnist	Test Last - Frozen
auc	test-last-frozen	1.00	0.9904590240578076	organamnist	Test Last - Frozen
auc	test-last-frozen	1.00	0.9903715515336392	organamnist	Test Last - Frozen
auc	test-last-frozen	0.01	0.988192535007081	bloodmnist	Test Last - Frozen
auc	test-last-frozen	0.01	0.990457781570208	bloodmnist	Test Last - Frozen
auc	test-last-frozen	0.01	0.6038668613543082	retinamnist	Test Last - Frozen
auc	test-last-frozen	0.10	0.9982671017973724	bloodmnist	Test Last - Frozen
auc	test-last-frozen	0.10	0.9981962069774888	bloodmnist	Test Last - Frozen
auc	test-last-frozen	0.10	0.998163174670726	bloodmnist	Test Last - Frozen
auc	test-last-frozen	0.01	0.5099308270860274	retinamnist	Test Last - Frozen
auc	test-last-frozen	1.00	0.9991633150885824	bloodmnist	Test Last - Frozen
auc	test-last-frozen	1.00	0.9991404015695102	bloodmnist	Test Last - Frozen
auc	test-last-frozen	1.00	0.9330872597891828	dermamnist	Test Last - Frozen
auc	test-last-frozen	0.01	0.6465790982125009	retinamnist	Test Last - Frozen
auc	test-last-frozen	0.10	0.7576056074141923	retinamnist	Test Last - Frozen
auc	test-last-frozen	0.10	0.6621187916329836	retinamnist	Test Last - Frozen
auc	test-last-frozen	1.00	0.8407603708611445	retinamnist	Test Last - Frozen
auc	test-last-frozen	1.00	0.8391115891899327	retinamnist	Test Last - Frozen
auc	test-last-frozen	1.00	0.839020660739692	retinamnist	Test Last - Frozen
auc	test-last-frozen	0.01	0.970632	octmnist	Test Last - Frozen
auc	test-last-frozen	0.10	0.97856	octmnist	Test Last - Frozen
auc	test-last-frozen	0.01	0.7495936372017867	dermamnist	Test Last - Frozen
auc	test-last-frozen	0.10	0.8696891921567624	dermamnist	Test Last - Frozen
auc	test-last-frozen	1.00	0.9790626666666666	octmnist	Test Last - Frozen
auc	test-last-frozen	0.10	0.9795733333333334	octmnist	Test Last - Frozen
auc	test-last-frozen	1.00	0.9790746666666668	octmnist	Test Last - Frozen
auc	test-last-frozen	0.10	0.9765613333333332	octmnist	Test Last - Frozen
auc	test-last-frozen	0.01	0.9718333333333332	octmnist	Test Last - Frozen
auc	test-last-frozen	1.00	0.9781066666666668	octmnist	Test Last - Frozen
auc	test-last-frozen	0.01	0.6938488281615118	dermamnist	Test Last - Frozen
auc	test-last-frozen	0.10	0.8297664046868436	dermamnist	Test Last - Frozen
auc	test-last-frozen	0.10	0.8509143768443218	dermamnist	Test Last - Frozen
auc	test-last-frozen	0.01	0.9723	octmnist	Test Last - Frozen
auc	test-last-frozen	1.00	0.933432346658486	dermamnist	Test Last - Frozen
auc	test-last-frozen	1.00	0.9332332133241515	dermamnist	Test Last - Frozen
auc	test-by-val-unfrozen	0.01	0.9315972949733092	organsmnist	Test by Val - Finetune
auc	test-by-val-unfrozen	0.10	0.993119805254061	organcmnist	Test by Val - Finetune
auc	test-by-val-unfrozen	1.00	0.9855123691776384	organsmnist	Test by Val - Finetune
auc	test-by-val-unfrozen	1.00	0.9405806182121972	breastmnist	Test by Val - Finetune
auc	test-by-val-unfrozen	0.01	0.925468733361901	organsmnist	Test by Val - Finetune
auc	test-by-val-unfrozen	0.01	0.9564827148842038	organcmnist	Test by Val - Finetune
auc	test-by-val-unfrozen	0.01	0.9325937386988932	organsmnist	Test by Val - Finetune
auc	test-by-val-unfrozen	0.10	0.977222219454036	organsmnist	Test by Val - Finetune
auc	test-by-val-unfrozen	0.10	0.9804986072959386	organsmnist	Test by Val - Finetune
auc	test-by-val-unfrozen	0.10	0.9788075917498	organsmnist	Test by Val - Finetune
auc	test-by-val-unfrozen	1.00	0.998576463412569	organcmnist	Test by Val - Finetune
auc	test-by-val-unfrozen	1.00	0.986088380957754	organsmnist	Test by Val - Finetune
auc	test-by-val-unfrozen	1.00	0.984631587104154	organsmnist	Test by Val - Finetune
auc	test-by-val-unfrozen	0.01	0.9521535504789128	organcmnist	Test by Val - Finetune
auc	test-by-val-unfrozen	0.01	0.8879634597175787	tissuemnist	Test by Val - Finetune
auc	test-by-val-unfrozen	0.10	0.99432788913891	organcmnist	Test by Val - Finetune
auc	test-by-val-unfrozen	0.01	0.9629951276082972	organcmnist	Test by Val - Finetune
auc	test-by-val-unfrozen	0.10	0.9933546605881634	organcmnist	Test by Val - Finetune
auc	test-by-val-unfrozen	1.00	0.9985486457689396	organcmnist	Test by Val - Finetune
auc	test-by-val-unfrozen	0.10	0.9280957146139972	tissuemnist	Test by Val - Finetune
auc	test-by-val-unfrozen	1.00	0.9987662789636312	organcmnist	Test by Val - Finetune
auc	test-by-val-unfrozen	0.01	0.8874403172956637	tissuemnist	Test by Val - Finetune
auc	test-by-val-unfrozen	0.10	0.9275333791284202	tissuemnist	Test by Val - Finetune
auc	test-by-val-unfrozen	0.01	0.8884738617065908	tissuemnist	Test by Val - Finetune
auc	test-by-val-unfrozen	0.10	0.8817878028404345	breastmnist	Test by Val - Finetune
auc	test-by-val-unfrozen	1.00	0.9607383793206368	tissuemnist	Test by Val - Finetune
auc	test-by-val-unfrozen	1.00	0.960553627992524	tissuemnist	Test by Val - Finetune
auc	test-by-val-unfrozen	1.00	0.9484126984126984	breastmnist	Test by Val - Finetune
auc	test-by-val-unfrozen	0.10	0.9278592443602632	tissuemnist	Test by Val - Finetune
auc	test-by-val-unfrozen	1.00	0.9606456566008124	tissuemnist	Test by Val - Finetune
auc	test-by-val-unfrozen	0.01	0.6691729323308271	breastmnist	Test by Val - Finetune
auc	test-by-val-unfrozen	0.01	0.6131996658312447	breastmnist	Test by Val - Finetune
auc	test-by-val-unfrozen	0.01	0.6643692564745196	breastmnist	Test by Val - Finetune
auc	test-by-val-unfrozen	0.01	0.7548275353457922	chestmnist	Test by Val - Finetune
auc	test-by-val-unfrozen	0.01	0.7361421709262146	chestmnist	Test by Val - Finetune
auc	test-by-val-unfrozen	0.10	0.8625730994152047	breastmnist	Test by Val - Finetune
auc	test-by-val-unfrozen	0.10	0.9041353383458648	breastmnist	Test by Val - Finetune
auc	test-by-val-unfrozen	1.00	0.9431913116123642	breastmnist	Test by Val - Finetune
auc	test-by-val-unfrozen	0.10	0.806505915865038	chestmnist	Test by Val - Finetune
auc	test-by-val-unfrozen	1.00	0.8412153697528159	chestmnist	Test by Val - Finetune
auc	test-by-val-unfrozen	0.10	0.8042323720625546	chestmnist	Test by Val - Finetune
auc	test-by-val-unfrozen	0.01	0.7547531348744554	chestmnist	Test by Val - Finetune
auc	test-by-val-unfrozen	0.10	0.8050186584045852	chestmnist	Test by Val - Finetune
auc	test-by-val-unfrozen	1.00	0.8405404649029189	chestmnist	Test by Val - Finetune
auc	test-by-val-unfrozen	1.00	0.8415595643335722	chestmnist	Test by Val - Finetune
auc	test-by-val-unfrozen	0.01	0.9897396097747978	organamnist	Test by Val - Finetune
auc	test-by-val-unfrozen	0.10	0.8314073549223415	retinamnist	Test by Val - Finetune
auc	test-by-val-unfrozen	0.01	0.9898249502278264	organamnist	Test by Val - Finetune
auc	test-by-val-unfrozen	0.01	0.7858249563247589	dermamnist	Test by Val - Finetune
auc	test-by-val-unfrozen	0.10	0.998351665720363	organamnist	Test by Val - Finetune
auc	test-by-val-unfrozen	1.00	0.9993664259535536	bloodmnist	Test by Val - Finetune
auc	test-by-val-unfrozen	0.01	0.9883561973984964	organamnist	Test by Val - Finetune
auc	test-by-val-unfrozen	1.00	0.9990072976575536	organamnist	Test by Val - Finetune
auc	test-by-val-unfrozen	0.01	0.999013483559792	bloodmnist	Test by Val - Finetune
auc	test-by-val-unfrozen	0.10	0.9979747604541772	organamnist	Test by Val - Finetune
auc	test-by-val-unfrozen	0.10	0.9978192991128256	organamnist	Test by Val - Finetune
auc	test-by-val-unfrozen	1.00	0.9989950516841654	organamnist	Test by Val - Finetune
auc	test-by-val-unfrozen	1.00	0.9987284330078208	organamnist	Test by Val - Finetune
auc	test-by-val-unfrozen	0.01	0.9986877737469564	bloodmnist	Test by Val - Finetune
auc	test-by-val-unfrozen	0.01	0.998767794045294	bloodmnist	Test by Val - Finetune
auc	test-by-val-unfrozen	0.01	0.615157964496719	retinamnist	Test by Val - Finetune
auc	test-by-val-unfrozen	0.10	0.9994578312807608	bloodmnist	Test by Val - Finetune
auc	test-by-val-unfrozen	0.10	0.9994633538545624	bloodmnist	Test by Val - Finetune
auc	test-by-val-unfrozen	0.10	0.9994792085760752	bloodmnist	Test by Val - Finetune
auc	test-by-val-unfrozen	0.01	0.5459912051954131	retinamnist	Test by Val - Finetune
auc	test-by-val-unfrozen	1.00	0.999340077357454	bloodmnist	Test by Val - Finetune
auc	test-by-val-unfrozen	1.00	0.999279386919866	bloodmnist	Test by Val - Finetune
auc	test-by-val-unfrozen	1.00	0.9873971243352964	dermamnist	Test by Val - Finetune
auc	test-by-val-unfrozen	0.01	0.6580498465489265	retinamnist	Test by Val - Finetune
auc	test-by-val-unfrozen	0.10	0.8417484601452838	retinamnist	Test by Val - Finetune
auc	test-by-val-unfrozen	0.10	0.775833171103786	retinamnist	Test by Val - Finetune
auc	test-by-val-unfrozen	1.00	0.8838512811325898	retinamnist	Test by Val - Finetune
auc	test-by-val-unfrozen	1.00	0.8840412583579058	retinamnist	Test by Val - Finetune
auc	test-by-val-unfrozen	1.00	0.8890729554789853	retinamnist	Test by Val - Finetune
auc	test-by-val-unfrozen	0.01	0.9897793333333332	octmnist	Test by Val - Finetune
auc	test-by-val-unfrozen	0.10	0.9897753333333332	octmnist	Test by Val - Finetune
auc	test-by-val-unfrozen	0.01	0.8260723337337553	dermamnist	Test by Val - Finetune
auc	test-by-val-unfrozen	0.10	0.9230916658828257	dermamnist	Test by Val - Finetune
auc	test-by-val-unfrozen	1.00	0.997298	octmnist	Test by Val - Finetune
auc	test-by-val-unfrozen	0.10	0.9839533333333332	octmnist	Test by Val - Finetune
auc	test-by-val-unfrozen	1.00	0.9940306666666668	octmnist	Test by Val - Finetune
auc	test-by-val-unfrozen	0.10	0.9877646666666666	octmnist	Test by Val - Finetune
auc	test-by-val-unfrozen	0.01	0.9893193333333334	octmnist	Test by Val - Finetune
auc	test-by-val-unfrozen	1.00	0.9937386666666668	octmnist	Test by Val - Finetune
auc	test-by-val-unfrozen	0.01	0.775586864894146	dermamnist	Test by Val - Finetune
auc	test-by-val-unfrozen	0.10	0.919665112784896	dermamnist	Test by Val - Finetune
auc	test-by-val-unfrozen	0.10	0.9232415847412322	dermamnist	Test by Val - Finetune
auc	test-by-val-unfrozen	0.01	0.9865453333333334	octmnist	Test by Val - Finetune
auc	test-by-val-unfrozen	1.00	0.9865222020255108	dermamnist	Test by Val - Finetune
auc	test-by-val-unfrozen	1.00	0.98529629232715	dermamnist	Test by Val - Finetune
auc	test-last-unfrozen	0.01	0.9307512603475132	organsmnist	Test Last - Finetune
auc	test-last-unfrozen	0.10	0.9934283602901488	organcmnist	Test Last - Finetune
auc	test-last-unfrozen	1.00	0.9859842648418092	organsmnist	Test Last - Finetune
auc	test-last-unfrozen	1.00	0.9401629072681704	breastmnist	Test Last - Finetune
auc	test-last-unfrozen	0.01	0.9234858281406816	organsmnist	Test Last - Finetune
auc	test-last-unfrozen	0.01	0.9590610960973592	organcmnist	Test Last - Finetune
auc	test-last-unfrozen	0.01	0.9325937386988932	organsmnist	Test Last - Finetune
auc	test-last-unfrozen	0.10	0.9752358164445242	organsmnist	Test Last - Finetune
auc	test-last-unfrozen	0.10	0.9794213530982916	organsmnist	Test Last - Finetune
auc	test-last-unfrozen	0.10	0.9773353378830998	organsmnist	Test Last - Finetune
auc	test-last-unfrozen	1.00	0.9985685115738944	organcmnist	Test Last - Finetune
auc	test-last-unfrozen	1.00	0.9854380989372906	organsmnist	Test Last - Finetune
auc	test-last-unfrozen	1.00	0.98528233947818	organsmnist	Test Last - Finetune
auc	test-last-unfrozen	0.01	0.9521535504789128	organcmnist	Test Last - Finetune
auc	test-last-unfrozen	0.01	0.8697256569115223	tissuemnist	Test Last - Finetune
auc	test-last-unfrozen	0.10	0.994099765963902	organcmnist	Test Last - Finetune
auc	test-last-unfrozen	0.01	0.9629951276082972	organcmnist	Test Last - Finetune
auc	test-last-unfrozen	0.10	0.9938397856502136	organcmnist	Test Last - Finetune
auc	test-last-unfrozen	1.00	0.9986982152065956	organcmnist	Test Last - Finetune
auc	test-last-unfrozen	0.10	0.9157114485534448	tissuemnist	Test Last - Finetune
auc	test-last-unfrozen	1.00	0.998733097447648	organcmnist	Test Last - Finetune
auc	test-last-unfrozen	0.01	0.8744619036845744	tissuemnist	Test Last - Finetune
auc	test-last-unfrozen	0.10	0.9150399553370472	tissuemnist	Test Last - Finetune
auc	test-last-unfrozen	0.01	0.871708657202694	tissuemnist	Test Last - Finetune
auc	test-last-unfrozen	0.10	0.8817878028404345	breastmnist	Test Last - Finetune
auc	test-last-unfrozen	1.00	0.9516908672546556	tissuemnist	Test Last - Finetune
auc	test-last-unfrozen	1.00	0.9522145069948996	tissuemnist	Test Last - Finetune
auc	test-last-unfrozen	1.00	0.939954051796157	breastmnist	Test Last - Finetune
auc	test-last-unfrozen	0.10	0.9157716032265076	tissuemnist	Test Last - Finetune
auc	test-last-unfrozen	1.00	0.9510343145060628	tissuemnist	Test Last - Finetune
auc	test-last-unfrozen	0.01	0.5394736842105263	breastmnist	Test Last - Finetune
auc	test-last-unfrozen	0.01	0.6163324979114454	breastmnist	Test Last - Finetune
auc	test-last-unfrozen	0.01	0.6643692564745196	breastmnist	Test Last - Finetune
auc	test-last-unfrozen	0.01	0.733748448267218	chestmnist	Test Last - Finetune
auc	test-last-unfrozen	0.01	0.7193800165715996	chestmnist	Test Last - Finetune
auc	test-last-unfrozen	0.10	0.8642439431913116	breastmnist	Test Last - Finetune
auc	test-last-unfrozen	0.10	0.905388471177945	breastmnist	Test Last - Finetune
auc	test-last-unfrozen	1.00	0.9445488721804512	breastmnist	Test Last - Finetune
auc	test-last-unfrozen	0.10	0.7495764474381595	chestmnist	Test Last - Finetune
auc	test-last-unfrozen	1.00	0.7701487730991278	chestmnist	Test Last - Finetune
auc	test-last-unfrozen	0.10	0.7601768680807389	chestmnist	Test Last - Finetune
auc	test-last-unfrozen	0.01	0.7391456548269437	chestmnist	Test Last - Finetune
auc	test-last-unfrozen	0.10	0.7577505635342415	chestmnist	Test Last - Finetune
auc	test-last-unfrozen	1.00	0.7842052411781865	chestmnist	Test Last - Finetune
auc	test-last-unfrozen	1.00	0.7782753326229433	chestmnist	Test Last - Finetune
auc	test-last-unfrozen	0.01	0.9897396097747978	organamnist	Test Last - Finetune
auc	test-last-unfrozen	0.10	0.8261934838835691	retinamnist	Test Last - Finetune
auc	test-last-unfrozen	0.01	0.9899183089872488	organamnist	Test Last - Finetune
auc	test-last-unfrozen	0.01	0.7854974532327142	dermamnist	Test Last - Finetune
auc	test-last-unfrozen	0.10	0.9982284577751628	organamnist	Test Last - Finetune
auc	test-last-unfrozen	1.00	0.9993722186716324	bloodmnist	Test Last - Finetune
auc	test-last-unfrozen	0.01	0.9882023539975304	organamnist	Test Last - Finetune
auc	test-last-unfrozen	1.00	0.9988486793041456	organamnist	Test Last - Finetune
auc	test-last-unfrozen	0.01	0.9990129865041154	bloodmnist	Test Last - Finetune
auc	test-last-unfrozen	0.10	0.998123058049028	organamnist	Test Last - Finetune
auc	test-last-unfrozen	0.10	0.9975652593449712	organamnist	Test Last - Finetune
auc	test-last-unfrozen	1.00	0.9993241372413484	organamnist	Test Last - Finetune
auc	test-last-unfrozen	1.00	0.9986738614589912	organamnist	Test Last - Finetune
auc	test-last-unfrozen	0.01	0.9986877737469564	bloodmnist	Test Last - Finetune
auc	test-last-unfrozen	0.01	0.9986950938466592	bloodmnist	Test Last - Finetune
auc	test-last-unfrozen	0.01	0.6510518678095049	retinamnist	Test Last - Finetune
auc	test-last-unfrozen	0.10	0.9994578312807608	bloodmnist	Test Last - Finetune
auc	test-last-unfrozen	0.10	0.9993963987539748	bloodmnist	Test Last - Finetune
auc	test-last-unfrozen	0.10	0.9994042710328556	bloodmnist	Test Last - Finetune
auc	test-last-unfrozen	0.01	0.5598367542347851	retinamnist	Test Last - Finetune
auc	test-last-unfrozen	1.00	0.9994642186900488	bloodmnist	Test Last - Finetune
auc	test-last-unfrozen	1.00	0.999279386919866	bloodmnist	Test Last - Finetune
auc	test-last-unfrozen	1.00	0.9868935624084202	dermamnist	Test Last - Finetune
auc	test-last-unfrozen	0.01	0.6530337339286136	retinamnist	Test Last - Finetune
auc	test-last-unfrozen	0.10	0.8326567910264078	retinamnist	Test Last - Finetune
auc	test-last-unfrozen	0.10	0.7747062244980635	retinamnist	Test Last - Finetune
auc	test-last-unfrozen	1.00	0.8780210239650662	retinamnist	Test Last - Finetune
auc	test-last-unfrozen	1.00	0.8762078737623051	retinamnist	Test Last - Finetune
auc	test-last-unfrozen	1.00	0.8720891647070939	retinamnist	Test Last - Finetune
auc	test-last-unfrozen	0.01	0.9876793333333334	octmnist	Test Last - Finetune
auc	test-last-unfrozen	0.10	0.9897753333333332	octmnist	Test Last - Finetune
auc	test-last-unfrozen	0.01	0.8331904725323994	dermamnist	Test Last - Finetune
auc	test-last-unfrozen	0.10	0.922947019294344	dermamnist	Test Last - Finetune
auc	test-last-unfrozen	1.00	0.9957086666666666	octmnist	Test Last - Finetune
auc	test-last-unfrozen	0.10	0.9839533333333332	octmnist	Test Last - Finetune
auc	test-last-unfrozen	1.00	0.9944973333333332	octmnist	Test Last - Finetune
auc	test-last-unfrozen	0.10	0.9885746666666668	octmnist	Test Last - Finetune
auc	test-last-unfrozen	0.01	0.9880073333333332	octmnist	Test Last - Finetune
auc	test-last-unfrozen	1.00	0.9921853333333334	octmnist	Test Last - Finetune
auc	test-last-unfrozen	0.01	0.7819254001871617	dermamnist	Test Last - Finetune
auc	test-last-unfrozen	0.10	0.919665112784896	dermamnist	Test Last - Finetune
auc	test-last-unfrozen	0.10	0.9211444959264862	dermamnist	Test Last - Finetune
auc	test-last-unfrozen	0.01	0.9909613333333332	octmnist	Test Last - Finetune
auc	test-last-unfrozen	1.00	0.985831070911614	dermamnist	Test Last - Finetune
auc	test-last-unfrozen	1.00	0.9868969756910906	dermamnist	Test Last - Finetune
