# Supplementary material for: Overcoming data scarcity in biomedical imaging with a foundational multi-task model
Source: Nat Comput Sci. 2024 Jul 19;4(7):495–509. doi: 10.1038/s43588-024-00662-z (PMC11288886; doi:10.1038/s43588-024-00662-z)
Supplement: Supplementary file 7 — Source data for Supplementary Fig. 4a,b as individual CSV files. [file 43588_2024_662_MOESM7_ESM.zip]

Archive with 2 entries (2 files):
- SupplementaryFigure4/comparison-pneumo-cxr-validation.csv
- SupplementaryFigure4/comparison-tuber-cxr-validation.csv
