# Supplementary material for: Overcoming data scarcity in biomedical imaging with a foundational multi-task model
Source: Nat Comput Sci. 2024 Jul 19;4(7):495–509. doi: 10.1038/s43588-024-00662-z (PMC11288886; doi:10.1038/s43588-024-00662-z)
Supplement: Supplementary file 7 — Source data for Supplementary Fig. 4a,b as individual CSV files. [file 43588_2024_662_MOESM7_ESM.zip › SupplementaryFigure4/comparison-pneumo-cxr-validation.csv]

stage	benchmark	model	dataset	fraction	seed	metric
frozen	weak	UMedPT	PneumoCXR	0.01	9042	0.9310154220330552
frozen	weak	UMedPT	PneumoCXR	0.01	9009	0.8896231749575909
frozen	weak	UMedPT	PneumoCXR	0.01	9000	0.921232012118152
frozen	weak	UMedPT	PneumoCXR	0.01	9	0.933390082413898
frozen	weak	UMedPT	PneumoCXR	0.01	42	0.9230872663708484
frozen	validation	UMedPT-Val	PneumoCXR	0.01	9042	0.8774038461538461
frozen	validation	UMedPT-Val	PneumoCXR	0.01	9009	0.910760904617024
frozen	validation	UMedPT-Val	PneumoCXR	0.01	9	0.91759181987541
frozen	validation	UMedPT-Val	PneumoCXR	0.01	9000	0.916591478696742
frozen	validation	UMedPT-Val	PneumoCXR	0.01	42	0.7790638287205743
frozen	weak	UMedPT	PneumoCXR	0.05	42	0.9226111956705564
frozen	weak	UMedPT	PneumoCXR	0.05	9042	0.9416783954961294
frozen	weak	UMedPT	PneumoCXR	0.05	9000	0.933708330071682
frozen	weak	UMedPT	PneumoCXR	0.05	9	0.9374436090225564
frozen	weak	UMedPT	PneumoCXR	0.05	9009	0.9373214285714286
frozen	validation	UMedPT-Val	PneumoCXR	0.05	9009	0.9394703656998736
frozen	validation	UMedPT-Val	PneumoCXR	0.05	9042	0.9300793330644076
frozen	validation	UMedPT-Val	PneumoCXR	0.05	9	0.9451090781140044
frozen	validation	UMedPT-Val	PneumoCXR	0.05	42	0.9183942684937738
frozen	validation	UMedPT-Val	PneumoCXR	0.05	9000	0.9413631087280968
frozen	weak	UMedPT	PneumoCXR	0.10	9000	0.9303571428571428
frozen	weak	UMedPT	PneumoCXR	0.10	9042	0.9303571428571428
frozen	weak	UMedPT	PneumoCXR	0.10	42	0.8898913782380422
frozen	weak	UMedPT	PneumoCXR	0.10	9009	0.9262826282628264
frozen	weak	UMedPT	PneumoCXR	0.10	9	0.920769059301876
frozen	validation	UMedPT-Val	PneumoCXR	0.10	9009	0.9321646490184
frozen	validation	UMedPT-Val	PneumoCXR	0.10	9042	0.9279630354412632
frozen	validation	UMedPT-Val	PneumoCXR	0.10	9000	0.9299372354400816
frozen	validation	UMedPT-Val	PneumoCXR	0.10	42	0.9241294481910336
frozen	validation	UMedPT-Val	PneumoCXR	0.10	9	0.9338392857142856
frozen	weak	UMedPT	PneumoCXR	0.50	42	0.9088072211476468
frozen	weak	UMedPT	PneumoCXR	0.50	9042	0.9047879522442716
frozen	weak	UMedPT	PneumoCXR	0.50	9000	0.9047879522442716
frozen	weak	UMedPT	PneumoCXR	0.50	9	0.8990384615384616
frozen	weak	UMedPT	PneumoCXR	0.50	9009	0.9085955877495572
frozen	validation	UMedPT-Val	PneumoCXR	0.50	9042	0.9104919500131968
frozen	validation	UMedPT-Val	PneumoCXR	0.50	9009	0.9165279165279164
frozen	validation	UMedPT-Val	PneumoCXR	0.50	9000	0.9142700128228614
frozen	validation	UMedPT-Val	PneumoCXR	0.50	42	0.9202560439841306
frozen	validation	UMedPT-Val	PneumoCXR	0.50	9	0.9123834085536212
frozen	weak	UMedPT	PneumoCXR	1.00	9	0.8971116157306296
frozen	weak	UMedPT	PneumoCXR	1.00	9000	0.8912992985553025
frozen	weak	UMedPT	PneumoCXR	1.00	9009	0.889351088785984
frozen	weak	UMedPT	PneumoCXR	1.00	9042	0.8932420872540633
frozen	weak	UMedPT	PneumoCXR	1.00	42	0.8971116157306296
frozen	validation	UMedPT-Val	PneumoCXR	1.00	9042	0.8912992985553025
frozen	validation	UMedPT-Val	PneumoCXR	1.00	9009	0.8912992985553025
frozen	validation	UMedPT-Val	PneumoCXR	1.00	42	0.889351088785984
frozen	validation	UMedPT-Val	PneumoCXR	1.00	9000	0.8912992985553025
frozen	validation	UMedPT-Val	PneumoCXR	1.00	9	0.8990384615384616
finetune	weak	UMedPT	PneumoCXR	0.01	9042	0.9245249824067558
finetune	weak	UMedPT	PneumoCXR	0.01	9009	0.924290434444015
finetune	weak	UMedPT	PneumoCXR	0.01	9000	0.9229309589840898
finetune	weak	UMedPT	PneumoCXR	0.01	9	0.924290434444015
finetune	weak	UMedPT	PneumoCXR	0.01	42	0.9443943191311612
finetune	validation	UMedPT-Val	PneumoCXR	0.01	9042	0.914656940961933
finetune	validation	UMedPT-Val	PneumoCXR	0.01	9009	0.9392399992210256
finetune	validation	UMedPT-Val	PneumoCXR	0.01	9	0.9135428595665268
finetune	validation	UMedPT-Val	PneumoCXR	0.01	9000	0.9226111956705564
finetune	validation	UMedPT-Val	PneumoCXR	0.01	42	0.8898913782380422
finetune	weak	UMedPT	PneumoCXR	0.05	42	0.8865542944705607
finetune	weak	UMedPT	PneumoCXR	0.05	9042	0.9302192948122966
finetune	weak	UMedPT	PneumoCXR	0.05	9000	0.923966052225166
finetune	weak	UMedPT	PneumoCXR	0.05	9	0.912583803873919
finetune	weak	UMedPT	PneumoCXR	0.05	9009	0.9477678571428572
finetune	validation	UMedPT-Val	PneumoCXR	0.05	9009	0.8954326923076923
finetune	validation	UMedPT-Val	PneumoCXR	0.05	9042	0.8896231749575909
finetune	validation	UMedPT-Val	PneumoCXR	0.05	9	0.8557405036278276
finetune	validation	UMedPT-Val	PneumoCXR	0.05	42	0.9180288543915562
finetune	validation	UMedPT-Val	PneumoCXR	0.05	9000	0.8837650619942954
finetune	weak	UMedPT	PneumoCXR	0.10	9000	0.931618744151936
finetune	weak	UMedPT	PneumoCXR	0.10	9042	0.9233928571428572
finetune	weak	UMedPT	PneumoCXR	0.10	42	0.8708906574656639
finetune	weak	UMedPT	PneumoCXR	0.10	9009	0.9421389373593304
finetune	weak	UMedPT	PneumoCXR	0.10	9	0.8860042626611184
finetune	validation	UMedPT-Val	PneumoCXR	0.10	9009	0.8752337602766309
finetune	validation	UMedPT-Val	PneumoCXR	0.10	9042	0.865529548252256
finetune	validation	UMedPT-Val	PneumoCXR	0.10	9000	0.8675471698113206
finetune	validation	UMedPT-Val	PneumoCXR	0.10	42	0.9047879522442716
finetune	validation	UMedPT-Val	PneumoCXR	0.10	9	0.8671947975169967
finetune	weak	UMedPT	PneumoCXR	0.50	42	0.9335753664111872
finetune	weak	UMedPT	PneumoCXR	0.50	9042	0.9066942719116632
finetune	weak	UMedPT	PneumoCXR	0.50	9000	0.9180288543915562
finetune	weak	UMedPT	PneumoCXR	0.50	9	0.8775449233337728
finetune	weak	UMedPT	PneumoCXR	0.50	9009	0.8932420872540633
finetune	validation	UMedPT-Val	PneumoCXR	0.50	9042	0.9161518118790652
finetune	validation	UMedPT-Val	PneumoCXR	0.50	9009	0.8466554783025653
finetune	validation	UMedPT-Val	PneumoCXR	0.50	9000	0.8424678119327267
finetune	validation	UMedPT-Val	PneumoCXR	0.50	42	0.8611008057934023
finetune	validation	UMedPT-Val	PneumoCXR	0.50	9	0.8549494564180813
finetune	weak	UMedPT	PneumoCXR	1.00	9	0.883177515416028
finetune	weak	UMedPT	PneumoCXR	1.00	9000	0.9311871739407048
finetune	weak	UMedPT	PneumoCXR	1.00	9009	0.905231033741672
finetune	weak	UMedPT	PneumoCXR	1.00	9042	0.9161518118790652
finetune	weak	UMedPT	PneumoCXR	1.00	42	0.9009600983473148
finetune	validation	UMedPT-Val	PneumoCXR	1.00	9042	0.8712264150943396
finetune	validation	UMedPT-Val	PneumoCXR	1.00	9009	0.8528859669279918
finetune	validation	UMedPT-Val	PneumoCXR	1.00	42	0.8254333150884875
finetune	validation	UMedPT-Val	PneumoCXR	1.00	9000	0.8403635761689063
finetune	validation	UMedPT-Val	PneumoCXR	1.00	9	0.8382523148148149
