# Supplementary material for: Overcoming data scarcity in biomedical imaging with a foundational multi-task model
Source: Nat Comput Sci. 2024 Jul 19;4(7):495–509. doi: 10.1038/s43588-024-00662-z (PMC11288886; doi:10.1038/s43588-024-00662-z)
Supplement: Supplementary file 7 — Source data for Supplementary Fig. 4a,b as individual CSV files. [file 43588_2024_662_MOESM7_ESM.zip › SupplementaryFigure4/comparison-tuber-cxr-validation.csv]

stage	benchmark	model	dataset	fraction	seed	metric
frozen	strong	UMedPT	TuberCXR	0.01	9	0.3288135593220339
frozen	strong	UMedPT	TuberCXR	0.01	9042	0.7696186166774401
frozen	strong	UMedPT	TuberCXR	0.01	9000	0.3288135593220339
frozen	strong	UMedPT	TuberCXR	0.01	42	0.5903971395734899
frozen	strong	UMedPT	TuberCXR	0.01	9009	0.5637523004743514
frozen	validation	UMedPT-Val	TuberCXR	0.01	9042	0.3288135593220339
frozen	validation	UMedPT-Val	TuberCXR	0.01	9009	0.6253402109956194
frozen	validation	UMedPT-Val	TuberCXR	0.01	9	0.3714285714285714
frozen	validation	UMedPT-Val	TuberCXR	0.01	9000	0.7027027027027026
frozen	validation	UMedPT-Val	TuberCXR	0.01	42	0.4078674948240166
frozen	strong	UMedPT	TuberCXR	0.05	9042	0.7518526591107236
frozen	strong	UMedPT	TuberCXR	0.05	9009	0.4489508740110697
frozen	strong	UMedPT	TuberCXR	0.05	42	0.8934802100678878
frozen	strong	UMedPT	TuberCXR	0.05	9000	0.8617711700064641
frozen	strong	UMedPT	TuberCXR	0.05	9	0.8775383981032883
frozen	validation	UMedPT-Val	TuberCXR	0.05	9042	0.7558441558441559
frozen	validation	UMedPT-Val	TuberCXR	0.05	9009	0.7133021883452175
frozen	validation	UMedPT-Val	TuberCXR	0.05	9000	0.6654377880184332
frozen	validation	UMedPT-Val	TuberCXR	0.05	42	0.7322617680826635
frozen	validation	UMedPT-Val	TuberCXR	0.05	9	0.6178597148206828
frozen	strong	UMedPT	TuberCXR	0.10	42	0.8444211629125196
frozen	strong	UMedPT	TuberCXR	0.10	9042	0.8334735071488646
frozen	strong	UMedPT	TuberCXR	0.10	9000	0.8775383981032883
frozen	strong	UMedPT	TuberCXR	0.10	9009	0.8775383981032883
frozen	strong	UMedPT	TuberCXR	0.10	9	0.887962962962963
frozen	validation	UMedPT-Val	TuberCXR	0.10	9042	0.8383843703099081
frozen	validation	UMedPT-Val	TuberCXR	0.10	9009	0.7814339781328847
frozen	validation	UMedPT-Val	TuberCXR	0.10	9000	0.8007415254237287
frozen	validation	UMedPT-Val	TuberCXR	0.10	9	0.7388414055080721
frozen	validation	UMedPT-Val	TuberCXR	0.10	42	0.7768595041322313
frozen	strong	UMedPT	TuberCXR	0.50	9042	0.908153798577466
frozen	strong	UMedPT	TuberCXR	0.50	9009	0.9083333333333334
frozen	strong	UMedPT	TuberCXR	0.50	9	0.8872320596458527
frozen	strong	UMedPT	TuberCXR	0.50	42	0.9133434595680046
frozen	strong	UMedPT	TuberCXR	0.50	9000	0.908153798577466
frozen	validation	UMedPT-Val	TuberCXR	0.50	9042	0.8819565048342362
frozen	validation	UMedPT-Val	TuberCXR	0.50	9009	0.8822495151906916
frozen	validation	UMedPT-Val	TuberCXR	0.50	9000	0.8766611295681063
frozen	validation	UMedPT-Val	TuberCXR	0.50	9	0.8660072878709006
frozen	validation	UMedPT-Val	TuberCXR	0.50	42	0.903148572458358
frozen	strong	UMedPT	TuberCXR	1.00	9042	0.9339644423920572
frozen	strong	UMedPT	TuberCXR	1.00	9000	0.9339644423920572
frozen	strong	UMedPT	TuberCXR	1.00	9	0.9339644423920572
frozen	strong	UMedPT	TuberCXR	1.00	9009	0.9390894175553732
frozen	strong	UMedPT	TuberCXR	1.00	42	0.9339644423920572
frozen	validation	UMedPT-Val	TuberCXR	1.00	9009	0.9133434595680046
frozen	validation	UMedPT-Val	TuberCXR	1.00	9042	0.9133434595680046
frozen	validation	UMedPT-Val	TuberCXR	1.00	42	0.913503790312219
frozen	validation	UMedPT-Val	TuberCXR	1.00	9	0.8927327606222428
frozen	validation	UMedPT-Val	TuberCXR	1.00	9000	0.8822495151906916
finetune	strong	UMedPT	TuberCXR	0.01	9	0.6234993614303959
finetune	strong	UMedPT	TuberCXR	0.01	9042	0.8825168330624564
finetune	strong	UMedPT	TuberCXR	0.01	9000	0.8052190121155639
finetune	strong	UMedPT	TuberCXR	0.01	42	0.6056985294117647
finetune	strong	UMedPT	TuberCXR	0.01	9009	0.5600588943916477
finetune	validation	UMedPT-Val	TuberCXR	0.01	9042	0.8682027649769586
finetune	validation	UMedPT-Val	TuberCXR	0.01	9009	0.5735311714730166
finetune	validation	UMedPT-Val	TuberCXR	0.01	9	0.7169590643274854
finetune	validation	UMedPT-Val	TuberCXR	0.01	9000	0.7334249210056326
finetune	validation	UMedPT-Val	TuberCXR	0.01	42	0.6752262443438914
finetune	strong	UMedPT	TuberCXR	0.05	9042	0.9341401632423304
finetune	strong	UMedPT	TuberCXR	0.05	9009	0.9038417299286864
finetune	strong	UMedPT	TuberCXR	0.05	42	0.9646239056637484
finetune	strong	UMedPT	TuberCXR	0.05	9000	0.8987315875613748
finetune	strong	UMedPT	TuberCXR	0.05	9	0.9242250287026408
finetune	validation	UMedPT-Val	TuberCXR	0.05	9042	0.9189852700490998
finetune	validation	UMedPT-Val	TuberCXR	0.05	9009	0.8453930244664237
finetune	validation	UMedPT-Val	TuberCXR	0.05	9000	0.8977272727272727
finetune	validation	UMedPT-Val	TuberCXR	0.05	42	0.8515319974143504
finetune	validation	UMedPT-Val	TuberCXR	0.05	9	0.9079545454545456
finetune	strong	UMedPT	TuberCXR	0.10	42	0.9797649463464486
finetune	strong	UMedPT	TuberCXR	0.10	9042	0.9391705069124424
finetune	strong	UMedPT	TuberCXR	0.10	9000	0.9443294225902922
finetune	strong	UMedPT	TuberCXR	0.10	9009	0.9797897315504748
finetune	strong	UMedPT	TuberCXR	0.10	9	0.9696691176470588
finetune	validation	UMedPT-Val	TuberCXR	0.10	9042	0.9442724458204336
finetune	validation	UMedPT-Val	TuberCXR	0.10	9009	0.8547930853850183
finetune	validation	UMedPT-Val	TuberCXR	0.10	9000	0.9037433155080212
finetune	validation	UMedPT-Val	TuberCXR	0.10	9	0.9340591776610734
finetune	validation	UMedPT-Val	TuberCXR	0.10	42	0.9138755980861244
finetune	strong	UMedPT	TuberCXR	0.50	9042	0.9443294225902922
finetune	strong	UMedPT	TuberCXR	0.50	9009	0.9544513457556936
finetune	strong	UMedPT	TuberCXR	0.50	9	0.9493087557603688
finetune	strong	UMedPT	TuberCXR	0.50	42	0.9595298926928972
finetune	strong	UMedPT	TuberCXR	0.50	9000	0.964573268921095
finetune	validation	UMedPT-Val	TuberCXR	0.50	9042	0.9594926350245498
finetune	validation	UMedPT-Val	TuberCXR	0.50	9009	0.9390894175553732
finetune	validation	UMedPT-Val	TuberCXR	0.50	9000	0.9390894175553732
finetune	validation	UMedPT-Val	TuberCXR	0.50	9	0.9493087557603688
finetune	validation	UMedPT-Val	TuberCXR	0.50	42	0.9747416762342136
finetune	strong	UMedPT	TuberCXR	1.00	9042	0.9340591776610734
finetune	strong	UMedPT	TuberCXR	1.00	9000	0.9442724458204336
finetune	strong	UMedPT	TuberCXR	1.00	9	0.9391705069124424
finetune	strong	UMedPT	TuberCXR	1.00	9009	0.9442724458204336
finetune	strong	UMedPT	TuberCXR	1.00	42	0.9340591776610734
finetune	validation	UMedPT-Val	TuberCXR	1.00	9009	0.9696691176470588
finetune	validation	UMedPT-Val	TuberCXR	1.00	9042	0.9696474195196728
finetune	validation	UMedPT-Val	TuberCXR	1.00	42	0.9797794117647058
finetune	validation	UMedPT-Val	TuberCXR	1.00	9	0.984845005740528
finetune	validation	UMedPT-Val	TuberCXR	1.00	9000	0.9646022219384496
