# Supplementary material for: Overcoming data scarcity in biomedical imaging with a foundational multi-task model
Source: Nat Comput Sci. 2024 Jul 19;4(7):495–509. doi: 10.1038/s43588-024-00662-z (PMC11288886; doi:10.1038/s43588-024-00662-z)
Supplement: Supplementary file 8 — Source data for Fig. 3 as individual files for each sub-figure. [file 43588_2024_662_MOESM8_ESM.zip]

Archive with 3 entries (3 files):
- SourceDataFigure3a.csv
- SourceDataFigure3b.csv
- SourceDataFigure3c.csv
