# Supplementary material for: Overcoming data scarcity in biomedical imaging with a foundational multi-task model
Source: Nat Comput Sci. 2024 Jul 19;4(7):495–509. doi: 10.1038/s43588-024-00662-z (PMC11288886; doi:10.1038/s43588-024-00662-z)
Supplement: Supplementary file 8 — Source data for Fig. 3 as individual files for each sub-figure. [file 43588_2024_662_MOESM8_ESM.zip › SourceDataFigure3a.csv]

stage	benchmark	model	dataset	fraction	seed	metric
frozen	weak	UMedPT	PneumoCXR	0.01	9042	0.9310154220330552
frozen	weak	UMedPT	PneumoCXR	0.01	9009	0.8896231749575909
frozen	weak	UMedPT	PneumoCXR	0.01	9000	0.921232012118152
frozen	weak	UMedPT	PneumoCXR	0.01	9	0.933390082413898
frozen	weak	UMedPT	PneumoCXR	0.01	42	0.9230872663708484
frozen	weak	ImageNet	PneumoCXR	0.01	9042	0.6963561217912259
frozen	weak	ImageNet	PneumoCXR	0.01	9000	0.7850474168769339
frozen	weak	ImageNet	PneumoCXR	0.01	9	0.6402296994995503
frozen	weak	ImageNet	PneumoCXR	0.01	42	0.5395944129507335
frozen	weak	ImageNet	PneumoCXR	0.01	9009	0.4228129107638382
frozen	weak	UMedPT	PneumoCXR	0.05	42	0.9226111956705564
frozen	weak	UMedPT	PneumoCXR	0.05	9042	0.9416783954961294
frozen	weak	UMedPT	PneumoCXR	0.05	9000	0.933708330071682
frozen	weak	UMedPT	PneumoCXR	0.05	9	0.9374436090225564
frozen	weak	UMedPT	PneumoCXR	0.05	9009	0.9373214285714286
frozen	weak	ImageNet	PneumoCXR	0.05	9000	0.7720943569930123
frozen	weak	ImageNet	PneumoCXR	0.05	9042	0.7868137137377127
frozen	weak	ImageNet	PneumoCXR	0.05	42	0.760306308315676
frozen	weak	ImageNet	PneumoCXR	0.05	9009	0.7901522253470827
frozen	weak	ImageNet	PneumoCXR	0.05	9	0.7942939343083194
frozen	weak	UMedPT	PneumoCXR	0.10	9000	0.9303571428571428
frozen	weak	UMedPT	PneumoCXR	0.10	9042	0.9303571428571428
frozen	weak	UMedPT	PneumoCXR	0.10	42	0.8898913782380422
frozen	weak	UMedPT	PneumoCXR	0.10	9009	0.9262826282628264
frozen	weak	UMedPT	PneumoCXR	0.10	9	0.920769059301876
frozen	weak	ImageNet	PneumoCXR	0.10	9042	0.8023310023310024
frozen	weak	ImageNet	PneumoCXR	0.10	9009	0.8117481657220684
frozen	weak	ImageNet	PneumoCXR	0.10	9000	0.7915336112323366
frozen	weak	ImageNet	PneumoCXR	0.10	42	0.7749105136102555
frozen	weak	ImageNet	PneumoCXR	0.10	9	0.7717777156257395
frozen	weak	UMedPT	PneumoCXR	0.50	42	0.9088072211476468
frozen	weak	UMedPT	PneumoCXR	0.50	9042	0.9047879522442716
frozen	weak	UMedPT	PneumoCXR	0.50	9000	0.9047879522442716
frozen	weak	UMedPT	PneumoCXR	0.50	9	0.8990384615384616
frozen	weak	UMedPT	PneumoCXR	0.50	9009	0.9085955877495572
frozen	weak	ImageNet	PneumoCXR	0.50	42	0.8198651845899736
frozen	weak	ImageNet	PneumoCXR	0.50	9042	0.8193663138229774
frozen	weak	ImageNet	PneumoCXR	0.50	9009	0.8177570093457943
frozen	weak	ImageNet	PneumoCXR	0.50	9	0.8043981481481481
frozen	weak	ImageNet	PneumoCXR	0.50	9000	0.8151254971554776
frozen	weak	UMedPT	PneumoCXR	1.00	9	0.8971116157306296
frozen	weak	UMedPT	PneumoCXR	1.00	9000	0.8912992985553025
frozen	weak	UMedPT	PneumoCXR	1.00	9009	0.889351088785984
frozen	weak	UMedPT	PneumoCXR	1.00	9042	0.8932420872540633
frozen	weak	UMedPT	PneumoCXR	1.00	42	0.8971116157306296
frozen	weak	ImageNet	PneumoCXR	1.00	42	0.8401634638315663
frozen	weak	ImageNet	PneumoCXR	1.00	9009	0.8193663138229774
frozen	weak	ImageNet	PneumoCXR	1.00	9042	0.8193663138229774
frozen	weak	ImageNet	PneumoCXR	1.00	9000	0.8151254971554776
frozen	weak	ImageNet	PneumoCXR	1.00	9	0.8151254971554776
finetune	weak	UMedPT	PneumoCXR	0.01	9042	0.9245249824067558
finetune	weak	UMedPT	PneumoCXR	0.01	9009	0.924290434444015
finetune	weak	UMedPT	PneumoCXR	0.01	9000	0.9229309589840898
finetune	weak	UMedPT	PneumoCXR	0.01	9	0.924290434444015
finetune	weak	UMedPT	PneumoCXR	0.01	42	0.9443943191311612
finetune	weak	ImageNet	PneumoCXR	0.01	9042	0.8815104166666667
finetune	weak	ImageNet	PneumoCXR	0.01	9000	0.8716973373085226
finetune	weak	ImageNet	PneumoCXR	0.01	9	0.8138141651942945
finetune	weak	ImageNet	PneumoCXR	0.01	42	0.8534605191058229
finetune	weak	ImageNet	PneumoCXR	0.01	9009	0.8564527260179434
finetune	weak	UMedPT	PneumoCXR	0.05	42	0.8865542944705607
finetune	weak	UMedPT	PneumoCXR	0.05	9042	0.9302192948122966
finetune	weak	UMedPT	PneumoCXR	0.05	9000	0.923966052225166
finetune	weak	UMedPT	PneumoCXR	0.05	9	0.912583803873919
finetune	weak	UMedPT	PneumoCXR	0.05	9009	0.9477678571428572
finetune	weak	ImageNet	PneumoCXR	0.05	9000	0.8561276973100799
finetune	weak	ImageNet	PneumoCXR	0.05	9042	0.8354351474466555
finetune	weak	ImageNet	PneumoCXR	0.05	42	0.8156828703703703
finetune	weak	ImageNet	PneumoCXR	0.05	9009	0.8618454262865645
finetune	weak	ImageNet	PneumoCXR	0.05	9	0.8708906574656639
finetune	weak	UMedPT	PneumoCXR	0.10	9000	0.931618744151936
finetune	weak	UMedPT	PneumoCXR	0.10	9042	0.9233928571428572
finetune	weak	UMedPT	PneumoCXR	0.10	42	0.8708906574656639
finetune	weak	UMedPT	PneumoCXR	0.10	9009	0.9421389373593304
finetune	weak	UMedPT	PneumoCXR	0.10	9	0.8860042626611184
finetune	weak	ImageNet	PneumoCXR	0.10	9042	0.9142604769849838
finetune	weak	ImageNet	PneumoCXR	0.10	9009	0.8868234149318701
finetune	weak	ImageNet	PneumoCXR	0.10	9000	0.8882211538461539
finetune	weak	ImageNet	PneumoCXR	0.10	42	0.7220089361757884
finetune	weak	ImageNet	PneumoCXR	0.10	9	0.8417127492263204
finetune	weak	UMedPT	PneumoCXR	0.50	42	0.9335753664111872
finetune	weak	UMedPT	PneumoCXR	0.50	9042	0.9066942719116632
finetune	weak	UMedPT	PneumoCXR	0.50	9000	0.9180288543915562
finetune	weak	UMedPT	PneumoCXR	0.50	9	0.8775449233337728
finetune	weak	UMedPT	PneumoCXR	0.50	9009	0.8932420872540633
finetune	weak	ImageNet	PneumoCXR	0.50	42	0.8466554783025653
finetune	weak	ImageNet	PneumoCXR	0.50	9042	0.9204295895379646
finetune	weak	ImageNet	PneumoCXR	0.50	9009	0.92007992007992
finetune	weak	ImageNet	PneumoCXR	0.50	9	0.8778568861803107
finetune	weak	ImageNet	PneumoCXR	0.50	9000	0.8755572239688423
finetune	weak	UMedPT	PneumoCXR	1.00	9	0.883177515416028
finetune	weak	UMedPT	PneumoCXR	1.00	9000	0.9311871739407048
finetune	weak	UMedPT	PneumoCXR	1.00	9009	0.905231033741672
finetune	weak	UMedPT	PneumoCXR	1.00	9042	0.9161518118790652
finetune	weak	UMedPT	PneumoCXR	1.00	42	0.9009600983473148
finetune	weak	ImageNet	PneumoCXR	1.00	42	0.892978921940542
finetune	weak	ImageNet	PneumoCXR	1.00	9009	0.8932420872540633
finetune	weak	ImageNet	PneumoCXR	1.00	9042	0.883177515416028
finetune	weak	ImageNet	PneumoCXR	1.00	9000	0.9313331847282926
finetune	weak	ImageNet	PneumoCXR	1.00	9	0.9161518118790652
