# Supplementary material for: Overcoming data scarcity in biomedical imaging with a foundational multi-task model
Source: Nat Comput Sci. 2024 Jul 19;4(7):495–509. doi: 10.1038/s43588-024-00662-z (PMC11288886; doi:10.1038/s43588-024-00662-z)
Supplement: Supplementary file 8 — Source data for Fig. 3 as individual files for each sub-figure. [file 43588_2024_662_MOESM8_ESM.zip › SourceDataFigure3b.csv]

stage	benchmark	model	dataset	fraction	seed	metric
frozen	weak	UMedPT	CRCWSI	0.01	42	0.9533195616360473
frozen	weak	UMedPT	CRCWSI	0.01	9009	0.955278385760487
frozen	weak	UMedPT	CRCWSI	0.01	9	0.955123791693429
frozen	weak	UMedPT	CRCWSI	0.01	9042	0.9519457050240424
frozen	weak	UMedPT	CRCWSI	0.01	9000	0.9526733167327756
frozen	weak	ImageNet	CRCWSI	0.01	9	0.8043286927519456
frozen	weak	ImageNet	CRCWSI	0.01	42	0.8088398417380226
frozen	weak	ImageNet	CRCWSI	0.01	9042	0.8164314586402672
frozen	weak	ImageNet	CRCWSI	0.01	9009	0.8005911491612613
frozen	weak	ImageNet	CRCWSI	0.01	9000	0.8102683943072179
frozen	weak	UMedPT	CRCWSI	0.05	9000	0.9543578623935316
frozen	weak	UMedPT	CRCWSI	0.05	42	0.9567244569943356
frozen	weak	UMedPT	CRCWSI	0.05	9042	0.9522642964514036
frozen	weak	UMedPT	CRCWSI	0.05	9009	0.9549550605104736
frozen	weak	UMedPT	CRCWSI	0.05	9	0.9542250836097408
frozen	weak	ImageNet	CRCWSI	0.05	9009	0.8492324184611731
frozen	weak	ImageNet	CRCWSI	0.05	9	0.844998386239158
frozen	weak	ImageNet	CRCWSI	0.05	9000	0.8485683447868557
frozen	weak	ImageNet	CRCWSI	0.05	42	0.8473440722540947
frozen	weak	ImageNet	CRCWSI	0.05	9042	0.8555743769109064
frozen	weak	UMedPT	CRCWSI	0.10	9000	0.944150987809534
frozen	weak	UMedPT	CRCWSI	0.10	9042	0.9525815558883928
frozen	weak	UMedPT	CRCWSI	0.10	42	0.9555139930566818
frozen	weak	UMedPT	CRCWSI	0.10	9009	0.9540344464724696
frozen	weak	UMedPT	CRCWSI	0.10	9	0.9538720778500108
frozen	weak	ImageNet	CRCWSI	0.10	42	0.860911468772485
frozen	weak	ImageNet	CRCWSI	0.10	9042	0.8630281201996232
frozen	weak	ImageNet	CRCWSI	0.10	9009	0.8574899631764549
frozen	weak	ImageNet	CRCWSI	0.10	9000	0.8670149204940633
frozen	weak	ImageNet	CRCWSI	0.10	9	0.8580245884227179
frozen	weak	UMedPT	CRCWSI	0.50	9042	0.9560043168959598
frozen	weak	UMedPT	CRCWSI	0.50	42	0.9547891756275528
frozen	weak	UMedPT	CRCWSI	0.50	9009	0.9570463261057616
frozen	weak	UMedPT	CRCWSI	0.50	9000	0.954128675268759
frozen	weak	UMedPT	CRCWSI	0.50	9	0.9574566999783366
frozen	weak	ImageNet	CRCWSI	0.50	9009	0.8777717589388055
frozen	weak	ImageNet	CRCWSI	0.50	9042	0.8768527869149888
frozen	weak	ImageNet	CRCWSI	0.50	9000	0.8763237345111182
frozen	weak	ImageNet	CRCWSI	0.50	42	0.8753107561660269
frozen	weak	ImageNet	CRCWSI	0.50	9	0.8743852772223203
frozen	weak	UMedPT	CRCWSI	1.00	9042	0.9560105362330212
frozen	weak	UMedPT	CRCWSI	1.00	9009	0.955767447181619
frozen	weak	UMedPT	CRCWSI	1.00	42	0.9548272576265796
frozen	weak	UMedPT	CRCWSI	1.00	9000	0.9567111453514968
frozen	weak	UMedPT	CRCWSI	1.00	9	0.9552596413802276
frozen	weak	ImageNet	CRCWSI	1.00	9042	0.8778057481779248
frozen	weak	ImageNet	CRCWSI	1.00	9009	0.8765243349352752
frozen	weak	ImageNet	CRCWSI	1.00	9	0.8756206808013953
frozen	weak	ImageNet	CRCWSI	1.00	42	0.8770038233093919
frozen	weak	ImageNet	CRCWSI	1.00	9000	0.8771712586780644
finetune	weak	UMedPT	CRCWSI	0.01	42	0.9492614269451648
finetune	weak	UMedPT	CRCWSI	0.01	9009	0.9683227930056147
finetune	weak	UMedPT	CRCWSI	0.01	9	0.956830540699616
finetune	weak	UMedPT	CRCWSI	0.01	9042	0.963575515631037
finetune	weak	UMedPT	CRCWSI	0.01	9000	0.960409964135342
finetune	weak	ImageNet	CRCWSI	0.01	9	0.9216141596874922
finetune	weak	ImageNet	CRCWSI	0.01	42	0.9083889048647164
finetune	weak	ImageNet	CRCWSI	0.01	9042	0.9311692280421996
finetune	weak	ImageNet	CRCWSI	0.01	9009	0.939581090679092
finetune	weak	ImageNet	CRCWSI	0.01	9000	0.8914012166346976
finetune	weak	UMedPT	CRCWSI	0.05	9000	0.9650402076788176
finetune	weak	UMedPT	CRCWSI	0.05	42	0.9488048738214574
finetune	weak	UMedPT	CRCWSI	0.05	9042	0.9554366695341624
finetune	weak	UMedPT	CRCWSI	0.05	9009	0.9649358957682858
finetune	weak	UMedPT	CRCWSI	0.05	9	0.9498900723866796
finetune	weak	ImageNet	CRCWSI	0.05	9009	0.9344539279101514
finetune	weak	ImageNet	CRCWSI	0.05	9	0.94863577666818
finetune	weak	ImageNet	CRCWSI	0.05	9000	0.948601906518686
finetune	weak	ImageNet	CRCWSI	0.05	42	0.9411531858008106
finetune	weak	ImageNet	CRCWSI	0.05	9042	0.959026451637654
finetune	weak	UMedPT	CRCWSI	0.10	9000	0.950693167740534
finetune	weak	UMedPT	CRCWSI	0.10	9042	0.9575762013763948
finetune	weak	UMedPT	CRCWSI	0.10	42	0.964514772789016
finetune	weak	UMedPT	CRCWSI	0.10	9009	0.9578272765230668
finetune	weak	UMedPT	CRCWSI	0.10	9	0.9470398114040542
finetune	weak	ImageNet	CRCWSI	0.10	42	0.9522933496433128
finetune	weak	ImageNet	CRCWSI	0.10	9042	0.9598089612636956
finetune	weak	ImageNet	CRCWSI	0.10	9009	0.953282239085675
finetune	weak	ImageNet	CRCWSI	0.10	9000	0.9611665038527902
finetune	weak	ImageNet	CRCWSI	0.10	9	0.9456752682947412
finetune	weak	UMedPT	CRCWSI	0.50	9042	0.9423819838224125
finetune	weak	UMedPT	CRCWSI	0.50	42	0.9521903409233246
finetune	weak	UMedPT	CRCWSI	0.50	9009	0.9509906815698606
finetune	weak	UMedPT	CRCWSI	0.50	9000	0.9434450840803852
finetune	weak	UMedPT	CRCWSI	0.50	9	0.9615502705177198
finetune	weak	ImageNet	CRCWSI	0.50	9009	0.9615305411567852
finetune	weak	ImageNet	CRCWSI	0.50	9042	0.9627546661810378
finetune	weak	ImageNet	CRCWSI	0.50	9000	0.9468454112035268
finetune	weak	ImageNet	CRCWSI	0.50	42	0.9626277683001788
finetune	weak	ImageNet	CRCWSI	0.50	9	0.95055649327977
finetune	weak	UMedPT	CRCWSI	1.00	9042	0.946077330663429
finetune	weak	UMedPT	CRCWSI	1.00	9009	0.930368642693044
finetune	weak	UMedPT	CRCWSI	1.00	42	0.9595212726656672
finetune	weak	UMedPT	CRCWSI	1.00	9000	0.9597564130286655
finetune	weak	UMedPT	CRCWSI	1.00	9	0.9534955248370156
finetune	weak	ImageNet	CRCWSI	1.00	9042	0.9415895106364608
finetune	weak	ImageNet	CRCWSI	1.00	9009	0.9575191248965076
finetune	weak	ImageNet	CRCWSI	1.00	9	0.9573808371779132
finetune	weak	ImageNet	CRCWSI	1.00	42	0.94990498956434
finetune	weak	ImageNet	CRCWSI	1.00	9000	0.9514388947365534
