# Supplementary material for: Overcoming data scarcity in biomedical imaging with a foundational multi-task model
Source: Nat Comput Sci. 2024 Jul 19;4(7):495–509. doi: 10.1038/s43588-024-00662-z (PMC11288886; doi:10.1038/s43588-024-00662-z)
Supplement: Supplementary file 8 — Source data for Fig. 3 as individual files for each sub-figure. [file 43588_2024_662_MOESM8_ESM.zip › SourceDataFigure3c.csv]

stage	benchmark	model	dataset	fraction	seed	metric
frozen	strong	UMedPT	nucleidet	0.01	9042	0.1909594535827636
frozen	strong	UMedPT	nucleidet	0.01	9000	0.1359504610300064
frozen	strong	UMedPT	nucleidet	0.01	42	0.1288836449384689
frozen	strong	UMedPT	nucleidet	0.01	9009	0.0783058628439903
frozen	strong	UMedPT	nucleidet	0.01	9	0.1419954299926757
frozen	strong	ImageNet	nucleidet	0.01	42	0.0017798340413719
frozen	strong	ImageNet	nucleidet	0.01	9000	0.0016124190296977
frozen	strong	ImageNet	nucleidet	0.01	9009	0.0010295185493305
frozen	strong	ImageNet	nucleidet	0.01	9042	0.0022347108460962
frozen	strong	ImageNet	nucleidet	0.01	9	0.0010764322942122
frozen	strong	UMedPT	nucleidet	0.05	9042	0.231179803609848
frozen	strong	UMedPT	nucleidet	0.05	9009	0.5102919340133667
frozen	strong	UMedPT	nucleidet	0.05	9000	0.3736748993396759
frozen	strong	UMedPT	nucleidet	0.05	9	0.317665547132492
frozen	strong	UMedPT	nucleidet	0.05	42	0.381852775812149
frozen	strong	ImageNet	nucleidet	0.05	9	0.0058270213194191
frozen	strong	ImageNet	nucleidet	0.05	42	0.0072395084425807
frozen	strong	ImageNet	nucleidet	0.05	9009	0.0040983231738209
frozen	strong	ImageNet	nucleidet	0.05	9042	0.0076031130738556
frozen	strong	ImageNet	nucleidet	0.05	9000	0.0061127371154725
frozen	strong	UMedPT	nucleidet	0.10	9000	0.5367641448974609
frozen	strong	UMedPT	nucleidet	0.10	9009	0.482930064201355
frozen	strong	UMedPT	nucleidet	0.10	9042	0.5274997353553772
frozen	strong	UMedPT	nucleidet	0.10	42	0.4864179491996765
frozen	strong	UMedPT	nucleidet	0.10	9	0.5398141145706177
frozen	strong	ImageNet	nucleidet	0.10	42	0.0167083144187927
frozen	strong	ImageNet	nucleidet	0.10	9000	0.0190971158444881
frozen	strong	ImageNet	nucleidet	0.10	9009	0.0157882384955883
frozen	strong	ImageNet	nucleidet	0.10	9042	0.0117692854255437
frozen	strong	ImageNet	nucleidet	0.10	9	0.0168482642620801
frozen	strong	UMedPT	nucleidet	0.50	9042	0.70443195104599
frozen	strong	UMedPT	nucleidet	0.50	42	0.7084804177284241
frozen	strong	UMedPT	nucleidet	0.50	9000	0.7118352651596069
frozen	strong	UMedPT	nucleidet	0.50	9009	0.7046370506286621
frozen	strong	UMedPT	nucleidet	0.50	9	0.7218565344810486
frozen	strong	ImageNet	nucleidet	0.50	9042	0.1879312694072723
frozen	strong	ImageNet	nucleidet	0.50	9000	0.2145436406135559
frozen	strong	ImageNet	nucleidet	0.50	9009	0.110543206334114
frozen	strong	ImageNet	nucleidet	0.50	9	0.112487219274044
frozen	strong	ImageNet	nucleidet	0.50	42	0.1820364594459533
frozen	strong	UMedPT	nucleidet	1.00	9009	0.7397438883781433
frozen	strong	UMedPT	nucleidet	1.00	42	0.7408444881439209
frozen	strong	UMedPT	nucleidet	1.00	9000	0.7355006337165833
frozen	strong	UMedPT	nucleidet	1.00	9042	0.7370274066925049
frozen	strong	UMedPT	nucleidet	1.00	9	0.7359128594398499
frozen	strong	ImageNet	nucleidet	1.00	9042	0.3666434586048126
frozen	strong	ImageNet	nucleidet	1.00	9009	0.329169362783432
frozen	strong	ImageNet	nucleidet	1.00	42	0.339739978313446
frozen	strong	ImageNet	nucleidet	1.00	9	0.3794616758823395
frozen	strong	ImageNet	nucleidet	1.00	9000	0.3077189326286316
finetune	strong	UMedPT	nucleidet	0.01	9042	0.4078105390071869
finetune	strong	UMedPT	nucleidet	0.01	9000	0.3514115512371063
finetune	strong	UMedPT	nucleidet	0.01	42	0.3418608605861664
finetune	strong	UMedPT	nucleidet	0.01	9009	0.3012746274471283
finetune	strong	UMedPT	nucleidet	0.01	9	0.2973780930042267
finetune	strong	ImageNet	nucleidet	0.01	42	0.00656170072034
finetune	strong	ImageNet	nucleidet	0.01	9000	0.005850110668689
finetune	strong	ImageNet	nucleidet	0.01	9009	0.0075203399173915
finetune	strong	ImageNet	nucleidet	0.01	9042	0.009298856370151
finetune	strong	ImageNet	nucleidet	0.01	9	0.006292656995356
finetune	strong	UMedPT	nucleidet	0.05	9042	0.5443130731582642
finetune	strong	UMedPT	nucleidet	0.05	9009	0.6470054388046265
finetune	strong	UMedPT	nucleidet	0.05	9000	0.5976184606552124
finetune	strong	UMedPT	nucleidet	0.05	9	0.5929255485534668
finetune	strong	UMedPT	nucleidet	0.05	42	0.6008616089820862
finetune	strong	ImageNet	nucleidet	0.05	9	0.1338619887828827
finetune	strong	ImageNet	nucleidet	0.05	42	0.167912557721138
finetune	strong	ImageNet	nucleidet	0.05	9009	0.1485535800457
finetune	strong	ImageNet	nucleidet	0.05	9042	0.1649377644062042
finetune	strong	ImageNet	nucleidet	0.05	9000	0.11187394708395
finetune	strong	UMedPT	nucleidet	0.10	9000	0.6970012187957764
finetune	strong	UMedPT	nucleidet	0.10	9009	0.6921740770339966
finetune	strong	UMedPT	nucleidet	0.10	9042	0.6875336170196533
finetune	strong	UMedPT	nucleidet	0.10	42	0.6765562295913696
finetune	strong	UMedPT	nucleidet	0.10	9	0.6798357367515564
finetune	strong	ImageNet	nucleidet	0.10	42	0.3588418066501617
finetune	strong	ImageNet	nucleidet	0.10	9000	0.3410889804363251
finetune	strong	ImageNet	nucleidet	0.10	9009	0.3203009963035583
finetune	strong	ImageNet	nucleidet	0.10	9042	0.3335448503494262
finetune	strong	ImageNet	nucleidet	0.10	9	0.3192105293273926
finetune	strong	UMedPT	nucleidet	0.50	9042	0.7788645029067993
finetune	strong	UMedPT	nucleidet	0.50	42	0.7722267508506775
finetune	strong	UMedPT	nucleidet	0.50	9000	0.7732493281364441
finetune	strong	UMedPT	nucleidet	0.50	9009	0.7824897766113281
finetune	strong	UMedPT	nucleidet	0.50	9	0.7844969630241394
finetune	strong	ImageNet	nucleidet	0.50	9042	0.6515548229217529
finetune	strong	ImageNet	nucleidet	0.50	9000	0.6668047308921814
finetune	strong	ImageNet	nucleidet	0.50	9009	0.6652466654777527
finetune	strong	ImageNet	nucleidet	0.50	9	0.652788519859314
finetune	strong	ImageNet	nucleidet	0.50	42	0.6687871813774109
finetune	strong	UMedPT	nucleidet	1.00	9009	0.7949180006980896
finetune	strong	UMedPT	nucleidet	1.00	42	0.7853164076805115
finetune	strong	UMedPT	nucleidet	1.00	9000	0.7905582785606384
finetune	strong	UMedPT	nucleidet	1.00	9042	0.7957200407981873
finetune	strong	UMedPT	nucleidet	1.00	9	0.7929398417472839
finetune	strong	ImageNet	nucleidet	1.00	9042	0.7072321772575378
finetune	strong	ImageNet	nucleidet	1.00	9009	0.704184889793396
finetune	strong	ImageNet	nucleidet	1.00	42	0.7107694149017334
finetune	strong	ImageNet	nucleidet	1.00	9	0.7140029668807983
finetune	strong	ImageNet	nucleidet	1.00	9000	0.7124158143997192
