# Supplementary material for: Overcoming data scarcity in biomedical imaging with a foundational multi-task model
Source: Nat Comput Sci. 2024 Jul 19;4(7):495–509. doi: 10.1038/s43588-024-00662-z (PMC11288886; doi:10.1038/s43588-024-00662-z)
Supplement: Supplementary file 9 — Source data for Fig. 4 as individual files for each sub-figure. [file 43588_2024_662_MOESM9_ESM.zip › SourceDataFigure4a.csv]

stage	benchmark	model	dataset	fraction	seed	metric
frozen	strong	UMedPT	TuberCXR	0.01	9	0.3288135593220339
frozen	strong	UMedPT	TuberCXR	0.01	9042	0.7696186166774401
frozen	strong	UMedPT	TuberCXR	0.01	9000	0.3288135593220339
frozen	strong	UMedPT	TuberCXR	0.01	42	0.5903971395734899
frozen	strong	UMedPT	TuberCXR	0.01	9009	0.5637523004743514
frozen	strong	ImageNet	TuberCXR	0.01	9000	0.3288135593220339
frozen	strong	ImageNet	TuberCXR	0.01	9	0.3288135593220339
frozen	strong	ImageNet	TuberCXR	0.01	9042	0.4752077191101581
frozen	strong	ImageNet	TuberCXR	0.01	42	0.3428165007112376
frozen	strong	ImageNet	TuberCXR	0.01	9009	0.418465074703103
frozen	strong	UMedPT	TuberCXR	0.05	9042	0.7518526591107236
frozen	strong	UMedPT	TuberCXR	0.05	9009	0.4489508740110697
frozen	strong	UMedPT	TuberCXR	0.05	42	0.8934802100678878
frozen	strong	UMedPT	TuberCXR	0.05	9000	0.8617711700064641
frozen	strong	UMedPT	TuberCXR	0.05	9	0.8775383981032883
frozen	strong	ImageNet	TuberCXR	0.05	9042	0.3444594594594594
frozen	strong	ImageNet	TuberCXR	0.05	9009	0.3288135593220339
frozen	strong	ImageNet	TuberCXR	0.05	42	0.6387511242451498
frozen	strong	ImageNet	TuberCXR	0.05	9000	0.6500064045087741
frozen	strong	ImageNet	TuberCXR	0.05	9	0.3816525699414443
frozen	strong	UMedPT	TuberCXR	0.10	42	0.8444211629125196
frozen	strong	UMedPT	TuberCXR	0.10	9042	0.8334735071488646
frozen	strong	UMedPT	TuberCXR	0.10	9000	0.8775383981032883
frozen	strong	UMedPT	TuberCXR	0.10	9009	0.8775383981032883
frozen	strong	UMedPT	TuberCXR	0.10	9	0.887962962962963
frozen	strong	ImageNet	TuberCXR	0.10	9000	0.5878902554399243
frozen	strong	ImageNet	TuberCXR	0.10	9042	0.5073617656528993
frozen	strong	ImageNet	TuberCXR	0.10	9009	0.4365677475843522
frozen	strong	ImageNet	TuberCXR	0.10	42	0.3377926421404682
frozen	strong	ImageNet	TuberCXR	0.10	9	0.6515062622758463
frozen	strong	UMedPT	TuberCXR	0.50	9042	0.908153798577466
frozen	strong	UMedPT	TuberCXR	0.50	9009	0.9083333333333334
frozen	strong	UMedPT	TuberCXR	0.50	9	0.8872320596458527
frozen	strong	UMedPT	TuberCXR	0.50	42	0.9133434595680046
frozen	strong	UMedPT	TuberCXR	0.50	9000	0.908153798577466
frozen	strong	ImageNet	TuberCXR	0.50	9042	0.6420525657071339
frozen	strong	ImageNet	TuberCXR	0.50	9000	0.7677449625941664
frozen	strong	ImageNet	TuberCXR	0.50	42	0.6825802244382251
frozen	strong	ImageNet	TuberCXR	0.50	9	0.7117126833477135
frozen	strong	ImageNet	TuberCXR	0.50	9009	0.7168432203389831
frozen	strong	UMedPT	TuberCXR	1.00	9042	0.9339644423920572
frozen	strong	UMedPT	TuberCXR	1.00	9000	0.9339644423920572
frozen	strong	UMedPT	TuberCXR	1.00	9	0.9339644423920572
frozen	strong	UMedPT	TuberCXR	1.00	9009	0.9390894175553732
frozen	strong	UMedPT	TuberCXR	1.00	42	0.9339644423920572
frozen	strong	ImageNet	TuberCXR	1.00	42	0.6842275983240979
frozen	strong	ImageNet	TuberCXR	1.00	9042	0.6763295553618134
frozen	strong	ImageNet	TuberCXR	1.00	9000	0.6771055031924598
frozen	strong	ImageNet	TuberCXR	1.00	9009	0.6640801001251564
frozen	strong	ImageNet	TuberCXR	1.00	9	0.6979075850043592
finetune	strong	UMedPT	TuberCXR	0.01	9	0.6234993614303959
finetune	strong	UMedPT	TuberCXR	0.01	9042	0.8825168330624564
finetune	strong	UMedPT	TuberCXR	0.01	9000	0.8052190121155639
finetune	strong	UMedPT	TuberCXR	0.01	42	0.6056985294117647
finetune	strong	UMedPT	TuberCXR	0.01	9009	0.5600588943916477
finetune	strong	ImageNet	TuberCXR	0.01	9000	0.4848780487804878
finetune	strong	ImageNet	TuberCXR	0.01	9	0.6570103669749221
finetune	strong	ImageNet	TuberCXR	0.01	9042	0.6615384615384615
finetune	strong	ImageNet	TuberCXR	0.01	42	0.4483809924306139
finetune	strong	ImageNet	TuberCXR	0.01	9009	0.6584712818268414
finetune	strong	UMedPT	TuberCXR	0.05	9042	0.9341401632423304
finetune	strong	UMedPT	TuberCXR	0.05	9009	0.9038417299286864
finetune	strong	UMedPT	TuberCXR	0.05	42	0.9646239056637484
finetune	strong	UMedPT	TuberCXR	0.05	9000	0.8987315875613748
finetune	strong	UMedPT	TuberCXR	0.05	9	0.9242250287026408
finetune	strong	ImageNet	TuberCXR	0.05	9042	0.7597340930674263
finetune	strong	ImageNet	TuberCXR	0.05	9009	0.7825565061933342
finetune	strong	ImageNet	TuberCXR	0.05	42	0.7875319366377107
finetune	strong	ImageNet	TuberCXR	0.05	9000	0.7117126833477135
finetune	strong	ImageNet	TuberCXR	0.05	9	0.8110053401439516
finetune	strong	UMedPT	TuberCXR	0.10	42	0.9797649463464486
finetune	strong	UMedPT	TuberCXR	0.10	9042	0.9391705069124424
finetune	strong	UMedPT	TuberCXR	0.10	9000	0.9443294225902922
finetune	strong	UMedPT	TuberCXR	0.10	9009	0.9797897315504748
finetune	strong	UMedPT	TuberCXR	0.10	9	0.9696691176470588
finetune	strong	ImageNet	TuberCXR	0.10	9000	0.8521741369101254
finetune	strong	ImageNet	TuberCXR	0.10	9042	0.7979797979797979
finetune	strong	ImageNet	TuberCXR	0.10	9009	0.7812154696132597
finetune	strong	ImageNet	TuberCXR	0.10	42	0.8007415254237287
finetune	strong	ImageNet	TuberCXR	0.10	9	0.8265127306463251
finetune	strong	UMedPT	TuberCXR	0.50	9042	0.9443294225902922
finetune	strong	UMedPT	TuberCXR	0.50	9009	0.9544513457556936
finetune	strong	UMedPT	TuberCXR	0.50	9	0.9493087557603688
finetune	strong	UMedPT	TuberCXR	0.50	42	0.9595298926928972
finetune	strong	UMedPT	TuberCXR	0.50	9000	0.964573268921095
finetune	strong	ImageNet	TuberCXR	0.50	9042	0.8453930244664237
finetune	strong	ImageNet	TuberCXR	0.50	9000	0.8979486650860735
finetune	strong	ImageNet	TuberCXR	0.50	42	0.9039791725158888
finetune	strong	ImageNet	TuberCXR	0.50	9	0.8886047463175123
finetune	strong	ImageNet	TuberCXR	0.50	9009	0.9040183696900116
finetune	strong	UMedPT	TuberCXR	1.00	9042	0.9340591776610734
finetune	strong	UMedPT	TuberCXR	1.00	9000	0.9442724458204336
finetune	strong	UMedPT	TuberCXR	1.00	9	0.9391705069124424
finetune	strong	UMedPT	TuberCXR	1.00	9009	0.9442724458204336
finetune	strong	UMedPT	TuberCXR	1.00	42	0.9340591776610734
finetune	strong	ImageNet	TuberCXR	1.00	42	0.9342612693142638
finetune	strong	ImageNet	TuberCXR	1.00	9042	0.9444430273193378
finetune	strong	ImageNet	TuberCXR	1.00	9000	0.8168362627197041
finetune	strong	ImageNet	TuberCXR	1.00	9009	0.939294839039346
finetune	strong	ImageNet	TuberCXR	1.00	9	0.8716918530806914
