# Supplementary material for: Overcoming data scarcity in biomedical imaging with a foundational multi-task model
Source: Nat Comput Sci. 2024 Jul 19;4(7):495–509. doi: 10.1038/s43588-024-00662-z (PMC11288886; doi:10.1038/s43588-024-00662-z)
Supplement: Supplementary file 9 — Source data for Fig. 4 as individual files for each sub-figure. [file 43588_2024_662_MOESM9_ESM.zip › SourceDataFigure4b.csv]

stage	benchmark	model	dataset	fraction	seed	metric
frozen	strong	UMedPT	BCBachWSI	0.01	9	0.3889867915419182
frozen	strong	UMedPT	BCBachWSI	0.01	9009	0.2793833475419153
frozen	strong	UMedPT	BCBachWSI	0.01	9042	0.2698765432098765
frozen	strong	UMedPT	BCBachWSI	0.01	42	0.2687882901698691
frozen	strong	UMedPT	BCBachWSI	0.01	9000	0.5248754176002041
frozen	strong	ImageNet	BCBachWSI	0.01	9009	0.3588618099231306
frozen	strong	ImageNet	BCBachWSI	0.01	9042	0.2998621972412295
frozen	strong	ImageNet	BCBachWSI	0.01	42	0.3767663785274812
frozen	strong	ImageNet	BCBachWSI	0.01	9000	0.3330911325039591
frozen	strong	ImageNet	BCBachWSI	0.01	9	0.2803797983083929
frozen	strong	UMedPT	BCBachWSI	0.05	9042	0.2791972520233389
frozen	strong	UMedPT	BCBachWSI	0.05	9000	0.3324414488017428
frozen	strong	UMedPT	BCBachWSI	0.05	9	0.0789473684210526
frozen	strong	UMedPT	BCBachWSI	0.05	9009	0.4408761330095665
frozen	strong	UMedPT	BCBachWSI	0.05	42	0.357451564828614
frozen	strong	ImageNet	BCBachWSI	0.05	9009	0.1955818965517241
frozen	strong	ImageNet	BCBachWSI	0.05	9042	0.2576733611216369
frozen	strong	ImageNet	BCBachWSI	0.05	42	0.3654040404040404
frozen	strong	ImageNet	BCBachWSI	0.05	9000	0.1116504854368932
frozen	strong	ImageNet	BCBachWSI	0.05	9	0.0789473684210526
frozen	strong	UMedPT	BCBachWSI	0.10	9042	0.6657467532467533
frozen	strong	UMedPT	BCBachWSI	0.10	9009	0.6826821326821326
frozen	strong	UMedPT	BCBachWSI	0.10	42	0.6755184331797235
frozen	strong	UMedPT	BCBachWSI	0.10	9	0.2993321718931475
frozen	strong	UMedPT	BCBachWSI	0.10	9000	0.5183981657179001
frozen	strong	ImageNet	BCBachWSI	0.10	9009	0.4395826280408182
frozen	strong	ImageNet	BCBachWSI	0.10	42	0.422523462554235
frozen	strong	ImageNet	BCBachWSI	0.10	9042	0.4985119047619048
frozen	strong	ImageNet	BCBachWSI	0.10	9	0.2330751628234466
frozen	strong	ImageNet	BCBachWSI	0.10	9000	0.4015364963126157
frozen	strong	UMedPT	BCBachWSI	0.50	42	0.7953868797308663
frozen	strong	UMedPT	BCBachWSI	0.50	9042	0.7811958184599694
frozen	strong	UMedPT	BCBachWSI	0.50	9009	0.7825623988414686
frozen	strong	UMedPT	BCBachWSI	0.50	9	0.7713630438587994
frozen	strong	UMedPT	BCBachWSI	0.50	9000	0.7678981106612687
frozen	strong	ImageNet	BCBachWSI	0.50	9000	0.5820282658517952
frozen	strong	ImageNet	BCBachWSI	0.50	42	0.6009529856133656
frozen	strong	ImageNet	BCBachWSI	0.50	9009	0.5904531149417066
frozen	strong	ImageNet	BCBachWSI	0.50	9042	0.636356012295862
frozen	strong	ImageNet	BCBachWSI	0.50	9	0.6520027248649006
frozen	strong	UMedPT	BCBachWSI	1.00	9042	0.8095507433742728
frozen	strong	UMedPT	BCBachWSI	1.00	9000	0.8203465532554485
frozen	strong	UMedPT	BCBachWSI	1.00	9009	0.8095507433742728
frozen	strong	UMedPT	BCBachWSI	1.00	42	0.8095507433742728
frozen	strong	UMedPT	BCBachWSI	1.00	9	0.8095507433742728
frozen	strong	ImageNet	BCBachWSI	1.00	9000	0.7265947888589397
frozen	strong	ImageNet	BCBachWSI	1.00	9042	0.7293040293040294
frozen	strong	ImageNet	BCBachWSI	1.00	9	0.7170721335784642
frozen	strong	ImageNet	BCBachWSI	1.00	9009	0.7567720435367493
frozen	strong	ImageNet	BCBachWSI	1.00	42	0.7150122549019607
finetune	strong	UMedPT	BCBachWSI	0.01	9	0.4054591993973221
finetune	strong	UMedPT	BCBachWSI	0.01	9009	0.4663481985235114
finetune	strong	UMedPT	BCBachWSI	0.01	9042	0.4118422519509476
finetune	strong	UMedPT	BCBachWSI	0.01	42	0.2947194050917455
finetune	strong	UMedPT	BCBachWSI	0.01	9000	0.4813672839952039
finetune	strong	ImageNet	BCBachWSI	0.01	9009	0.3538196575202361
finetune	strong	ImageNet	BCBachWSI	0.01	9042	0.4137426900584794
finetune	strong	ImageNet	BCBachWSI	0.01	42	0.3638763197586726
finetune	strong	ImageNet	BCBachWSI	0.01	9000	0.4151681651681651
finetune	strong	ImageNet	BCBachWSI	0.01	9	0.2751951476793249
finetune	strong	UMedPT	BCBachWSI	0.05	9042	0.5815737612612613
finetune	strong	UMedPT	BCBachWSI	0.05	9000	0.5637513997760358
finetune	strong	UMedPT	BCBachWSI	0.05	9	0.2756628787878788
finetune	strong	UMedPT	BCBachWSI	0.05	9009	0.5782876499981764
finetune	strong	UMedPT	BCBachWSI	0.05	42	0.3811843153923809
finetune	strong	ImageNet	BCBachWSI	0.05	9009	0.4912412412412413
finetune	strong	ImageNet	BCBachWSI	0.05	9042	0.5115026697177727
finetune	strong	ImageNet	BCBachWSI	0.05	42	0.4865790432650898
finetune	strong	ImageNet	BCBachWSI	0.05	9000	0.5525982753805334
finetune	strong	ImageNet	BCBachWSI	0.05	9	0.3388980422562512
finetune	strong	UMedPT	BCBachWSI	0.10	9042	0.7382809652256324
finetune	strong	UMedPT	BCBachWSI	0.10	9009	0.6924090266264045
finetune	strong	UMedPT	BCBachWSI	0.10	42	0.8241104952619345
finetune	strong	UMedPT	BCBachWSI	0.10	9	0.4984198869216291
finetune	strong	UMedPT	BCBachWSI	0.10	9000	0.5740108401084012
finetune	strong	ImageNet	BCBachWSI	0.10	9009	0.6465215424819084
finetune	strong	ImageNet	BCBachWSI	0.10	42	0.7121008403361344
finetune	strong	ImageNet	BCBachWSI	0.10	9042	0.6364749344035571
finetune	strong	ImageNet	BCBachWSI	0.10	9	0.4575761444190797
finetune	strong	ImageNet	BCBachWSI	0.10	9000	0.5392367066895369
finetune	strong	UMedPT	BCBachWSI	0.50	42	0.9194844203648312
finetune	strong	UMedPT	BCBachWSI	0.50	9042	0.877255833670999
finetune	strong	UMedPT	BCBachWSI	0.50	9009	0.8405282390589863
finetune	strong	UMedPT	BCBachWSI	0.50	9	0.8928738250031057
finetune	strong	UMedPT	BCBachWSI	0.50	9000	0.9105614366069246
finetune	strong	ImageNet	BCBachWSI	0.50	9000	0.7738856589147287
finetune	strong	ImageNet	BCBachWSI	0.50	42	0.9363014436543848
finetune	strong	ImageNet	BCBachWSI	0.50	9009	0.825756200846945
finetune	strong	ImageNet	BCBachWSI	0.50	9042	0.8109354424613856
finetune	strong	ImageNet	BCBachWSI	0.50	9	0.8305369581389057
finetune	strong	UMedPT	BCBachWSI	1.00	9042	0.9460014714594912
finetune	strong	UMedPT	BCBachWSI	1.00	9000	0.8957960644007156
finetune	strong	UMedPT	BCBachWSI	1.00	9009	0.9487339743589744
finetune	strong	UMedPT	BCBachWSI	1.00	42	0.9083727393396384
finetune	strong	UMedPT	BCBachWSI	1.00	9	0.9343961952026468
finetune	strong	ImageNet	BCBachWSI	1.00	9000	0.9241442918630868
finetune	strong	ImageNet	BCBachWSI	1.00	9042	0.9254120879120878
finetune	strong	ImageNet	BCBachWSI	1.00	9	0.9366392898622864
finetune	strong	ImageNet	BCBachWSI	1.00	9009	0.8971096413046877
finetune	strong	ImageNet	BCBachWSI	1.00	42	0.9663838612368024
