# Supplementary material for: Overcoming data scarcity in biomedical imaging with a foundational multi-task model
Source: Nat Comput Sci. 2024 Jul 19;4(7):495–509. doi: 10.1038/s43588-024-00662-z (PMC11288886; doi:10.1038/s43588-024-00662-z)
Supplement: Supplementary file 10 — Source data for Extended Data Fig. 1 as individual files for each sub-figure. [file 43588_2024_662_MOESM10_ESM.zip › SourceDataExtDataFig1a_bcbhismic.csv]

stage	benchmark	model	dataset	fraction	seed	metric
frozen	strong	UMedPT	BC-BHis-MIC	0.01	42	0.4462558190282223
frozen	strong	UMedPT	BC-BHis-MIC	0.01	9000	0.5154269286490402
frozen	strong	UMedPT	BC-BHis-MIC	0.01	9	0.4278478421435546
frozen	strong	UMedPT	BC-BHis-MIC	0.01	9042	0.4048061956645534
frozen	strong	UMedPT	BC-BHis-MIC	0.01	9009	0.5526437150361919
frozen	strong	ImageNet	BC-BHis-MIC	0.01	9009	0.5451802685171218
frozen	strong	ImageNet	BC-BHis-MIC	0.01	9042	0.394578313253012
frozen	strong	ImageNet	BC-BHis-MIC	0.01	42	0.394578313253012
frozen	strong	ImageNet	BC-BHis-MIC	0.01	9000	0.5119031389523193
frozen	strong	ImageNet	BC-BHis-MIC	0.01	9	0.5505606543580321
frozen	strong	UMedPT	BC-BHis-MIC	0.05	9042	0.7125488983097106
frozen	strong	UMedPT	BC-BHis-MIC	0.05	9009	0.7915723981900453
frozen	strong	UMedPT	BC-BHis-MIC	0.05	9000	0.751822558569136
frozen	strong	UMedPT	BC-BHis-MIC	0.05	42	0.726749860568879
frozen	strong	UMedPT	BC-BHis-MIC	0.05	9	0.7286968614512039
frozen	strong	ImageNet	BC-BHis-MIC	0.05	9042	0.4048061956645534
frozen	strong	ImageNet	BC-BHis-MIC	0.05	9009	0.5078266220529979
frozen	strong	ImageNet	BC-BHis-MIC	0.05	9000	0.4699709396189861
frozen	strong	ImageNet	BC-BHis-MIC	0.05	9	0.4134680134680135
frozen	strong	ImageNet	BC-BHis-MIC	0.05	42	0.4744405161509477
frozen	strong	UMedPT	BC-BHis-MIC	0.10	9042	0.7960730484602532
frozen	strong	UMedPT	BC-BHis-MIC	0.10	9000	0.8028091033598508
frozen	strong	UMedPT	BC-BHis-MIC	0.10	9009	0.8215891195418754
frozen	strong	UMedPT	BC-BHis-MIC	0.10	9	0.7594482237339379
frozen	strong	UMedPT	BC-BHis-MIC	0.10	42	0.778730495379488
frozen	strong	ImageNet	BC-BHis-MIC	0.10	9042	0.5301829268292684
frozen	strong	ImageNet	BC-BHis-MIC	0.10	42	0.4929813070877293
frozen	strong	ImageNet	BC-BHis-MIC	0.10	9000	0.780327868852459
frozen	strong	ImageNet	BC-BHis-MIC	0.10	9009	0.6583443708609271
frozen	strong	ImageNet	BC-BHis-MIC	0.10	9	0.3997142108647503
frozen	strong	UMedPT	BC-BHis-MIC	0.50	9042	0.8579046758235551
frozen	strong	UMedPT	BC-BHis-MIC	0.50	9009	0.8869120552124228
frozen	strong	UMedPT	BC-BHis-MIC	0.50	9000	0.8583272451071581
frozen	strong	UMedPT	BC-BHis-MIC	0.50	42	0.8780938628158845
frozen	strong	UMedPT	BC-BHis-MIC	0.50	9	0.8656907209839082
frozen	strong	ImageNet	BC-BHis-MIC	0.50	9009	0.7894553072625698
frozen	strong	ImageNet	BC-BHis-MIC	0.50	9042	0.7833590589738131
frozen	strong	ImageNet	BC-BHis-MIC	0.50	9	0.7616952013503737
frozen	strong	ImageNet	BC-BHis-MIC	0.50	42	0.7770869740556526
frozen	strong	ImageNet	BC-BHis-MIC	0.50	9000	0.7762134185688063
frozen	strong	UMedPT	BC-BHis-MIC	1.00	9000	0.8979529158100588
frozen	strong	UMedPT	BC-BHis-MIC	1.00	9042	0.8994408661697287
frozen	strong	UMedPT	BC-BHis-MIC	1.00	9009	0.8950756916652165
frozen	strong	UMedPT	BC-BHis-MIC	1.00	9	0.8991680154470851
frozen	strong	UMedPT	BC-BHis-MIC	1.00	42	0.901732437446723
frozen	strong	ImageNet	BC-BHis-MIC	1.00	9000	0.8340472652038349
frozen	strong	ImageNet	BC-BHis-MIC	1.00	9042	0.8167406840975266
frozen	strong	ImageNet	BC-BHis-MIC	1.00	9009	0.8217905707131559
frozen	strong	ImageNet	BC-BHis-MIC	1.00	42	0.8212402065382047
frozen	strong	ImageNet	BC-BHis-MIC	1.00	9	0.8212402065382047
finetune	strong	UMedPT	BC-BHis-MIC	0.01	42	0.7797295565239682
finetune	strong	UMedPT	BC-BHis-MIC	0.01	9000	0.6655140857959425
finetune	strong	UMedPT	BC-BHis-MIC	0.01	9	0.6338619969397421
finetune	strong	UMedPT	BC-BHis-MIC	0.01	9042	0.5622238168976847
finetune	strong	UMedPT	BC-BHis-MIC	0.01	9009	0.7981682083739046
finetune	strong	ImageNet	BC-BHis-MIC	0.01	9009	0.7636439095247977
finetune	strong	ImageNet	BC-BHis-MIC	0.01	9042	0.5623859643368199
finetune	strong	ImageNet	BC-BHis-MIC	0.01	42	0.7314916429705935
finetune	strong	ImageNet	BC-BHis-MIC	0.01	9000	0.6820409429280397
finetune	strong	ImageNet	BC-BHis-MIC	0.01	9	0.7083051637720015
finetune	strong	UMedPT	BC-BHis-MIC	0.05	9042	0.8967378951530796
finetune	strong	UMedPT	BC-BHis-MIC	0.05	9009	0.8522058823529413
finetune	strong	UMedPT	BC-BHis-MIC	0.05	9000	0.8598470695189369
finetune	strong	UMedPT	BC-BHis-MIC	0.05	42	0.8632736855006741
finetune	strong	UMedPT	BC-BHis-MIC	0.05	9	0.898589722028686
finetune	strong	ImageNet	BC-BHis-MIC	0.05	9042	0.909140110641988
finetune	strong	ImageNet	BC-BHis-MIC	0.05	9009	0.8423859062156935
finetune	strong	ImageNet	BC-BHis-MIC	0.05	9000	0.8512946979038225
finetune	strong	ImageNet	BC-BHis-MIC	0.05	9	0.8831801422539846
finetune	strong	ImageNet	BC-BHis-MIC	0.05	42	0.852283464566929
finetune	strong	UMedPT	BC-BHis-MIC	0.10	9042	0.902741935483871
finetune	strong	UMedPT	BC-BHis-MIC	0.10	9000	0.9194734047013444
finetune	strong	UMedPT	BC-BHis-MIC	0.10	9009	0.9181929181929184
finetune	strong	UMedPT	BC-BHis-MIC	0.10	9	0.9239743782922756
finetune	strong	UMedPT	BC-BHis-MIC	0.10	42	0.9154040404040404
finetune	strong	ImageNet	BC-BHis-MIC	0.10	9042	0.8871320298595535
finetune	strong	ImageNet	BC-BHis-MIC	0.10	42	0.901732437446723
finetune	strong	ImageNet	BC-BHis-MIC	0.10	9000	0.8977419984449642
finetune	strong	ImageNet	BC-BHis-MIC	0.10	9009	0.9115297569807552
finetune	strong	ImageNet	BC-BHis-MIC	0.10	9	0.8662133590874683
finetune	strong	UMedPT	BC-BHis-MIC	0.50	9042	0.9705069575212149
finetune	strong	UMedPT	BC-BHis-MIC	0.50	9009	0.9799733702888508
finetune	strong	UMedPT	BC-BHis-MIC	0.50	9000	0.957351480505423
finetune	strong	UMedPT	BC-BHis-MIC	0.50	42	0.977931488801054
finetune	strong	UMedPT	BC-BHis-MIC	0.50	9	0.9744274809160304
finetune	strong	ImageNet	BC-BHis-MIC	0.50	9009	0.9706426484907498
finetune	strong	ImageNet	BC-BHis-MIC	0.50	9042	0.9649359592342652
finetune	strong	ImageNet	BC-BHis-MIC	0.50	9	0.9670475797245768
finetune	strong	ImageNet	BC-BHis-MIC	0.50	42	0.9647686143305668
finetune	strong	ImageNet	BC-BHis-MIC	0.50	9000	0.9312271897810218
finetune	strong	UMedPT	BC-BHis-MIC	1.00	9000	0.9740086206896552
finetune	strong	UMedPT	BC-BHis-MIC	1.00	9042	0.987141486299179
finetune	strong	UMedPT	BC-BHis-MIC	1.00	9009	0.9889909931840312
finetune	strong	UMedPT	BC-BHis-MIC	1.00	9	0.9890158599081922
finetune	strong	UMedPT	BC-BHis-MIC	1.00	42	0.979793764184424
finetune	strong	ImageNet	BC-BHis-MIC	1.00	9000	0.987141486299179
finetune	strong	ImageNet	BC-BHis-MIC	1.00	9042	0.9816516553067188
finetune	strong	ImageNet	BC-BHis-MIC	1.00	9009	0.978080697928026
finetune	strong	ImageNet	BC-BHis-MIC	1.00	42	0.9853213242453748
finetune	strong	ImageNet	BC-BHis-MIC	1.00	9	0.987141486299179
