# Supplementary material for: Overcoming data scarcity in biomedical imaging with a foundational multi-task model
Source: Nat Comput Sci. 2024 Jul 19;4(7):495–509. doi: 10.1038/s43588-024-00662-z (PMC11288886; doi:10.1038/s43588-024-00662-z)
Supplement: Supplementary file 10 — Source data for Extended Data Fig. 1 as individual files for each sub-figure. [file 43588_2024_662_MOESM10_ESM.zip › SourceDataExtDataFig1b_cnsmri.csv]

stage	benchmark	model	dataset	fraction	seed	metric
frozen	strong	UMedPT	CNS-MRI	0.01	9009	0.6457181338279518
frozen	strong	UMedPT	CNS-MRI	0.01	9042	0.7445376299810378
frozen	strong	UMedPT	CNS-MRI	0.01	42	0.6671219222589491
frozen	strong	UMedPT	CNS-MRI	0.01	9000	0.7731078320943365
frozen	strong	UMedPT	CNS-MRI	0.01	9	0.6283803574568038
frozen	strong	ImageNet	CNS-MRI	0.01	9009	0.3275267701420313
frozen	strong	ImageNet	CNS-MRI	0.01	9042	0.3820945623297617
frozen	strong	ImageNet	CNS-MRI	0.01	9000	0.4405984399929421
frozen	strong	ImageNet	CNS-MRI	0.01	42	0.2600217270630768
frozen	strong	ImageNet	CNS-MRI	0.01	9	0.164289670382624
frozen	strong	UMedPT	CNS-MRI	0.05	9009	0.8735144838294404
frozen	strong	UMedPT	CNS-MRI	0.05	42	0.854429059798784
frozen	strong	UMedPT	CNS-MRI	0.05	9	0.8725203250439826
frozen	strong	UMedPT	CNS-MRI	0.05	9042	0.8745292245535506
frozen	strong	UMedPT	CNS-MRI	0.05	9000	0.8647668485199526
frozen	strong	ImageNet	CNS-MRI	0.05	9009	0.736699940119831
frozen	strong	ImageNet	CNS-MRI	0.05	42	0.7330602873924489
frozen	strong	ImageNet	CNS-MRI	0.05	9042	0.7760391932373154
frozen	strong	ImageNet	CNS-MRI	0.05	9000	0.7286109818937831
frozen	strong	ImageNet	CNS-MRI	0.05	9	0.7828277064285393
frozen	strong	UMedPT	CNS-MRI	0.10	9042	0.8859463134374006
frozen	strong	UMedPT	CNS-MRI	0.10	9	0.892321897951697
frozen	strong	UMedPT	CNS-MRI	0.10	9009	0.8936526395588066
frozen	strong	UMedPT	CNS-MRI	0.10	9000	0.890167366537632
frozen	strong	UMedPT	CNS-MRI	0.10	42	0.8855819359168504
frozen	strong	ImageNet	CNS-MRI	0.10	9042	0.788467987918535
frozen	strong	ImageNet	CNS-MRI	0.10	9000	0.7980771911590521
frozen	strong	ImageNet	CNS-MRI	0.10	9009	0.8015396251851319
frozen	strong	ImageNet	CNS-MRI	0.10	42	0.7987735055359106
frozen	strong	ImageNet	CNS-MRI	0.10	9	0.814600842023493
frozen	strong	UMedPT	CNS-MRI	0.50	42	0.9286425206553433
frozen	strong	UMedPT	CNS-MRI	0.50	9042	0.9265866914407634
frozen	strong	UMedPT	CNS-MRI	0.50	9009	0.930535569347296
frozen	strong	UMedPT	CNS-MRI	0.50	9000	0.9353130690955098
frozen	strong	UMedPT	CNS-MRI	0.50	9	0.9262616523694504
frozen	strong	ImageNet	CNS-MRI	0.50	42	0.8720759251595189
frozen	strong	ImageNet	CNS-MRI	0.50	9042	0.87437630820911
frozen	strong	ImageNet	CNS-MRI	0.50	9	0.8781270293193272
frozen	strong	ImageNet	CNS-MRI	0.50	9009	0.8939803261858437
frozen	strong	ImageNet	CNS-MRI	0.50	9000	0.8727289764448428
frozen	strong	UMedPT	CNS-MRI	1.00	9000	0.9424768081523102
frozen	strong	UMedPT	CNS-MRI	1.00	9042	0.9395813328059458
frozen	strong	UMedPT	CNS-MRI	1.00	9009	0.9431225294610066
frozen	strong	UMedPT	CNS-MRI	1.00	42	0.9426201787932144
frozen	strong	UMedPT	CNS-MRI	1.00	9	0.9391169827936172
frozen	strong	ImageNet	CNS-MRI	1.00	9042	0.8911015976256572
frozen	strong	ImageNet	CNS-MRI	1.00	9000	0.8903383989840892
frozen	strong	ImageNet	CNS-MRI	1.00	9009	0.8887064703606978
frozen	strong	ImageNet	CNS-MRI	1.00	42	0.890049807727828
frozen	strong	ImageNet	CNS-MRI	1.00	9	0.8921358768158144
finetune	strong	UMedPT	CNS-MRI	0.01	9009	0.854948920277141
finetune	strong	UMedPT	CNS-MRI	0.01	9042	0.8647687273507974
finetune	strong	UMedPT	CNS-MRI	0.01	42	0.7964250546058731
finetune	strong	UMedPT	CNS-MRI	0.01	9000	0.8794610353477893
finetune	strong	UMedPT	CNS-MRI	0.01	9	0.8428031787418623
finetune	strong	ImageNet	CNS-MRI	0.01	9009	0.659625182142468
finetune	strong	ImageNet	CNS-MRI	0.01	9042	0.7325058273017822
finetune	strong	ImageNet	CNS-MRI	0.01	9000	0.7085788348655271
finetune	strong	ImageNet	CNS-MRI	0.01	42	0.6997921686931131
finetune	strong	ImageNet	CNS-MRI	0.01	9	0.661591901306723
finetune	strong	UMedPT	CNS-MRI	0.05	9009	0.9438028095215788
finetune	strong	UMedPT	CNS-MRI	0.05	42	0.9393464859746676
finetune	strong	UMedPT	CNS-MRI	0.05	9	0.9235065767306307
finetune	strong	UMedPT	CNS-MRI	0.05	9042	0.9294628636524812
finetune	strong	UMedPT	CNS-MRI	0.05	9000	0.9388648621278364
finetune	strong	ImageNet	CNS-MRI	0.05	9009	0.906430519117948
finetune	strong	ImageNet	CNS-MRI	0.05	42	0.925231453620778
finetune	strong	ImageNet	CNS-MRI	0.05	9042	0.90317876128881
finetune	strong	ImageNet	CNS-MRI	0.05	9000	0.909681547460114
finetune	strong	ImageNet	CNS-MRI	0.05	9	0.9160865134690231
finetune	strong	UMedPT	CNS-MRI	0.10	9042	0.9482891021290604
finetune	strong	UMedPT	CNS-MRI	0.10	9	0.9543561399188606
finetune	strong	UMedPT	CNS-MRI	0.10	9009	0.957562700262882
finetune	strong	UMedPT	CNS-MRI	0.10	9000	0.9585389265431976
finetune	strong	UMedPT	CNS-MRI	0.10	42	0.9622935799385816
finetune	strong	ImageNet	CNS-MRI	0.10	9042	0.909513120219733
finetune	strong	ImageNet	CNS-MRI	0.10	9000	0.9505698921919188
finetune	strong	ImageNet	CNS-MRI	0.10	9009	0.9386301307197474
finetune	strong	ImageNet	CNS-MRI	0.10	42	0.9454563854841016
finetune	strong	ImageNet	CNS-MRI	0.10	9	0.9325264674337944
finetune	strong	UMedPT	CNS-MRI	0.50	42	0.9861048360361394
finetune	strong	UMedPT	CNS-MRI	0.50	9042	0.985246264427986
finetune	strong	UMedPT	CNS-MRI	0.50	9009	0.987875060044544
finetune	strong	UMedPT	CNS-MRI	0.50	9000	0.9848944047451136
finetune	strong	UMedPT	CNS-MRI	0.50	9	0.987248426530522
finetune	strong	ImageNet	CNS-MRI	0.50	42	0.9806351447536564
finetune	strong	ImageNet	CNS-MRI	0.50	9042	0.9860750322841312
finetune	strong	ImageNet	CNS-MRI	0.50	9	0.9844168404554432
finetune	strong	ImageNet	CNS-MRI	0.50	9009	0.9830197409748406
finetune	strong	ImageNet	CNS-MRI	0.50	9000	0.9822309831163644
finetune	strong	UMedPT	CNS-MRI	1.00	9000	0.9942791308581906
finetune	strong	UMedPT	CNS-MRI	1.00	9042	0.9926436920578788
finetune	strong	UMedPT	CNS-MRI	1.00	9009	0.9928086190819468
finetune	strong	UMedPT	CNS-MRI	1.00	42	0.9937401372827672
finetune	strong	UMedPT	CNS-MRI	1.00	9	0.9900554969659692
finetune	strong	ImageNet	CNS-MRI	1.00	9042	0.9880463745999328
finetune	strong	ImageNet	CNS-MRI	1.00	9000	0.9902551946196032
finetune	strong	ImageNet	CNS-MRI	1.00	9009	0.9920439754817474
finetune	strong	ImageNet	CNS-MRI	1.00	42	0.9893922568547032
finetune	strong	ImageNet	CNS-MRI	1.00	9	0.9894530721949112
