# Supplementary material for: Overcoming data scarcity in biomedical imaging with a foundational multi-task model
Source: Nat Comput Sci. 2024 Jul 19;4(7):495–509. doi: 10.1038/s43588-024-00662-z (PMC11288886; doi:10.1038/s43588-024-00662-z)
Supplement: Supplementary file 10 — Source data for Extended Data Fig. 1 as individual files for each sub-figure. [file 43588_2024_662_MOESM10_ESM.zip › SourceDataExtDataFig1c_polypsegrgb.csv]

stage	benchmark	model	dataset	fraction	seed	metric
frozen	strong	UMedPT	PolypSeg-RGB	0.01	9000	0.4462736845016479
frozen	strong	UMedPT	PolypSeg-RGB	0.01	9009	0.6104923486709595
frozen	strong	UMedPT	PolypSeg-RGB	0.01	42	0.639046847820282
frozen	strong	UMedPT	PolypSeg-RGB	0.01	9042	0.5462548136711121
frozen	strong	UMedPT	PolypSeg-RGB	0.01	9	0.4385442733764648
frozen	strong	ImageNet	PolypSeg-RGB	0.01	42	0.6283683776855469
frozen	strong	ImageNet	PolypSeg-RGB	0.01	9009	0.5578653216362
frozen	strong	ImageNet	PolypSeg-RGB	0.01	9000	0.633911669254303
frozen	strong	ImageNet	PolypSeg-RGB	0.01	9042	0.4293013513088226
frozen	strong	ImageNet	PolypSeg-RGB	0.01	9	0.5507732629776001
frozen	strong	UMedPT	PolypSeg-RGB	0.05	42	0.7103863954544067
frozen	strong	UMedPT	PolypSeg-RGB	0.05	9009	0.7234307527542114
frozen	strong	UMedPT	PolypSeg-RGB	0.05	9042	0.7281088829040527
frozen	strong	UMedPT	PolypSeg-RGB	0.05	9000	0.7197844982147217
frozen	strong	UMedPT	PolypSeg-RGB	0.05	9	0.7304060459136963
frozen	strong	ImageNet	PolypSeg-RGB	0.05	42	0.7404007911682129
frozen	strong	ImageNet	PolypSeg-RGB	0.05	9042	0.7498478889465332
frozen	strong	ImageNet	PolypSeg-RGB	0.05	9009	0.7460204362869263
frozen	strong	ImageNet	PolypSeg-RGB	0.05	9000	0.7460234761238098
frozen	strong	ImageNet	PolypSeg-RGB	0.05	9	0.7391434907913208
frozen	strong	UMedPT	PolypSeg-RGB	0.10	9042	0.7638661861419678
frozen	strong	UMedPT	PolypSeg-RGB	0.10	9000	0.744568407535553
frozen	strong	UMedPT	PolypSeg-RGB	0.10	42	0.7410585880279541
frozen	strong	UMedPT	PolypSeg-RGB	0.10	9009	0.751984179019928
frozen	strong	UMedPT	PolypSeg-RGB	0.10	9	0.746624767780304
frozen	strong	ImageNet	PolypSeg-RGB	0.10	9042	0.7806333303451538
frozen	strong	ImageNet	PolypSeg-RGB	0.10	9000	0.7808325290679932
frozen	strong	ImageNet	PolypSeg-RGB	0.10	9009	0.7744773626327515
frozen	strong	ImageNet	PolypSeg-RGB	0.10	42	0.7702664136886597
frozen	strong	ImageNet	PolypSeg-RGB	0.10	9	0.7716468572616577
frozen	strong	UMedPT	PolypSeg-RGB	0.50	9009	0.8141264319419861
frozen	strong	UMedPT	PolypSeg-RGB	0.50	9042	0.8074109554290771
frozen	strong	UMedPT	PolypSeg-RGB	0.50	9000	0.8058589696884155
frozen	strong	UMedPT	PolypSeg-RGB	0.50	42	0.8075645565986633
frozen	strong	UMedPT	PolypSeg-RGB	0.50	9	0.8086786270141602
frozen	strong	ImageNet	PolypSeg-RGB	0.50	9042	0.829318642616272
frozen	strong	ImageNet	PolypSeg-RGB	0.50	9009	0.8314696550369263
frozen	strong	ImageNet	PolypSeg-RGB	0.50	9000	0.835004448890686
frozen	strong	ImageNet	PolypSeg-RGB	0.50	42	0.8275086283683777
frozen	strong	ImageNet	PolypSeg-RGB	0.50	9	0.8325271010398865
frozen	strong	UMedPT	PolypSeg-RGB	1.00	42	0.8251640796661377
frozen	strong	UMedPT	PolypSeg-RGB	1.00	9000	0.8303305506706238
frozen	strong	UMedPT	PolypSeg-RGB	1.00	9009	0.8267030715942383
frozen	strong	UMedPT	PolypSeg-RGB	1.00	9042	0.8259119987487793
frozen	strong	UMedPT	PolypSeg-RGB	1.00	9	0.8260214328765869
frozen	strong	ImageNet	PolypSeg-RGB	1.00	9042	0.8489289283752441
frozen	strong	ImageNet	PolypSeg-RGB	1.00	9009	0.8515118360519409
frozen	strong	ImageNet	PolypSeg-RGB	1.00	42	0.8513352274894714
frozen	strong	ImageNet	PolypSeg-RGB	1.00	9000	0.8509414196014404
frozen	strong	ImageNet	PolypSeg-RGB	1.00	9	0.8482687473297119
finetune	strong	UMedPT	PolypSeg-RGB	0.01	9000	0.7791762351989746
finetune	strong	UMedPT	PolypSeg-RGB	0.01	9009	0.8063012957572937
finetune	strong	UMedPT	PolypSeg-RGB	0.01	42	0.7655248045921326
finetune	strong	UMedPT	PolypSeg-RGB	0.01	9042	0.8159890174865723
finetune	strong	UMedPT	PolypSeg-RGB	0.01	9	0.8169988989830017
finetune	strong	ImageNet	PolypSeg-RGB	0.01	42	0.7278934121131897
finetune	strong	ImageNet	PolypSeg-RGB	0.01	9009	0.7727020978927612
finetune	strong	ImageNet	PolypSeg-RGB	0.01	9000	0.7172771692276001
finetune	strong	ImageNet	PolypSeg-RGB	0.01	9042	0.4293013513088226
finetune	strong	ImageNet	PolypSeg-RGB	0.01	9	0.7672073841094971
finetune	strong	UMedPT	PolypSeg-RGB	0.05	42	0.8389114141464233
finetune	strong	UMedPT	PolypSeg-RGB	0.05	9009	0.8360947370529175
finetune	strong	UMedPT	PolypSeg-RGB	0.05	9042	0.8473935127258301
finetune	strong	UMedPT	PolypSeg-RGB	0.05	9000	0.8303539156913757
finetune	strong	UMedPT	PolypSeg-RGB	0.05	9	0.8403699398040771
finetune	strong	ImageNet	PolypSeg-RGB	0.05	42	0.8216202855110168
finetune	strong	ImageNet	PolypSeg-RGB	0.05	9042	0.809612512588501
finetune	strong	ImageNet	PolypSeg-RGB	0.05	9009	0.8105654716491699
finetune	strong	ImageNet	PolypSeg-RGB	0.05	9000	0.8122355937957764
finetune	strong	ImageNet	PolypSeg-RGB	0.05	9	0.8134685754776001
finetune	strong	UMedPT	PolypSeg-RGB	0.10	9042	0.8650103807449341
finetune	strong	UMedPT	PolypSeg-RGB	0.10	9000	0.8611266613006592
finetune	strong	UMedPT	PolypSeg-RGB	0.10	42	0.850473940372467
finetune	strong	UMedPT	PolypSeg-RGB	0.10	9009	0.8533414602279663
finetune	strong	UMedPT	PolypSeg-RGB	0.10	9	0.8658003807067871
finetune	strong	ImageNet	PolypSeg-RGB	0.10	9042	0.8458691835403442
finetune	strong	ImageNet	PolypSeg-RGB	0.10	9000	0.8516373634338379
finetune	strong	ImageNet	PolypSeg-RGB	0.10	9009	0.8468679785728455
finetune	strong	ImageNet	PolypSeg-RGB	0.10	42	0.8172048330307007
finetune	strong	ImageNet	PolypSeg-RGB	0.10	9	0.8536447286605835
finetune	strong	UMedPT	PolypSeg-RGB	0.50	9009	0.9029468297958374
finetune	strong	UMedPT	PolypSeg-RGB	0.50	9042	0.9068806171417236
finetune	strong	UMedPT	PolypSeg-RGB	0.50	9000	0.9007245302200316
finetune	strong	UMedPT	PolypSeg-RGB	0.50	42	0.9020183086395264
finetune	strong	UMedPT	PolypSeg-RGB	0.50	9	0.9014604091644288
finetune	strong	ImageNet	PolypSeg-RGB	0.50	9042	0.8987423181533813
finetune	strong	ImageNet	PolypSeg-RGB	0.50	9009	0.8949097394943237
finetune	strong	ImageNet	PolypSeg-RGB	0.50	9000	0.8913393616676331
finetune	strong	ImageNet	PolypSeg-RGB	0.50	42	0.8949964046478271
finetune	strong	ImageNet	PolypSeg-RGB	0.50	9	0.8959779739379883
finetune	strong	UMedPT	PolypSeg-RGB	1.00	42	0.9121625423431396
finetune	strong	UMedPT	PolypSeg-RGB	1.00	9000	0.9136709570884703
finetune	strong	UMedPT	PolypSeg-RGB	1.00	9009	0.9059519171714784
finetune	strong	UMedPT	PolypSeg-RGB	1.00	9042	0.9133627414703368
finetune	strong	UMedPT	PolypSeg-RGB	1.00	9	0.9108914732933044
finetune	strong	ImageNet	PolypSeg-RGB	1.00	9042	0.905652642250061
finetune	strong	ImageNet	PolypSeg-RGB	1.00	9009	0.9040316939353944
finetune	strong	ImageNet	PolypSeg-RGB	1.00	42	0.906419277191162
finetune	strong	ImageNet	PolypSeg-RGB	1.00	9000	0.903029203414917
finetune	strong	ImageNet	PolypSeg-RGB	1.00	9	0.9055410623550416
