# Supplementary material for: Overcoming data scarcity in biomedical imaging with a foundational multi-task model
Source: Nat Comput Sci. 2024 Jul 19;4(7):495–509. doi: 10.1038/s43588-024-00662-z (PMC11288886; doi:10.1038/s43588-024-00662-z)
Supplement: Supplementary file 11 — Source data for Extended Data Fig. 2 as individual files for each sub-figure. [file 43588_2024_662_MOESM11_ESM.zip › SourceDataExtDataFig2a_architecture.csv]

RunID	Model	Accuracy	AUC
cnn_alltasks_1337_cyclic	Convolutional Neural Network	[0.13244702 0.68262695 0.73370652 0.77089164 0.76059576 0.80887645 0.81067573 0.82636945 0.83276689 0.83356657 0.82536985 0.82017193 0.84986006 0.85105958 0.85515794 0.85405838 0.86595362 0.87065174 0.8682527 0.85345862 0.86645342 0.87285086 0.86585366 0.85345862 0.85645742 0.87235106 0.87554978 0.86335466 0.86145542 0.88384646 0.85995602 0.88414634 0.88754498 0.87844862 0.8807477 0.86885246 0.87…	[0.51918369 0.94694335 0.96341877 0.97145718 0.97391345 0.97901415 0.98116239 0.98249022 0.98352144 0.98528278 0.98443307 0.98429499 0.98751236 0.98799383 0.98770175 0.98767219 0.98874805 0.98945244 0.98923997 0.98857507 0.98936163 0.99000953 0.98912715 0.98827191 0.98830095 0.991172 0.99051744 0.98958262 0.9900365 0.99137926 0.98979309 0.99140483 0.99176858 0.99097837 0.99086168 0.99066571 0.991…
cnn_alltasks_1337_cyclic	Convolutional Neural Network	[0.10441285 0.80843796 0.83871861 0.83991876 0.83299483 0.85690547 0.85496677 0.86272157 0.86687592 0.86493722 0.8653065 0.87213811 0.87296898 0.87158419 0.87435377 0.86087518 0.87832349 0.87943131 0.87472304 0.87952363 0.86152142 0.87980059 0.88026219 0.87989291 0.87998523 0.88349335 0.88284712 0.88367799 0.87961595 0.88404727 0.88644756 0.88284712 0.88432422 0.87776957 0.88358567 0.88727843 0.8…	[0.51099572 0.8990467 0.91410951 0.92086909 0.92351011 0.93486197 0.92951755 0.94036084 0.94192741 0.94271756 0.94204328 0.94302006 0.94760998 0.94831146 0.94904244 0.94549469 0.94883598 0.95209976 0.95128219 0.95355968 0.94648174 0.95098222 0.95469825 0.95406154 0.95219134 0.95556671 0.95563766 0.95608881 0.95361353 0.95635971 0.95747835 0.95581537 0.95535468 0.95584968 0.95754472 0.95729559 0.9…
cnn_alltasks_1337_cyclic	Convolutional Neural Network	[0.53816794 0.96755725 0.96946565 0.96946565 0.9389313 0.96755725 0.97709924 0.97328244 0.97137405 0.97519084 0.96755725 0.97328244 0.96183206 0.95610687 0.97709924 0.96755725 0.96755725 0.95801527 0.96946565 0.97519084 0.97519084 0.97328244 0.96946565 0.96755725 0.96946565 0.97519084 0.95992366 0.97328244 0.97709924 0.98282443 0.97709924 0.97900763 0.97709924 0.98091603 0.98282443 0.97900763 0.9…	[0.63334285 0.99483957 0.99533467 0.99522041 0.99447777 0.99531562 0.99588689 0.99278301 0.99344949 0.99436352 0.99337332 0.99542988 0.99468723 0.99642007 0.99638199 0.99287823 0.99487765 0.99514424 0.99285918 0.99501095 0.99487765 0.99520137 0.99204037 0.99571551 0.99415405 0.99550605 0.99522041 0.99579168 0.99600114 0.99568695 0.99748643 0.99782919 0.99628678 0.99657241 0.99727697 0.99721984 0.…
cnn_alltasks_1337_cyclic	Convolutional Neural Network	[0.39061923 0.94920607 0.94920607 0.9492188 0.9492188 0.94920607 0.9491997 0.94924427 0.94919333 0.94920607 0.94930157 0.94930793 0.94917423 0.94928247 0.94935887 0.94921243 0.94911693 0.9492188 0.94930793 0.94915513 0.9491997 0.94922517 0.94924427 0.9492379 0.94928883 0.9489896 0.94920607 0.94911056 0.9491997 0.94928247 0.9491615 0.94922517 0.94881133 0.94918697 0.94920607 0.94880496 0.9492761 0…	[0.48758527 0.63794843 0.6629209 0.67953222 0.68629148 0.69722893 0.69856824 0.70417338 0.70309125 0.70790253 0.71100383 0.71015299 0.7171891 0.72073975 0.71984903 0.72064277 0.72134933 0.71753787 0.72547231 0.72446311 0.72271062 0.72951237 0.72527366 0.72671531 0.72259156 0.73141585 0.72710547 0.72342679 0.73100803 0.73119196 0.73201445 0.73245935 0.73190103 0.73080662 0.73104952 0.73348223 0.73…
cnn_alltasks_1337_cyclic	Convolutional Neural Network	[0.05184447 0.72881356 0.73180459 0.73479561 0.74177468 0.74775673 0.74975075 0.74576271 0.75972084 0.76869392 0.7447657 0.73978066 0.75772682 0.75772682 0.76071785 0.75972084 0.75274177 0.75872383 0.74975075 0.74376869 0.7328016 0.75274177 0.72781655 0.75373878 0.74975075 0.74775673 0.76570289 0.76171486 0.75772682 0.76769691 0.75772682 0.73978066 0.76370887 0.75074776 0.74775673 0.75373878 0.75…	[0.54055961 0.90477563 0.91354215 0.92119878 0.9271723 0.931203 0.92471127 0.93036402 0.930163 0.92984451 0.92438661 0.92294893 0.91743842 0.92785114 0.92230206 0.9224917 0.91613816 0.91743874 0.92180084 0.91779458 0.91594007 0.92367867 0.91811562 0.92462467 0.92028188 0.91492999 0.91584551 0.92530764 0.92765881 0.92100532 0.92106753 0.91619462 0.91672379 0.92861371 0.91001747 0.92580108 0.921715…
cnn_alltasks_1337_cyclic	Convolutional Neural Network	[0.26923077 0.88461538 0.88461538 0.88461538 0.91025641 0.88461538 0.91025641 0.87179487 0.91025641 0.91025641 0.91025641 0.87179487 0.91025641 0.91025641 0.8974359 0.88461538 0.8974359 0.8974359 0.91025641 0.91025641 0.91025641 0.91025641 0.91025641 0.88461538 0.8974359 0.88461538 0.88461538 0.87179487 0.87179487 0.87179487 0.8974359 0.8974359 0.8974359 0.8974359 0.8974359 0.87179487 0.8974359 0…	[0.32748538 0.90225564 0.93065998 0.90392648 0.92397661 0.9122807 0.90225564 0.91771094 0.90768588 0.91478697 0.91812865 0.93149541 0.91645781 0.89891395 0.93650794 0.94486216 0.90225564 0.9273183 0.91771094 0.93483709 0.83792815 0.96073517 0.89807853 0.89598997 0.88805347 0.89055973 0.88512949 0.92063492 0.91896408 0.91812865 0.92522974 0.92898914 0.90685046 0.90643275 0.91395155 0.8855472 0.876…
cnn_alltasks_1337_cyclic	Convolutional Neural Network	[0.16939252 0.84228972 0.87149533 0.89135514 0.90070093 0.90303738 0.9228972 0.92231308 0.93107477 0.9328271 0.92990654 0.93165888 0.92640187 0.93399533 0.9421729 0.9375 0.93574766 0.93808411 0.92640187 0.92815421 0.93574766 0.93574766 0.9328271 0.93983645 0.93808411 0.94801402 0.93983645 0.93633178 0.92873832 0.9421729 0.94626168 0.93633178 0.94334112 0.9375 0.92815421 0.93049065 0.94158879 0.94…	[0.47310194 0.98083258 0.98755383 0.99080094 0.99288368 0.99344691 0.99462202 0.99566927 0.99594325 0.99607152 0.99611875 0.99618562 0.99584306 0.99658734 0.99634548 0.99627011 0.99630906 0.99631198 0.99581558 0.99617602 0.99683277 0.99622038 0.99543718 0.99664885 0.99670624 0.99672948 0.9966065 0.99579497 0.99644787 0.99709727 0.99703093 0.99666763 0.99684286 0.99620015 0.99558468 0.99596149 0.9…
cnn_alltasks_1337_cyclic	Convolutional Neural Network	[0.08074534 0.7826087 0.95031056 0.8447205 0.92546584 0.95652174 0.83229814 0.97515528 0.96273292 0.9689441 0.97515528 0.90062112 0.98136646 0.98757764 0.98757764 0.95031056 0.98757764 0.98136646 0.95031056 0.98136646 0.97515528 0.9689441 0.98757764 0.97515528 0.96273292 0.98757764 0.9689441 0.98757764 0.99378882 0.9689441 0.96273292 0.97515528 0.98136646 0.96273292 0.97515528 0.9689441 0.9627329…	[0.46704124 0.9924865 0.99803277 0.9971992 0.99845802 0.99862586 0.99915258 0.99935463 0.99879413 0.99839573 0.99875073 0.99702975 0.99880604 0.999433 0.99888213 0.99793134 0.99912644 0.99845916 0.99809575 0.998035 0.99896278 0.99917178 0.99930239 0.99910334 0.99768352 0.99935463 0.99892127 0.99948025 0.999811 0.99921404 0.99893171 0.99929433 0.99872733 0.99902696 0.99892439 0.99886908 0.99854639…
cnn_alltasks_1337_cyclic	Convolutional Neural Network	[0.25454545 0.87272727 0.82424242 0.86060606 0.85454545 0.84848485 0.86060606 0.85454545 0.84242424 0.83636364 0.83030303 0.86666667 0.84848485 0.85454545 0.81818182 0.85454545 0.83636364 0.81818182 0.81818182 0.81818182 0.8 0.82424242 0.84848485 0.84242424 0.84242424 0.81818182 0.83030303 0.81212121 0.80606061 0.83636364 0.83636364 0.83636364 0.81818182 0.81212121 0.83636364 0.82424242 0.8424242…	[0.58710801 0.89082462 0.85656214 0.85907859 0.85811072 0.86488579 0.88927604 0.87591947 0.8960511 0.85578784 0.89643825 0.85694928 0.88308169 0.85946574 0.89121177 0.89121177 0.87166086 0.8612079 0.81281456 0.8343012 0.83739837 0.83468835 0.86004646 0.84572203 0.84126984 0.84107627 0.84475416 0.85598142 0.84862563 0.85191638 0.85714286 0.86682153 0.83275261 0.86082075 0.85114208 0.87804878 0.825…
cnn_alltasks_1337_cyclic	Convolutional Neural Network	[0.7755102 0.7755102 0.7755102 0.86734694 0.82653061 0.76530612 0.86734694 0.86734694 0.87755102 0.83673469 0.87755102 0.86734694 0.80612245 0.85714286 0.8877551 0.85714286 0.85714286 0.86734694 0.8877551 0.84693878 0.82653061 0.83673469 0.81632653 0.85714286 0.89795918 0.86734694 0.82653061 0.79591837 0.85714286 0.78571429 0.78571429 0.84693878 0.83673469 0.85714286 0.83673469 0.83673469 0.85714…	[0.46172249 0.73983254 0.70215311 0.83433014 0.81279904 0.8062201 0.82236842 0.82715311 0.83253589 0.79485646 0.83074163 0.81339713 0.81758373 0.7972488 0.82057416 0.82057416 0.83253589 0.84090909 0.81698565 0.81339713 0.84389952 0.8319378 0.82894737 0.82535885 0.82057416 0.83253589 0.83373206 0.84509569 0.84629187 0.83492823 0.82834928 0.83791866 0.82715311 0.84090909 0.83492823 0.82117225 0.823…
cnn_alltasks_1337_cyclic	Convolutional Neural Network	[0.11458333 0.88541667 0.88541667 0.88541667 0.90104167 0.88541667 0.89583333 0.88541667 0.921875 0.90104167 0.92708333 0.921875 0.921875 0.921875 0.9375 0.91145833 0.91666667 0.92708333 0.9375 0.9375 0.921875 0.9375 0.94270833 0.94791667 0.921875 0.92708333 0.94270833 0.94270833 0.94791667 0.91666667 0.9375 0.92708333 0.94270833 0.92708333 0.953125 0.94270833 0.93229167 0.93229167 0.94270833 0.9…	[0.54197861 0.68823529 0.77058824 0.76229947 0.89545455 0.83716578 0.86951872 0.7657754 0.89037433 0.92165775 0.93796791 0.89331551 0.9355615 0.91737968 0.93315508 0.93582888 0.93315508 0.93716578 0.92566845 0.94893048 0.91791444 0.95080214 0.90320856 0.94304813 0.95374332 0.97032086 0.94010695 0.9355615 0.93983957 0.91283422 0.95160428 0.92673797 0.92005348 0.95508021 0.94518717 0.95294118 0.932…
cnn_alltasks_1337_cyclic	Convolutional Neural Network	[0.72881356 0.73446328 0.72881356 0.76271186 0.75706215 0.76836158 0.7740113 0.57062147 0.62711864 0.66101695 0.63841808 0.8079096 0.81920904 0.8079096 0.81920904 0.80225989 0.78531073 0.83050847 0.72881356 0.82485876 0.77966102 0.63841808 0.8079096 0.83050847 0.80225989 0.81920904 0.81920904 0.81920904 0.79661017 0.8079096 0.71751412 0.78531073 0.78531073 0.76836158 0.7740113 0.79096045 0.802259…	[0.48247739 0.65310078 0.73271964 0.74709302 0.78326873 0.73385013 0.80668605 0.79764212 0.79215116 0.79425065 0.79699612 0.79425065 0.80894703 0.82945736 0.82574289 0.84027778 0.81637597 0.82897287 0.81879845 0.80410207 0.83155685 0.83091085 0.86805556 0.81782946 0.83284884 0.82380491 0.82848837 0.81653747 0.84851421 0.8372093 0.84108527 0.83527132 0.80281008 0.83462532 0.81621447 0.83866279 0.8…
swin_alltasks_9000_cyclic	Swin Transformer	[0.13884446 0.90183926 0.92173131 0.93142743 0.93932427 0.94052379 0.94702119 0.94702119 0.94922031 0.94982007 0.95641743 0.94752099 0.95831667 0.95731707 0.95731707 0.95781687 0.95921631 0.96061575 0.95871651 0.96451419 0.96541383 0.96381447 0.96171531 0.96491403 0.96391443 0.96421431 0.96531387 0.9705118 0.96601359 0.96481407 0.96671331 0.96621351 0.96771291 0.96791283 0.96751299 0.96871251 0.9…	[0.52652537 0.99309347 0.99578179 0.99618853 0.99685985 0.99734428 0.99768312 0.99792745 0.99800402 0.99803166 0.99831769 0.99794846 0.99853185 0.99864306 0.99853284 0.99863014 0.99872913 0.99872298 0.99867697 0.99884669 0.99886956 0.99887727 0.99885689 0.99902028 0.99897237 0.99885551 0.99904204 0.99920571 0.99905131 0.99912177 0.99905709 0.9991348 0.99922681 0.99913439 0.99910853 0.99919509 0.9…
swin_alltasks_9000_cyclic	Swin Transformer	[0.24584564 0.84795052 0.8594904 0.86392171 0.86742984 0.87389217 0.87361521 0.87767725 0.87463072 0.88063146 0.88293944 0.88229321 0.88423191 0.88100074 0.8885709 0.8832164 0.88949409 0.88746307 0.89429468 0.8924483 0.88838626 0.88967873 0.8890325 0.89364845 0.89014032 0.89558715 0.89457164 0.88967873 0.89807976 0.89475628 0.89955687 0.89170975 0.89586411 0.89512555 0.89374077 0.89789513 0.89789…	[0.48292221 0.92410364 0.93360884 0.9363 0.94092733 0.94528658 0.94710607 0.95043709 0.94468938 0.95047212 0.95117212 0.95072079 0.95124811 0.95335829 0.95488359 0.95222718 0.95618194 0.95626328 0.95769903 0.95710158 0.95797641 0.95814123 0.95884414 0.95871003 0.95866473 0.96028691 0.96047216 0.95808036 0.96190643 0.95952022 0.96200061 0.96116605 0.9617925 0.96299847 0.96133227 0.96393362 0.96243…
swin_alltasks_9000_cyclic	Swin Transformer	[0.34351145 0.97709924 0.97900763 0.98091603 0.97900763 0.98091603 0.98282443 0.98282443 0.97328244 0.98282443 0.97328244 0.98473282 0.97709924 0.97900763 0.97900763 0.98091603 0.97519084 0.98091603 0.98282443 0.97709924 0.98091603 0.98282443 0.98091603 0.98282443 0.98282443 0.97709924 0.98091603 0.98091603 0.98282443 0.98282443 0.98091603 0.98473282 0.97519084 0.97709924 0.97519084 0.98091603 0.…	[0.5171094 0.99664858 0.99708655 0.99571551 0.99678187 0.99744835 0.9979244 0.99821004 0.99775302 0.99622965 0.99664858 0.99754356 0.99741026 0.99586785 0.99680091 0.99771494 0.99689612 0.99761973 0.99754356 0.9973341 0.99678187 0.99741026 0.99680091 0.99678187 0.99643911 0.99752452 0.99727697 0.99824812 0.99697229 0.99702942 0.99560126 0.99615348 0.99582976 0.99588689 0.99714367 0.99603923 0.996…
swin_alltasks_9000_cyclic	Swin Transformer	[0.53306253 0.94919333 0.94915513 0.94918697 0.94923153 0.94920607 0.94928247 0.9492952 0.9492379 0.9492188 0.94921243 0.9492188 0.94926973 0.94926337 0.9492761 0.9492761 0.9492379 0.949257 0.9491997 0.94937797 0.94909146 0.94924427 0.94918697 0.94926973 0.94905326 0.94909146 0.94915513 0.94918697 0.94916787 0.949257 0.94916787 0.94920607 0.94914877 0.94916787 0.9491042 0.94925063 0.9490469 0.949…	[0.52115269 0.6434969 0.67912483 0.68502611 0.69890521 0.70358027 0.70266413 0.71196693 0.71972365 0.72434495 0.72152465 0.72910173 0.7306075 0.73113738 0.73583603 0.73027784 0.73151374 0.73716815 0.73897081 0.73850087 0.7398229 0.74002715 0.73950151 0.74180307 0.74037406 0.74293984 0.74512365 0.74554259 0.74302529 0.74130994 0.74766475 0.74654633 0.74791925 0.7462099 0.74509822 0.74708146 0.7443…
swin_alltasks_9000_cyclic	Swin Transformer	[0.04287139 0.76470588 0.77068794 0.79461615 0.78265204 0.78065803 0.77567298 0.75972084 0.78165503 0.78364905 0.76570289 0.76769691 0.77168495 0.76470588 0.79860419 0.79561316 0.79561316 0.78364905 0.78963111 0.78763709 0.77567298 0.7666999 0.77068794 0.77467597 0.78564307 0.78065803 0.78165503 0.78464606 0.77966102 0.77467597 0.78265204 0.78963111 0.78165503 0.78763709 0.78464606 0.78564307 0.7…	[0.44036626 0.92972588 0.93890806 0.93887663 0.94048464 0.93398462 0.93646928 0.93328468 0.93650387 0.93006955 0.93310422 0.93242491 0.93283068 0.93195928 0.94048171 0.93646416 0.93374339 0.93372903 0.93373101 0.93202096 0.92651502 0.92522895 0.92637106 0.92434476 0.93690547 0.92833094 0.92883306 0.92438579 0.92826465 0.92243082 0.92820993 0.93239464 0.93003578 0.9296501 0.93263674 0.92671186 0.9…
swin_alltasks_9000_cyclic	Swin Transformer	[0.51282051 0.91025641 0.92307692 0.88461538 0.8974359 0.91025641 0.88461538 0.88461538 0.88461538 0.88461538 0.88461538 0.88461538 0.87179487 0.85897436 0.85897436 0.88461538 0.8974359 0.8974359 0.91025641 0.87179487 0.88461538 0.87179487 0.91025641 0.8974359 0.8974359 0.91025641 0.91025641 0.91025641 0.91025641 0.91025641 0.88461538 0.8974359 0.88461538 0.91025641 0.91025641 0.91025641 0.910256…	[0.41019215 0.88471178 0.94402673 0.89139515 0.9047619 0.92648287 0.88888889 0.93650794 0.8780284 0.94235589 0.89181287 0.8968254 0.89055973 0.89640769 0.94068505 0.9273183 0.94987469 0.9122807 0.93316625 0.8700919 0.9085213 0.89014202 0.94152047 0.90225564 0.93065998 0.92063492 0.88638262 0.89557226 0.92564745 0.86675021 0.91812865 0.86173768 0.87886383 0.88596491 0.88220551 0.89139515 0.9273183…
swin_alltasks_9000_cyclic	Swin Transformer	[0.09521028 0.93691589 0.94859813 0.94567757 0.95619159 0.96086449 0.96261682 0.96028037 0.95151869 0.95385514 0.95735981 0.95852804 0.96086449 0.9614486 0.94684579 0.95560748 0.95735981 0.96495327 0.95969626 0.95911215 0.9567757 0.95443925 0.9614486 0.96203271 0.95385514 0.96028037 0.95327103 0.96086449 0.95911215 0.95794393 0.96378505 0.95969626 0.96086449 0.95794393 0.95735981 0.95502336 0.960…	[0.53922868 0.99637635 0.99758507 0.99777541 0.99796419 0.99851211 0.99867706 0.99849701 0.99839485 0.99841916 0.99826435 0.99862255 0.99838463 0.99856542 0.99834527 0.99815048 0.99851946 0.99861609 0.9986847 0.99876638 0.99853641 0.99870675 0.99872309 0.998587 0.99854957 0.99859683 0.99873272 0.99876145 0.99866369 0.99871345 0.99883961 0.99870231 0.99881648 0.99843246 0.99866746 0.99863983 0.998…
swin_alltasks_9000_cyclic	Swin Transformer	[0.10559006 0.83850932 0.82608696 0.95652174 0.98136646 0.98757764 0.97515528 0.95652174 0.97515528 0.98136646 0.97515528 0.98136646 0.98136646 0.9689441 0.9689441 0.98136646 0.97515528 0.99378882 0.97515528 0.98757764 0.9689441 0.98757764 0.98757764 0.98136646 0.98136646 0.98136646 0.98136646 0.99378882 0.97515528 0.98757764 0.9689441 0.97515528 0.98136646 0.98757764 0.96273292 0.98757764 0.9813…	[0.44344793 0.99619487 0.9986006 0.99934158 0.99938575 0.9997165 0.99938575 0.99927668 0.99944913 0.99985825 0.99948025 0.99938575 0.99934656 0.9989605 0.9991495 0.9993385 0.99910225 0.99938575 0.99919675 0.998866 0.9976909 0.9989605 0.9987715 0.9993385 0.99919675 0.999055 0.99862975 0.99862975 0.99859788 0.99891325 0.999055 0.99900775 0.99853525 0.99900775 0.9984231 0.99844881 0.99858558 0.99807…
swin_alltasks_9000_cyclic	Swin Transformer	[0.72727273 0.85454545 0.84848485 0.84848485 0.83030303 0.81818182 0.80606061 0.81818182 0.77575758 0.85454545 0.8 0.83030303 0.84242424 0.83030303 0.79393939 0.81818182 0.79393939 0.84848485 0.81818182 0.82424242 0.81212121 0.81818182 0.81212121 0.79393939 0.77575758 0.77575758 0.82424242 0.84242424 0.79393939 0.76363636 0.76969697 0.78181818 0.79393939 0.83030303 0.83636364 0.77575758 0.8 0.769…	[0.37495161 0.82578397 0.87417731 0.87088657 0.87204801 0.87688734 0.83623693 0.88869532 0.88501742 0.89566396 0.86914441 0.86817654 0.8910182 0.89547038 0.87437089 0.86275648 0.88017809 0.88792102 0.90166473 0.85907859 0.85772358 0.86372435 0.86778939 0.85869144 0.86469222 0.84630275 0.85656214 0.88308169 0.88211382 0.87088657 0.84804491 0.86933798 0.86469222 0.86430507 0.87049942 0.88792102 0.8…
swin_alltasks_9000_cyclic	Swin Transformer	[0.2244898 0.65306122 0.84693878 0.87755102 0.87755102 0.83673469 0.87755102 0.85714286 0.80612245 0.81632653 0.87755102 0.79591837 0.85714286 0.84693878 0.86734694 0.84693878 0.86734694 0.78571429 0.86734694 0.83673469 0.8877551 0.86734694 0.85714286 0.85714286 0.83673469 0.86734694 0.86734694 0.83673469 0.83673469 0.83673469 0.85714286 0.84693878 0.84693878 0.87755102 0.82653061 0.80612245 0.83…	[0.53528708 0.81160287 0.81698565 0.82595694 0.79605263 0.86423445 0.86543062 0.78767943 0.79784689 0.80502392 0.80980861 0.80322967 0.82057416 0.80801435 0.83014354 0.82954545 0.78050239 0.77452153 0.77691388 0.7888756 0.81519139 0.81578947 0.79366029 0.78708134 0.76794258 0.78349282 0.81638756 0.784689 0.79246411 0.78947368 0.81997608 0.79665072 0.79784689 0.77990431 0.77870813 0.78588517 0.802…
swin_alltasks_9000_cyclic	Swin Transformer	[0.11458333 0.88541667 0.88541667 0.88541667 0.90104167 0.890625 0.89583333 0.890625 0.91145833 0.890625 0.92708333 0.93229167 0.90625 0.890625 0.90104167 0.91145833 0.92708333 0.93229167 0.91145833 0.90625 0.90104167 0.921875 0.92708333 0.91666667 0.86458333 0.921875 0.93229167 0.921875 0.92708333 0.90625 0.93229167 0.92708333 0.9375 0.92708333 0.953125 0.91666667 0.93229167 0.93229167 0.921875 …	[0.30668449 0.73368984 0.85828877 0.68181818 0.85481283 0.82513369 0.88743316 0.88048128 0.89652406 0.85454545 0.92941176 0.90106952 0.90695187 0.75561497 0.9040107 0.90748663 0.93395722 0.91042781 0.92165775 0.93663102 0.92860963 0.92887701 0.93368984 0.90427807 0.9131016 0.92754011 0.92326203 0.91684492 0.94224599 0.92834225 0.93903743 0.92673797 0.89037433 0.93235294 0.9355615 0.94759358 0.931…
swin_alltasks_9000_cyclic	Swin Transformer	[0.27118644 0.76271186 0.78531073 0.8079096 0.70621469 0.81355932 0.79661017 0.78531073 0.83050847 0.64971751 0.85875706 0.84180791 0.86440678 0.84745763 0.84180791 0.84745763 0.81920904 0.79661017 0.70056497 0.84180791 0.74011299 0.81355932 0.8079096 0.84180791 0.80225989 0.81355932 0.84745763 0.8079096 0.84745763 0.78531073 0.75141243 0.77966102 0.80225989 0.81355932 0.81355932 0.82485876 0.807…	[0.51889535 0.76340439 0.77260982 0.78423773 0.81734496 0.84027778 0.84706072 0.85885013 0.87564599 0.84270026 0.85933463 0.85578165 0.86692506 0.88065245 0.86934755 0.85949612 0.84479974 0.85400517 0.86934755 0.87758398 0.84738372 0.88065245 0.86337209 0.85852713 0.8255814 0.8246124 0.84399225 0.86434109 0.89308786 0.81960594 0.84706072 0.80975452 0.85788114 0.85206718 0.86014212 0.85190568 0.87…
cnn_alltasks_9001_cyclic	Convolutional Neural Network	[0.08896441 0.63434626 0.72341064 0.75389844 0.79498201 0.81117553 0.82057177 0.83036785 0.82117153 0.80417833 0.84356257 0.85115954 0.84326269 0.83546581 0.83756497 0.83726509 0.85145942 0.86685326 0.8612555 0.84496202 0.86745302 0.87495002 0.85395842 0.8732507 0.8442623 0.87465014 0.88304678 0.86805278 0.87744902 0.88084766 0.85995602 0.88484606 0.88104758 0.87305078 0.8872451 0.8842463 0.88214…	[0.45094019 0.93203641 0.96348478 0.96759735 0.97595894 0.980772 0.98127096 0.9824952 0.98239934 0.98056544 0.98551892 0.98656181 0.98608536 0.98652213 0.98549375 0.98701563 0.98822159 0.98843821 0.98943508 0.98647995 0.98992991 0.9902514 0.98789594 0.99098339 0.98699238 0.99076998 0.99159345 0.99047498 0.99143023 0.99079895 0.98984505 0.99189199 0.99120452 0.99059336 0.9919165 0.99235777 0.99129…
cnn_alltasks_9001_cyclic	Convolutional Neural Network	[0.10478213 0.81748523 0.84001108 0.84314993 0.8401034 0.85441285 0.85358198 0.83548744 0.86622969 0.85625923 0.86013663 0.87444609 0.87712334 0.87084564 0.87675406 0.87610783 0.8730613 0.87241507 0.87878508 0.87343058 0.87850812 0.87823117 0.88100074 0.88007755 0.88090842 0.88007755 0.88792467 0.88118538 0.88607829 0.87896972 0.88100074 0.88875554 0.89004801 0.88912482 0.88838626 0.88653988 0.88…	[0.51527106 0.8973169 0.92014583 0.9264023 0.92654986 0.9323014 0.93666885 0.93079332 0.94294686 0.94069885 0.94416943 0.94557026 0.9484183 0.94819997 0.94917405 0.94940975 0.94910625 0.94491646 0.95155419 0.94880776 0.95348352 0.95320634 0.95190948 0.95024982 0.95107489 0.95372494 0.95553283 0.95550381 0.95638428 0.95174801 0.95584274 0.95730108 0.95702509 0.95813285 0.9579468 0.95668215 0.95539…
cnn_alltasks_9001_cyclic	Convolutional Neural Network	[0.25763359 0.91793893 0.98091603 0.97328244 0.97519084 0.97328244 0.96374046 0.96564885 0.97137405 0.95801527 0.97137405 0.97519084 0.96755725 0.97137405 0.96946565 0.96564885 0.97519084 0.96183206 0.97328244 0.97328244 0.97519084 0.97709924 0.96755725 0.96755725 0.96946565 0.97137405 0.97137405 0.97709924 0.97709924 0.97519084 0.97519084 0.97900763 0.97137405 0.96755725 0.96183206 0.97900763 0.…	[0.53693231 0.99602018 0.99664858 0.99588689 0.99651528 0.99632486 0.99668666 0.99550605 0.9956203 0.99541083 0.99472532 0.99485861 0.99655337 0.99735314 0.99609635 0.995487 0.9967057 0.99643911 0.99681996 0.99602018 0.99716272 0.9970675 0.99607731 0.99579168 0.99613444 0.9964772 0.99691517 0.99558221 0.99533467 0.99529658 0.99542988 0.99691517 0.99640103 0.99607731 0.99617252 0.99590593 0.996610…
cnn_alltasks_9001_cyclic	Convolutional Neural Network	[0.64933849 0.94920607 0.94920607 0.94920607 0.94916787 0.9492188 0.94921243 0.9492188 0.94921243 0.94928247 0.9493525 0.9491806 0.9491615 0.94914877 0.9489705 0.94912967 0.94918697 0.94930157 0.94930793 0.9490469 0.94925063 0.94923153 0.94924427 0.9493525 0.94925063 0.94923153 0.9493143 0.94924427 0.94922517 0.9491806 0.9490851 0.9491997 0.9491424 0.9493143 0.9492761 0.94912967 0.94921243 0.9490…	[0.48183491 0.64003498 0.66131546 0.66906824 0.686575 0.69093727 0.70370436 0.6950226 0.70695435 0.70598872 0.71265675 0.7080059 0.71705204 0.71662297 0.71749839 0.71697022 0.72318354 0.71765051 0.720478 0.72360348 0.72659906 0.73032781 0.71563226 0.72630635 0.71806945 0.72725299 0.72839926 0.72949812 0.72886681 0.72804303 0.72321696 0.73646577 0.7350022 0.73440734 0.73674574 0.73521966 0.7385047…
cnn_alltasks_9001_cyclic	Convolutional Neural Network	[0.06281157 0.72582253 0.72781655 0.75074776 0.75074776 0.76171486 0.73579262 0.75672981 0.75174477 0.75772682 0.76470588 0.76271186 0.74675972 0.74376869 0.7447657 0.77567298 0.74975075 0.74675972 0.73778664 0.76071785 0.75772682 0.73479561 0.76271186 0.75373878 0.74077767 0.76470588 0.76271186 0.75074776 0.76171486 0.76171486 0.74576271 0.73878365 0.76370887 0.75373878 0.76071785 0.75672981 0.7…	[0.49118738 0.91052409 0.91380574 0.92410585 0.92764402 0.93560838 0.92995947 0.93467812 0.93682163 0.92458949 0.93543859 0.93325389 0.92856831 0.92582611 0.92945535 0.93259121 0.92576708 0.92378733 0.92343123 0.92805464 0.92948799 0.92811996 0.92860251 0.92439435 0.91852648 0.92413203 0.92326328 0.92301599 0.92391112 0.92066091 0.91914022 0.92113167 0.92329629 0.92016606 0.91952432 0.92249752 0.…
cnn_alltasks_9001_cyclic	Convolutional Neural Network	[0.73076923 0.88461538 0.88461538 0.88461538 0.8974359 0.8974359 0.87179487 0.8974359 0.88461538 0.8974359 0.8974359 0.91025641 0.92307692 0.92307692 0.8974359 0.91025641 0.91025641 0.91025641 0.91025641 0.8974359 0.91025641 0.91025641 0.88461538 0.92307692 0.91025641 0.91025641 0.91025641 0.92307692 0.92307692 0.8974359 0.92307692 0.91025641 0.91025641 0.91025641 0.91025641 0.91025641 0.91025641…	[0.50459482 0.89640769 0.94152047 0.95822891 0.90643275 0.90977444 0.86299081 0.9390142 0.89724311 0.88471178 0.94569758 0.93065998 0.94235589 0.91645781 0.93316625 0.93734336 0.89390142 0.93483709 0.87552214 0.91311612 0.91395155 0.91353383 0.93400167 0.89473684 0.89223058 0.90726817 0.90893901 0.95238095 0.90643275 0.92188805 0.95655806 0.90768588 0.93984962 0.94527987 0.93149541 0.91562239 0.9…
cnn_alltasks_9001_cyclic	Convolutional Neural Network	[0.07126168 0.82943925 0.83878505 0.89252336 0.89661215 0.91471963 0.92348131 0.9328271 0.93516355 0.88259346 0.92231308 0.92114486 0.93633178 0.94450935 0.94976636 0.92581776 0.93516355 0.94626168 0.92464953 0.92698598 0.9328271 0.93399533 0.92932243 0.92523364 0.92757009 0.92873832 0.9375 0.94334112 0.94392523 0.93165888 0.93224299 0.94684579 0.94100467 0.9375 0.93983645 0.93341121 0.93399533 0…	[0.45374062 0.98019952 0.98602284 0.99173994 0.9923166 0.9945658 0.99541942 0.99581959 0.99608642 0.99269331 0.99524731 0.9954596 0.99638238 0.9966468 0.99638338 0.9955422 0.99644688 0.99648297 0.99644038 0.99607219 0.9961252 0.99681554 0.99572603 0.99643456 0.99550794 0.99586237 0.99657407 0.99656772 0.99680042 0.99579457 0.9966238 0.99702249 0.99681143 0.99641542 0.99655883 0.99651165 0.9964993…
cnn_alltasks_9001_cyclic	Convolutional Neural Network	[0.08074534 0.7826087 0.81987578 0.8136646 0.96273292 0.98136646 0.97515528 0.94409938 0.91925466 0.94409938 0.90062112 0.9689441 0.94409938 0.98136646 0.98136646 0.95031056 0.9689441 0.9378882 0.95652174 0.92546584 0.9378882 0.9689441 0.98757764 0.97515528 0.96273292 0.97515528 0.98757764 0.96273292 0.96273292 0.97515528 0.95652174 0.97515528 0.9689441 0.9689441 0.9689441 0.98757764 0.98136646 0…	[0.46781508 0.99550087 0.99829242 0.99869234 0.99915756 0.999244 0.999244 0.99920903 0.99897702 0.99865702 0.99828743 0.99895665 0.99922901 0.99939381 0.99931544 0.99971573 0.99934158 0.99930854 0.99968039 0.99824596 0.99869429 0.99944106 0.99985825 0.9998352 0.99984326 0.99948333 0.999244 0.99926934 0.99931544 0.99919675 0.999244 0.99943608 0.99882183 0.99907421 0.99910533 0.99925206 0.99948025 …
cnn_alltasks_9001_cyclic	Convolutional Neural Network	[0.74545455 0.86666667 0.84848485 0.86060606 0.83636364 0.84848485 0.83636364 0.82424242 0.84242424 0.83636364 0.84848485 0.84848485 0.78787879 0.83030303 0.78181818 0.8 0.85454545 0.87272727 0.84242424 0.84848485 0.84848485 0.83030303 0.82424242 0.81818182 0.85454545 0.84242424 0.83636364 0.80606061 0.82424242 0.8 0.80606061 0.81818182 0.84242424 0.80606061 0.82424242 0.80606061 0.86666667 0.836…	[0.37921022 0.85307782 0.82907472 0.87359659 0.84339915 0.88966318 0.86507937 0.87804878 0.85733643 0.89779326 0.84804491 0.87630662 0.8546264 0.89701897 0.85114208 0.84727062 0.83372048 0.90205188 0.85636856 0.82694541 0.84901278 0.84185056 0.84030197 0.87340302 0.84417344 0.83701123 0.87262873 0.86101432 0.85753 0.81726674 0.82075106 0.84707704 0.83701123 0.85133566 0.81997677 0.84030197 0.8211…
cnn_alltasks_9001_cyclic	Convolutional Neural Network	[0.2244898 0.78571429 0.85714286 0.8877551 0.85714286 0.76530612 0.84693878 0.84693878 0.87755102 0.83673469 0.87755102 0.85714286 0.79591837 0.78571429 0.83673469 0.76530612 0.89795918 0.87755102 0.85714286 0.86734694 0.87755102 0.84693878 0.83673469 0.84693878 0.85714286 0.85714286 0.84693878 0.83673469 0.85714286 0.85714286 0.87755102 0.84693878 0.7755102 0.85714286 0.82653061 0.84693878 0.816…	[0.54366029 0.81339713 0.784689 0.79665072 0.80801435 0.81758373 0.81279904 0.81698565 0.81698565 0.81997608 0.82715311 0.79844498 0.81638756 0.80322967 0.81100478 0.83911483 0.82296651 0.83313397 0.81698565 0.81399522 0.81997608 0.80143541 0.82595694 0.81758373 0.8277512 0.83433014 0.81160287 0.840311 0.83732057 0.84330144 0.8277512 0.84808612 0.83492823 0.81578947 0.84389952 0.82894737 0.814593…
cnn_alltasks_9001_cyclic	Convolutional Neural Network	[0.11458333 0.88541667 0.88541667 0.88541667 0.88541667 0.890625 0.91145833 0.91666667 0.890625 0.91666667 0.89583333 0.92708333 0.921875 0.89583333 0.91145833 0.91666667 0.94270833 0.92708333 0.92708333 0.91145833 0.91666667 0.93229167 0.93229167 0.921875 0.9375 0.91145833 0.92708333 0.93229167 0.91666667 0.9375 0.93229167 0.9375 0.921875 0.92708333 0.93229167 0.93229167 0.92708333 0.92708333 0.…	[0.59197861 0.78048128 0.86684492 0.88609626 0.84037433 0.83796791 0.85213904 0.8644385 0.89893048 0.90187166 0.91604278 0.92085561 0.83636364 0.91203209 0.93235294 0.92513369 0.94171123 0.94251337 0.93716578 0.93770053 0.9171123 0.92914439 0.92566845 0.93609626 0.94278075 0.90721925 0.93449198 0.94973262 0.89064171 0.94331551 0.92967914 0.93208556 0.88903743 0.95294118 0.93770053 0.94171123 0.92…
cnn_alltasks_9001_cyclic	Convolutional Neural Network	[0.27118644 0.72881356 0.73446328 0.74576271 0.73446328 0.73446328 0.78531073 0.79096045 0.7740113 0.77966102 0.69491525 0.81355932 0.79661017 0.80225989 0.79096045 0.61581921 0.80225989 0.80225989 0.7740113 0.79661017 0.79096045 0.83615819 0.81920904 0.81920904 0.74011299 0.82485876 0.79661017 0.83050847 0.74011299 0.76836158 0.76271186 0.83050847 0.81920904 0.72881356 0.74011299 0.83050847 0.79…	[0.60109819 0.70171189 0.6879845 0.73546512 0.75161499 0.78536822 0.77842377 0.78892119 0.80264858 0.79198966 0.79538114 0.8003876 0.82881137 0.82751938 0.80184109 0.80539406 0.84092377 0.81702196 0.83575581 0.80474806 0.83930879 0.86321059 0.8378553 0.84205426 0.82655039 0.84560724 0.83139535 0.84253876 0.82396641 0.82848837 0.83430233 0.84253876 0.84221576 0.82655039 0.81185401 0.83430233 0.850…
swin_alltasks_42_cyclic	Swin Transformer	[0.12604958 0.89814074 0.90163934 0.93172731 0.93692523 0.94352259 0.94682127 0.93882447 0.95731707 0.95021991 0.95221911 0.95421831 0.95621751 0.95851659 0.95881647 0.96041583 0.96271491 0.95781687 0.95741703 0.96231507 0.96281487 0.96521391 0.96551379 0.96351459 0.96361455 0.96621351 0.96451419 0.96561375 0.96801279 0.96601359 0.96721311 0.96491403 0.9690124 0.96491403 0.96801279 0.9730108 0.96…	[0.5379706 0.99257805 0.9937101 0.99656426 0.99695197 0.99754549 0.99762462 0.99744153 0.99833138 0.99801288 0.9982658 0.99839158 0.99857205 0.99861395 0.99861758 0.99860643 0.9987999 0.99878525 0.99868603 0.99879165 0.9989432 0.99894561 0.99898862 0.99885599 0.99889901 0.99901769 0.99900528 0.99914311 0.99903089 0.99901228 0.99907105 0.99895896 0.9990674 0.99910028 0.99914279 0.99926263 0.999211…
swin_alltasks_42_cyclic	Swin Transformer	[0.44266987 0.83696455 0.85579764 0.85995199 0.86022895 0.86881462 0.87583087 0.8754616 0.88247784 0.8808161 0.87776957 0.88229321 0.88367799 0.8866322 0.88229321 0.8870938 0.8832164 0.88635524 0.87832349 0.8890325 0.8851551 0.88894018 0.89170975 0.89170975 0.89346381 0.88810931 0.8905096 0.89466396 0.89494092 0.89798744 0.89734121 0.898726 0.89844904 0.89974151 0.89429468 0.898726 0.89604874 0.9…	[0.52926191 0.91687225 0.9311882 0.93510949 0.94020075 0.93985207 0.94543214 0.9483528 0.95059466 0.95125546 0.95089539 0.95182715 0.95142847 0.95454001 0.95374214 0.954887 0.95365421 0.95442822 0.95152673 0.95518949 0.95434254 0.95755733 0.95911032 0.95935 0.96081724 0.95720214 0.95912963 0.96089698 0.96062991 0.96220765 0.96189011 0.96331193 0.96170573 0.96333948 0.96173372 0.96298243 0.9638359…
swin_alltasks_42_cyclic	Swin Transformer	[0.3778626 0.96946565 0.97519084 0.97900763 0.98473282 0.95801527 0.97519084 0.98091603 0.97519084 0.98473282 0.97709924 0.98473282 0.97900763 0.98282443 0.98473282 0.97900763 0.98664122 0.97900763 0.97900763 0.97900763 0.98091603 0.97709924 0.98282443 0.97709924 0.98282443 0.97137405 0.97900763 0.97709924 0.98091603 0.97328244 0.97709924 0.97709924 0.97519084 0.98091603 0.97328244 0.96564885 0.9…	[0.50844521 0.99577264 0.99628678 0.99664858 0.99728649 0.99592497 0.99457298 0.9959821 0.99558221 0.99697229 0.9959821 0.99727697 0.9959821 0.99516329 0.99798153 0.99605827 0.99571551 0.99537275 0.99615348 0.99567743 0.99712463 0.99714367 0.9961154 0.99693421 0.99662953 0.99586785 0.99697229 0.99607731 0.99687708 0.99630582 0.99699134 0.99664858 0.9964772 0.99712463 0.99687708 0.9964772 0.996572…
swin_alltasks_42_cyclic	Swin Transformer	[0.49387519 0.94920607 0.9491997 0.94922517 0.94923153 0.94926973 0.94919333 0.94926337 0.94924427 0.9492188 0.94928883 0.94926973 0.9491997 0.94897686 0.94918697 0.94907236 0.94922517 0.94911056 0.94924427 0.9492761 0.94904053 0.94926337 0.94928247 0.94933977 0.94904053 0.9492952 0.94928883 0.94916787 0.94904053 0.9491424 0.9492188 0.9492379 0.94924427 0.94916787 0.9492952 0.94926973 0.94894503 …	[0.4917586 0.655468 0.66227372 0.68853617 0.69841264 0.70803633 0.71584659 0.71712769 0.72133287 0.72267983 0.72674305 0.72374184 0.73084821 0.72745254 0.73081569 0.73063343 0.73400318 0.73204843 0.73226647 0.73593045 0.73556601 0.74007644 0.73897669 0.73490185 0.74168335 0.73660864 0.74391442 0.74373039 0.74231305 0.74361614 0.74020088 0.74804786 0.74357503 0.7437512 0.73797507 0.74564074 0.7439…
swin_alltasks_42_cyclic	Swin Transformer	[0.111665 0.76370887 0.78265204 0.77666999 0.78963111 0.76370887 0.79062812 0.78464606 0.77068794 0.78763709 0.79162512 0.78265204 0.77268195 0.76969093 0.78364905 0.78165503 0.78065803 0.777667 0.777667 0.78364905 0.76769691 0.79661017 0.78265204 0.78265204 0.78664008 0.75672981 0.78664008 0.7886341 0.77966102 0.78564307 0.78763709 0.77966102 0.76570289 0.78464606 0.78364905 0.78364905 0.7816550…	[0.55751448 0.93466939 0.94423144 0.94241214 0.94349801 0.93537616 0.93746119 0.93882861 0.93066066 0.93339742 0.92925415 0.92961054 0.9302184 0.92412047 0.92502117 0.92385775 0.92989251 0.93128419 0.92572302 0.92493947 0.92012522 0.92468262 0.92500792 0.92522192 0.92571738 0.92208159 0.92267744 0.93256073 0.92035915 0.92635084 0.92671336 0.92436947 0.92860921 0.92444812 0.91985761 0.92713039 0.9…
swin_alltasks_42_cyclic	Swin Transformer	[0.37179487 0.8974359 0.8974359 0.91025641 0.8974359 0.88461538 0.88461538 0.8974359 0.8974359 0.91025641 0.88461538 0.88461538 0.92307692 0.91025641 0.8974359 0.8974359 0.8974359 0.8974359 0.88461538 0.8974359 0.88461538 0.8974359 0.88461538 0.88461538 0.87179487 0.88461538 0.87179487 0.8974359 0.8974359 0.8974359 0.8974359 0.88461538 0.8974359 0.8974359 0.88461538 0.8974359 0.91025641 0.9102564…	[0.44862155 0.91395155 0.93567251 0.93316625 0.89640769 0.88220551 0.90726817 0.92481203 0.94319131 0.92648287 0.9047619 0.90392648 0.89807853 0.89974937 0.89515455 0.88888889 0.91520468 0.89473684 0.85797828 0.8512949 0.87928154 0.88471178 0.85213033 0.87134503 0.85421888 0.85171261 0.8855472 0.8700919 0.86883876 0.90726817 0.91896408 0.9047619 0.91896408 0.89891395 0.88512949 0.88638262 0.95446…
swin_alltasks_42_cyclic	Swin Transformer	[0.1728972 0.90946262 0.92523364 0.95327103 0.9521028 0.95151869 0.95268692 0.94567757 0.95852804 0.95443925 0.95735981 0.95560748 0.9567757 0.9567757 0.95385514 0.9521028 0.95735981 0.96203271 0.96086449 0.95969626 0.95911215 0.95035047 0.9614486 0.96728972 0.95735981 0.96086449 0.95794393 0.96086449 0.95852804 0.95852804 0.96028037 0.95502336 0.95794393 0.96028037 0.96378505 0.95735981 0.963785…	[0.55571769 0.99390123 0.996502 0.99799347 0.99765962 0.99802696 0.99811877 0.99810719 0.99856402 0.99821257 0.99855505 0.99836055 0.99847857 0.9985083 0.99816742 0.99802167 0.99824887 0.99861824 0.99858526 0.99837583 0.99859289 0.99820706 0.9985736 0.99881412 0.99873393 0.99848372 0.99857469 0.99852072 0.99831728 0.99845987 0.99872981 0.99848323 0.99844672 0.99860161 0.9987326 0.99848297 0.99840…
swin_alltasks_42_cyclic	Swin Transformer	[0.09937888 0.86335404 0.92546584 0.98136646 0.9378882 0.98136646 0.98757764 0.95031056 0.97515528 0.98757764 0.97515528 0.9689441 0.97515528 0.97515528 0.98136646 0.99378882 0.9689441 0.98136646 0.9689441 0.98757764 0.9689441 0.95652174 0.98757764 0.98757764 0.97515528 0.9689441 0.9689441 0.98136646 0.98757764 0.9689441 0.98136646 0.98136646 0.98757764 0.98757764 0.98136646 0.98757764 0.98136646…	[0.54400768 0.99731869 0.99889826 0.99948831 0.999622 0.99929433 0.9993385 0.99825981 0.99910533 0.9993385 0.999433 0.99900775 0.99948025 0.99891633 0.99915756 0.99900775 0.99919675 0.999244 0.99887215 0.99957475 0.999244 0.9991495 0.99862975 0.999433 0.99938575 0.999433 0.99872425 0.9982579 0.99929125 0.99806275 0.9993385 0.9985825 0.99641706 0.99839657 0.996976 0.998299 0.99782957 0.996976 0.99…
swin_alltasks_42_cyclic	Swin Transformer	[0.71515152 0.83030303 0.86060606 0.84242424 0.83030303 0.82424242 0.82424242 0.82424242 0.80606061 0.84848485 0.77575758 0.83030303 0.83030303 0.83030303 0.81212121 0.79393939 0.83030303 0.83636364 0.81818182 0.80606061 0.81212121 0.84242424 0.8 0.83636364 0.84242424 0.83636364 0.81212121 0.83030303 0.79393939 0.8 0.81212121 0.79393939 0.78787879 0.80606061 0.78787879 0.8 0.80606061 0.83636364 0…	[0.51142083 0.84552846 0.88075881 0.87359659 0.88366241 0.9026326 0.89740612 0.88269454 0.88308169 0.89547038 0.85230352 0.8633372 0.90224545 0.85036779 0.87301587 0.87030585 0.88346883 0.87553233 0.88966318 0.83255904 0.83391405 0.90727836 0.85598142 0.88501742 0.87998451 0.8670151 0.85404568 0.8902439 0.88753388 0.88192025 0.84785134 0.87804878 0.87146729 0.86391792 0.88192025 0.85056136 0.9018…
swin_alltasks_42_cyclic	Swin Transformer	[0.7755102 0.86734694 0.84693878 0.73469388 0.8877551 0.87755102 0.86734694 0.83673469 0.8877551 0.86734694 0.84693878 0.86734694 0.84693878 0.78571429 0.86734694 0.85714286 0.86734694 0.87755102 0.87755102 0.86734694 0.86734694 0.85714286 0.81632653 0.76530612 0.84693878 0.80612245 0.85714286 0.79591837 0.84693878 0.74489796 0.87755102 0.82653061 0.79591837 0.78571429 0.85714286 0.86734694 0.816…	[0.44258373 0.8492823 0.83373206 0.84389952 0.87141148 0.87440191 0.83014354 0.83373206 0.82057416 0.83253589 0.80921053 0.82595694 0.82535885 0.82416268 0.86363636 0.8361244 0.81758373 0.82057416 0.81339713 0.80861244 0.78767943 0.81399522 0.83014354 0.79904306 0.80681818 0.82834928 0.82954545 0.8319378 0.82177033 0.83971292 0.86064593 0.84569378 0.82476077 0.84868421 0.82296651 0.79246411 0.824…
swin_alltasks_42_cyclic	Swin Transformer	[0.88541667 0.88541667 0.88541667 0.88541667 0.90104167 0.91666667 0.88541667 0.89583333 0.91666667 0.91666667 0.91666667 0.91666667 0.91666667 0.93229167 0.921875 0.90625 0.92708333 0.90625 0.91666667 0.91666667 0.92708333 0.91145833 0.91145833 0.93229167 0.91145833 0.91666667 0.90625 0.90625 0.91145833 0.953125 0.94270833 0.94270833 0.9375 0.93229167 0.93229167 0.9375 0.89583333 0.91145833 0.94…	[0.69171123 0.81016043 0.84839572 0.67967914 0.85935829 0.88609626 0.90347594 0.86363636 0.88235294 0.90026738 0.89545455 0.89358289 0.91096257 0.90026738 0.8815508 0.89839572 0.91818182 0.8959893 0.90909091 0.88983957 0.93770053 0.91871658 0.90935829 0.91336898 0.93101604 0.88983957 0.90026738 0.84064171 0.92245989 0.9355615 0.92754011 0.94171123 0.93743316 0.93048128 0.94438503 0.92219251 0.909…
swin_alltasks_42_cyclic	Swin Transformer	[0.6779661 0.65536723 0.7740113 0.80225989 0.81920904 0.8079096 0.80225989 0.8079096 0.79096045 0.81920904 0.82485876 0.83615819 0.84745763 0.83050847 0.81920904 0.8079096 0.84180791 0.81920904 0.81920904 0.77966102 0.83615819 0.79661017 0.83615819 0.81920904 0.85875706 0.85310734 0.81920904 0.81355932 0.78531073 0.81920904 0.82485876 0.84180791 0.74576271 0.79096045 0.82485876 0.8079096 0.802259…	[0.38000646 0.74127907 0.73223514 0.79118217 0.82122093 0.85239018 0.83349483 0.84625323 0.84932171 0.86870155 0.85901163 0.90116279 0.87758398 0.85658915 0.8498062 0.85626615 0.8499677 0.85868863 0.85658915 0.83898579 0.87322351 0.8627261 0.84916021 0.85303618 0.89454134 0.86401809 0.87806848 0.87257752 0.82380491 0.87742248 0.82655039 0.88323643 0.86595607 0.8372093 0.86805556 0.84819121 0.8339…
swin_alltasks_1337_cyclic	Swin Transformer	[0.16013595 0.90713715 0.92213115 0.93412635 0.93972411 0.94042383 0.94902039 0.95401839 0.95001999 0.95321871 0.95421831 0.95941623 0.95761695 0.96091563 0.95721711 0.95981607 0.96081567 0.96241503 0.93542583 0.96591363 0.96221511 0.96581367 0.96471411 0.96581367 0.96411435 0.96751299 0.96561375 0.96111555 0.96821271 0.96631347 0.96451419 0.96771291 0.96691323 0.96771291 0.96771291 0.96771291 0.…	[0.55311489 0.99355488 0.99542477 0.99666206 0.99703555 0.99750004 0.99778533 0.99790947 0.99789656 0.99825026 0.99825401 0.99850987 0.99855868 0.99862422 0.99849823 0.99860886 0.99869033 0.99880488 0.99808585 0.99885395 0.99883302 0.99893603 0.99894496 0.99892303 0.99903411 0.99893208 0.99903911 0.99878069 0.99911996 0.99910159 0.99907562 0.99906017 0.99903573 0.9991129 0.99901617 0.99916383 0.9…
swin_alltasks_1337_cyclic	Swin Transformer	[0.11881462 0.84056499 0.85681315 0.86438331 0.86779911 0.86955318 0.87444609 0.87315362 0.87823117 0.87610783 0.88210857 0.88413959 0.88146233 0.8808161 0.88626292 0.87795421 0.88653988 0.88810931 0.88681684 0.89060192 0.88930945 0.88783235 0.88681684 0.89060192 0.89521787 0.88977105 0.89134047 0.89392541 0.88921713 0.8963257 0.89327917 0.89531019 0.8948486 0.89567947 0.89364845 0.89752585 0.889…	[0.4441691 0.91702255 0.92895615 0.93805241 0.94004492 0.94283199 0.94508327 0.9457533 0.94819838 0.95066405 0.94937954 0.95199251 0.95221914 0.95041086 0.95606009 0.95075976 0.95515732 0.95613842 0.95681718 0.95615208 0.95707143 0.95696598 0.95676313 0.9577927 0.95779459 0.95823761 0.95763869 0.95872212 0.95806587 0.95916576 0.95915661 0.95941423 0.96182582 0.96039813 0.96083903 0.9613376 0.9607…
swin_alltasks_1337_cyclic	Swin Transformer	[0.71564885 0.97137405 0.96946565 0.97900763 0.97328244 0.97137405 0.97900763 0.97900763 0.98091603 0.97519084 0.97709924 0.98091603 0.98282443 0.97328244 0.97328244 0.98091603 0.98091603 0.97900763 0.96564885 0.97709924 0.98091603 0.97900763 0.98282443 0.97709924 0.98282443 0.97900763 0.97709924 0.96183206 0.98473282 0.97519084 0.97137405 0.96755725 0.97709924 0.97709924 0.97328244 0.97900763 0.…	[0.45307055 0.99640103 0.99602018 0.996839 0.99535371 0.99636294 0.99668666 0.99763877 0.99781015 0.99613444 0.99729601 0.99697229 0.99742931 0.99575359 0.99632486 0.9964772 0.99624869 0.99659145 0.99668666 0.99638199 0.9972008 0.99649624 0.99586785 0.99672475 0.99581072 0.99664858 0.99643911 0.99499191 0.99662953 0.99522041 0.99491574 0.99594402 0.99702942 0.99603923 0.99619156 0.99754356 0.9957…
swin_alltasks_1337_cyclic	Swin Transformer	[0.57050539 0.94919333 0.9491615 0.94921243 0.94918697 0.94914877 0.94930793 0.94926973 0.94915513 0.94919333 0.94893866 0.9492952 0.9491997 0.94925063 0.94902143 0.94922517 0.94907236 0.949257 0.94926337 0.9492952 0.94914877 0.94921243 0.9491424 0.9492952 0.94907236 0.94924427 0.94930157 0.94930793 0.94926973 0.94928247 0.94907236 0.94923153 0.9493525 0.94913603 0.94902143 0.949257 0.949257 0.94…	[0.50233009 0.64515752 0.67435275 0.68634806 0.7032019 0.70871437 0.71380872 0.71822773 0.72314193 0.72543489 0.72963346 0.72637256 0.72796676 0.73553275 0.73716146 0.73264982 0.74098123 0.73871839 0.73828579 0.73991572 0.74200243 0.74674713 0.7426785 0.7451968 0.74491962 0.74837159 0.74614309 0.7446659 0.74531583 0.74735642 0.74784803 0.74757079 0.74881685 0.75039477 0.7477491 0.75069728 0.74756…
swin_alltasks_1337_cyclic	Swin Transformer	[0.10368893 0.777667 0.78265204 0.777667 0.78265204 0.76570289 0.79561316 0.7886341 0.79062812 0.77666999 0.77866401 0.77866401 0.7886341 0.78364905 0.78165503 0.77268195 0.80957129 0.78763709 0.78763709 0.79860419 0.79062812 0.79561316 0.7996012 0.78664008 0.79062812 0.78963111 0.78564307 0.79760718 0.777667 0.7886341 0.77666999 0.7886341 0.79760718 0.77068794 0.79461615 0.78364905 0.78464606 0.…	[0.51044279 0.93542701 0.93921315 0.94185576 0.93810961 0.93683622 0.94073028 0.93595116 0.93901818 0.93366391 0.93229183 0.93468724 0.93622955 0.93327679 0.93260562 0.93226379 0.93149891 0.93411788 0.92717373 0.93168878 0.93313284 0.93406365 0.93331862 0.93393652 0.93322157 0.92998999 0.92792079 0.93183606 0.93273103 0.93600986 0.92477722 0.92903166 0.93327997 0.92469628 0.93114827 0.92880113 0.…
swin_alltasks_1337_cyclic	Swin Transformer	[0.61538462 0.8974359 0.92307692 0.91025641 0.8974359 0.91025641 0.8974359 0.91025641 0.92307692 0.91025641 0.91025641 0.92307692 0.8974359 0.8974359 0.91025641 0.8974359 0.88461538 0.93589744 0.91025641 0.8974359 0.91025641 0.91025641 0.8974359 0.92307692 0.91025641 0.92307692 0.91025641 0.91025641 0.91025641 0.91025641 0.91025641 0.92307692 0.91025641 0.91025641 0.92307692 0.91025641 0.92307692…	[0.4427736 0.89055973 0.91311612 0.92147034 0.91311612 0.93400167 0.92898914 0.92314119 0.93233083 0.90309106 0.89974937 0.92815372 0.9197995 0.89807853 0.90309106 0.8700919 0.91562239 0.90267335 0.88220551 0.92188805 0.97577277 0.91938179 0.89766082 0.91729323 0.93400167 0.893066 0.92857143 0.91144528 0.92773601 0.94444444 0.92230576 0.95572264 0.89055973 0.90517962 0.91269841 0.90768588 0.91144…
swin_alltasks_1337_cyclic	Swin Transformer	[0.17406542 0.9135514 0.93866822 0.95035047 0.95151869 0.95093458 0.95619159 0.95268692 0.95443925 0.95502336 0.96495327 0.96028037 0.96028037 0.96028037 0.95619159 0.9614486 0.96553738 0.96261682 0.96495327 0.9567757 0.95969626 0.95969626 0.9661215 0.95911215 0.95794393 0.96495327 0.96378505 0.9567757 0.95151869 0.96203271 0.95502336 0.9521028 0.95735981 0.95911215 0.95735981 0.95619159 0.953271…	[0.48652796 0.99400038 0.99726131 0.99763674 0.99816141 0.99830112 0.99826293 0.99827017 0.99820454 0.9977785 0.99849833 0.99829999 0.99816738 0.998499 0.99845351 0.9984678 0.99840686 0.99835947 0.99853461 0.99820662 0.99826305 0.99837864 0.99851119 0.99833164 0.99847319 0.99814432 0.99846044 0.99810912 0.99792531 0.99802677 0.99785017 0.99783941 0.99816411 0.99788443 0.99841842 0.99819693 0.9982…
swin_alltasks_1337_cyclic	Swin Transformer	[0.04347826 0.8136646 0.90062112 0.9378882 0.96273292 0.96273292 0.9689441 0.98136646 0.98136646 0.97515528 0.98136646 0.98136646 0.98757764 0.98757764 0.97515528 0.98757764 0.97515528 0.98136646 0.97515528 0.94409938 0.98136646 0.97515528 0.99378882 0.98136646 0.98136646 0.98136646 0.98757764 0.96273292 0.97515528 0.96273292 0.98757764 0.98136646 0.98757764 0.97515528 0.96273292 0.98136646 0.987…	[0.51162901 0.99667721 0.99982829 0.99929931 0.99926321 0.99935463 0.99897663 0.99911031 0.99929931 0.999055 0.99939381 0.99958281 1. 0.99948025 0.99957475 0.99929931 0.99948831 0.99986631 0.99906306 0.99919675 0.999433 0.99934964 0.999622 0.99919675 0.999055 0.99892131 0.99938575 0.99879569 0.99920481 0.9991495 0.99917369 0.99887406 0.99925206 0.99901581 0.99858865 0.999244 0.99938575 0.99938575…
swin_alltasks_1337_cyclic	Swin Transformer	[0.56363636 0.86060606 0.84848485 0.86060606 0.82424242 0.83636364 0.83636364 0.79393939 0.81818182 0.83030303 0.84242424 0.80606061 0.84242424 0.83636364 0.81818182 0.83030303 0.80606061 0.79393939 0.75757576 0.84242424 0.80606061 0.80606061 0.84242424 0.81212121 0.8 0.86060606 0.76363636 0.80606061 0.78787879 0.83636364 0.84242424 0.84848485 0.82424242 0.8 0.81818182 0.83636364 0.83030303 0.830…	[0.53310105 0.85520712 0.87650019 0.87650019 0.87998451 0.89295393 0.87533875 0.87591947 0.86004646 0.8190089 0.86469222 0.85481998 0.84785134 0.89043748 0.91250484 0.84823848 0.89082462 0.83507549 0.86314363 0.89547038 0.87901665 0.88327526 0.86198219 0.87611305 0.85675571 0.84804491 0.8110724 0.90011614 0.84475416 0.87766163 0.88075881 0.8902439 0.86295006 0.87437089 0.8583043 0.87650019 0.8732…
swin_alltasks_1337_cyclic	Swin Transformer	[0.2244898 0.85714286 0.87755102 0.85714286 0.85714286 0.87755102 0.85714286 0.80612245 0.82653061 0.86734694 0.85714286 0.82653061 0.79591837 0.86734694 0.85714286 0.7755102 0.79591837 0.81632653 0.86734694 0.84693878 0.82653061 0.84693878 0.82653061 0.82653061 0.83673469 0.84693878 0.79591837 0.83673469 0.87755102 0.84693878 0.80612245 0.84693878 0.84693878 0.86734694 0.7755102 0.86734694 0.836…	[0.53169856 0.85825359 0.84688995 0.81220096 0.85885167 0.8277512 0.8361244 0.82177033 0.80203349 0.82296651 0.82655502 0.82416268 0.84270335 0.82954545 0.80502392 0.83014354 0.79665072 0.80562201 0.83552632 0.80980861 0.81279904 0.83851675 0.81339713 0.8187799 0.79605263 0.81818182 0.79186603 0.78708134 0.79186603 0.81578947 0.79007177 0.83732057 0.81279904 0.77272727 0.81578947 0.79186603 0.800…
swin_alltasks_1337_cyclic	Swin Transformer	[0.88541667 0.88541667 0.890625 0.890625 0.890625 0.90104167 0.90625 0.93229167 0.91145833 0.91145833 0.90625 0.86979167 0.92708333 0.90104167 0.93229167 0.91145833 0.92708333 0.91666667 0.91145833 0.93229167 0.93229167 0.921875 0.9375 0.93229167 0.93229167 0.93229167 0.90625 0.9375 0.93229167 0.91666667 0.921875 0.93229167 0.921875 0.92708333 0.91666667 0.91666667 0.94270833 0.94270833 0.9114583…	[0.67433155 0.84197861 0.8644385 0.84224599 0.84919786 0.88048128 0.88582888 0.87754011 0.8973262 0.89812834 0.88181818 0.89411765 0.87326203 0.90320856 0.9131016 0.88903743 0.88315508 0.89331551 0.90374332 0.90454545 0.91684492 0.90481283 0.93502674 0.93208556 0.92647059 0.94251337 0.93074866 0.92967914 0.93101604 0.93262032 0.91818182 0.93903743 0.93208556 0.94331551 0.92459893 0.94385027 0.952…
swin_alltasks_1337_cyclic	Swin Transformer	[0.33898305 0.49152542 0.76836158 0.72316384 0.81355932 0.76836158 0.62146893 0.8700565 0.8079096 0.83615819 0.79096045 0.81355932 0.81355932 0.8079096 0.84180791 0.83050847 0.81920904 0.83615819 0.82485876 0.83615819 0.81355932 0.83615819 0.83050847 0.84180791 0.81355932 0.85310734 0.83050847 0.84745763 0.79096045 0.85310734 0.76271186 0.85310734 0.83050847 0.78531073 0.81355932 0.84745763 0.824…	[0.44089147 0.7625969 0.79554264 0.79473514 0.80975452 0.84916021 0.84609173 0.85691214 0.84270026 0.86127261 0.83607881 0.8619186 0.84883721 0.85109819 0.86547158 0.85917313 0.85255168 0.85400517 0.85432817 0.85497416 0.85723514 0.83947028 0.87370801 0.86337209 0.83252584 0.89114987 0.84318475 0.86740956 0.86030362 0.8751615 0.87580749 0.87919897 0.84544574 0.8630491 0.84883721 0.86563307 0.8536…
cnn_alltasks_42_cyclic	Convolutional Neural Network	[0.08766493 0.67033187 0.73410636 0.75339864 0.77608956 0.79568173 0.80917633 0.81837265 0.82007197 0.80177929 0.80467813 0.83456617 0.8512595 0.80747701 0.86235506 0.85435826 0.8627549 0.86105558 0.83276689 0.8687525 0.8652539 0.8587565 0.88054778 0.87445022 0.8757497 0.88354658 0.87295082 0.88064774 0.8732507 0.88154738 0.86705318 0.8617553 0.86945222 0.87534986 0.89044382 0.89084366 0.85935626…	[0.47703541 0.94405705 0.96490609 0.97334091 0.97629184 0.97975979 0.98110867 0.98253221 0.98317232 0.98185298 0.9825574 0.98586348 0.98683927 0.98142089 0.98808919 0.98794507 0.98864317 0.98927382 0.9847281 0.98964544 0.98913877 0.98917905 0.99090958 0.99039261 0.98987669 0.9911486 0.99072369 0.99052948 0.9906369 0.99126787 0.98932936 0.9893181 0.99053535 0.99081478 0.99243269 0.99196207 0.99038…
cnn_alltasks_42_cyclic	Convolutional Neural Network	[0.10478213 0.81323855 0.83521049 0.84822747 0.85542836 0.86225997 0.85570532 0.85238183 0.85210487 0.87241507 0.86087518 0.87343058 0.87407681 0.87518464 0.87324594 0.87435377 0.87509232 0.8808161 0.870661 0.88155465 0.88303176 0.87610783 0.88164697 0.88700148 0.87989291 0.87675406 0.88201625 0.87564623 0.8808161 0.88847858 0.88718612 0.88681684 0.88524742 0.88173929 0.88829394 0.89032496 0.8882…	[0.4767421 0.8991137 0.91900175 0.92795191 0.93389406 0.93699319 0.93803926 0.93786279 0.93494771 0.94395892 0.94214763 0.94582353 0.94518425 0.94993706 0.94963477 0.94979218 0.95098348 0.95149172 0.94941757 0.95338453 0.9531299 0.95246771 0.95311273 0.9563294 0.95483039 0.95326334 0.95550401 0.95431449 0.95515377 0.95649017 0.95691116 0.95672094 0.95686113 0.95488554 0.95812388 0.95788433 0.9571…
cnn_alltasks_42_cyclic	Convolutional Neural Network	[0.74236641 0.89122137 0.96564885 0.95801527 0.96755725 0.96374046 0.96564885 0.97709924 0.97709924 0.97137405 0.97137405 0.95419847 0.96755725 0.95419847 0.97328244 0.96946565 0.96374046 0.97900763 0.97137405 0.97709924 0.96755725 0.97519084 0.97900763 0.97709924 0.97900763 0.97900763 0.97137405 0.96183206 0.98282443 0.97328244 0.96946565 0.97709924 0.97900763 0.97900763 0.97900763 0.97900763 0.…	[0.8225745 0.99419214 0.99602018 0.99569647 0.99466819 0.99617252 0.99668666 0.99645815 0.99676283 0.99621061 0.99636294 0.99662953 0.99649624 0.99628678 0.99674379 0.99581072 0.99718176 0.99622965 0.9948967 0.9959821 0.99497286 0.99605827 0.99708655 0.99480149 0.99676283 0.99613444 0.99443968 0.99685804 0.99754356 0.99539179 0.99651528 0.99522041 0.99638199 0.99716272 0.99574407 0.99638199 0.996…
cnn_alltasks_42_cyclic	Convolutional Neural Network	[0.60104033 0.94920607 0.94921243 0.94924427 0.94923153 0.94924427 0.9492761 0.94923153 0.94920607 0.9492188 0.94907236 0.94922517 0.94925063 0.949257 0.94901506 0.9493334 0.94912967 0.9491233 0.94913603 0.94922517 0.94926337 0.9491424 0.94918697 0.94921243 0.94926973 0.94914877 0.9491615 0.949257 0.94926337 0.94926337 0.94907873 0.9489896 0.94918697 0.9492952 0.9491615 0.94930157 0.9492761 0.949…	[0.51694478 0.64599047 0.67747709 0.68484753 0.68845978 0.68928118 0.70012049 0.70439325 0.7051343 0.70944739 0.71132097 0.70976505 0.71653014 0.71645451 0.71810806 0.71928936 0.7189424 0.71973199 0.71724925 0.72299093 0.7161436 0.72033951 0.72626246 0.72494779 0.72526055 0.7216251 0.71688023 0.71838659 0.72610334 0.72699101 0.72216893 0.72586335 0.731391 0.72030517 0.72663796 0.72928038 0.725355…
cnn_alltasks_42_cyclic	Convolutional Neural Network	[0.110668 0.72382851 0.73978066 0.75174477 0.76370887 0.74376869 0.76570289 0.76071785 0.76570289 0.75074776 0.74376869 0.76071785 0.74077767 0.73978066 0.77866401 0.76071785 0.76370887 0.7666999 0.72881356 0.76969093 0.75373878 0.7557328 0.76570289 0.76969093 0.74975075 0.74277168 0.75274177 0.73579262 0.7557328 0.7557328 0.73978066 0.7666999 0.76470588 0.75274177 0.74875374 0.75772682 0.7607178…	[0.50997374 0.8953582 0.92204234 0.92655897 0.92780487 0.92404624 0.93113814 0.93217669 0.9329954 0.93117022 0.92993114 0.91904704 0.92509026 0.91803098 0.93228601 0.92415647 0.92666853 0.92749646 0.92429757 0.9292121 0.92791453 0.91844498 0.92238405 0.92447654 0.91964255 0.92526086 0.91759443 0.917684 0.9259535 0.92909206 0.92748682 0.92335771 0.92361958 0.91578776 0.91889048 0.91863701 0.918184…
cnn_alltasks_42_cyclic	Convolutional Neural Network	[0.26923077 0.8974359 0.88461538 0.88461538 0.88461538 0.88461538 0.8974359 0.8974359 0.8974359 0.87179487 0.91025641 0.8974359 0.91025641 0.88461538 0.8974359 0.91025641 0.8974359 0.88461538 0.88461538 0.87179487 0.8974359 0.88461538 0.8974359 0.88461538 0.8974359 0.8974359 0.8974359 0.88461538 0.88461538 0.88461538 0.88461538 0.8974359 0.8974359 0.84615385 0.85897436 0.8974359 0.8974359 0.89743…	[0.59314954 0.9197995 0.90893901 0.91896408 0.88638262 0.91562239 0.86549708 0.93984962 0.90601504 0.91060986 0.90142022 0.89139515 0.95071011 0.91896408 0.90559733 0.8893066 0.90893901 0.89264829 0.87886383 0.87635756 0.91562239 0.88680033 0.88512949 0.89557226 0.90893901 0.9197995 0.89473684 0.88596491 0.87886383 0.90726817 0.88262322 0.92063492 0.91269841 0.86299081 0.92648287 0.87050961 0.900…
cnn_alltasks_42_cyclic	Convolutional Neural Network	[0.13726636 0.80957944 0.87733645 0.89369159 0.89836449 0.92464953 0.91764019 0.91647196 0.92757009 0.92698598 0.93866822 0.92464953 0.9228972 0.8989486 0.92523364 0.93866822 0.92932243 0.9328271 0.92815421 0.92640187 0.93224299 0.92757009 0.94392523 0.93866822 0.92757009 0.93983645 0.93516355 0.94334112 0.93808411 0.94158879 0.94334112 0.93341121 0.94976636 0.94158879 0.94509346 0.93399533 0.944…	[0.62042961 0.97631325 0.98626995 0.99133019 0.9934408 0.9940238 0.99497262 0.99548136 0.99605881 0.99596958 0.99596947 0.99562969 0.99536549 0.99382958 0.99531067 0.99671641 0.99664735 0.9960354 0.99603815 0.99578963 0.99621433 0.99582115 0.99677823 0.99665262 0.99582582 0.99674507 0.99667225 0.9968069 0.99669577 0.9968408 0.99666286 0.99642847 0.99706351 0.99636894 0.9972468 0.99688286 0.996655…
cnn_alltasks_42_cyclic	Convolutional Neural Network	[0.08074534 0.79503106 0.90062112 0.96273292 0.93167702 0.95031056 0.9689441 0.97515528 0.98757764 0.98757764 0.91304348 0.99378882 0.99378882 0.94409938 0.99378882 0.95031056 0.96273292 0.98136646 0.99378882 0.99378882 0.95652174 0.98136646 0.9689441 0.9689441 0.95652174 0.9689441 0.96273292 0.98136646 0.99378882 0.98136646 0.9689441 0.98136646 0.97515528 0.96273292 0.98757764 0.9689441 0.987577…	[0.53931909 0.99506306 0.9992578 0.99850947 0.99888322 0.99935272 0.99929931 0.99919598 0.99879565 0.999622 0.99925323 0.99948025 0.9993385 0.9990212 0.999433 0.99940188 0.99943608 0.999433 0.999244 0.9989605 0.99891325 0.99925323 0.99893861 0.99898087 0.99869737 0.99839855 0.99825065 0.99862511 0.99900775 0.99943915 0.99883494 0.99957783 0.99924708 0.99894094 0.99929433 0.99920903 0.99957475 0.9…
cnn_alltasks_42_cyclic	Convolutional Neural Network	[0.25454545 0.87272727 0.86060606 0.84242424 0.86666667 0.86060606 0.83030303 0.81818182 0.81818182 0.82424242 0.81818182 0.81212121 0.81818182 0.80606061 0.81212121 0.78181818 0.72121212 0.84848485 0.84848485 0.84242424 0.79393939 0.8 0.81818182 0.81818182 0.85454545 0.84242424 0.84242424 0.84242424 0.83636364 0.81818182 0.8 0.80606061 0.82424242 0.78181818 0.78787879 0.78787879 0.84848485 0.824…	[0.46767325 0.85075494 0.86430507 0.87804878 0.88424313 0.85481998 0.8641115 0.83255904 0.82442896 0.85385211 0.87921022 0.87088657 0.84417344 0.88675958 0.84998064 0.83488192 0.82791328 0.86449864 0.83178475 0.82578397 0.82152536 0.8612079 0.84339915 0.88095238 0.8401084 0.85288424 0.83526907 0.80681378 0.85849787 0.84610918 0.8546264 0.85636856 0.86604723 0.82539683 0.8633372 0.86256291 0.85249…
cnn_alltasks_42_cyclic	Convolutional Neural Network	[0.2244898 0.7755102 0.87755102 0.86734694 0.87755102 0.81632653 0.85714286 0.87755102 0.87755102 0.80612245 0.84693878 0.85714286 0.87755102 0.86734694 0.73469388 0.84693878 0.84693878 0.86734694 0.84693878 0.87755102 0.8877551 0.82653061 0.84693878 0.8877551 0.86734694 0.85714286 0.84693878 0.84693878 0.87755102 0.84693878 0.84693878 0.84693878 0.83673469 0.8877551 0.87755102 0.83673469 0.79591…	[0.54126794 0.75 0.83014354 0.83851675 0.82476077 0.81698565 0.8187799 0.83014354 0.82057416 0.82535885 0.83851675 0.83313397 0.83133971 0.82416268 0.81519139 0.80801435 0.80801435 0.83253589 0.8319378 0.8145933 0.81100478 0.8361244 0.81399522 0.80203349 0.82476077 0.79784689 0.80562201 0.80921053 0.78289474 0.81937799 0.81220096 0.81100478 0.84748804 0.8145933 0.82535885 0.80861244 0.82057416 0.…
cnn_alltasks_42_cyclic	Convolutional Neural Network	[0.11979167 0.88541667 0.88541667 0.90625 0.91145833 0.90625 0.890625 0.93229167 0.91145833 0.91145833 0.92708333 0.91666667 0.921875 0.92708333 0.94270833 0.88020833 0.91666667 0.91145833 0.93229167 0.94791667 0.9375 0.9375 0.9375 0.93229167 0.921875 0.93229167 0.91666667 0.92708333 0.92708333 0.93229167 0.93229167 0.94270833 0.9375 0.93229167 0.92708333 0.94270833 0.92708333 0.93229167 0.932291…	[0.49973262 0.7855615 0.86524064 0.87165775 0.87967914 0.90213904 0.91363636 0.90882353 0.92379679 0.93636364 0.86898396 0.93262032 0.91898396 0.93262032 0.9328877 0.90614973 0.92406417 0.9355615 0.9315508 0.92967914 0.93636364 0.91229947 0.92032086 0.93529412 0.92834225 0.9315508 0.95106952 0.93636364 0.89465241 0.94973262 0.9540107 0.95106952 0.92620321 0.93262032 0.94572193 0.95427807 0.948930…
cnn_alltasks_42_cyclic	Convolutional Neural Network	[0.27118644 0.72881356 0.74576271 0.75141243 0.76836158 0.75141243 0.74576271 0.6779661 0.73446328 0.77966102 0.71751412 0.77966102 0.73446328 0.71751412 0.78531073 0.76271186 0.80225989 0.8079096 0.77966102 0.77966102 0.78531073 0.7740113 0.81355932 0.7740113 0.8079096 0.79096045 0.82485876 0.80225989 0.77966102 0.76271186 0.8079096 0.78531073 0.79096045 0.74011299 0.76271186 0.76836158 0.768361…	[0.32606589 0.7122093 0.7624354 0.75355297 0.75419897 0.75 0.82267442 0.8125 0.84253876 0.83042636 0.81088501 0.85174419 0.82913437 0.81686047 0.83365633 0.8123385 0.82832687 0.86175711 0.7881137 0.82380491 0.83074935 0.83543282 0.84544574 0.83543282 0.84043928 0.83866279 0.82671189 0.86579457 0.82978036 0.83381783 0.84043928 0.82299742 0.80959302 0.82961886 0.81153101 0.82251292 0.84366925 0.833…
cnn_alltasks_9_cyclic	Convolutional Neural Network	[0.10565774 0.63014794 0.76059576 0.77389044 0.78068772 0.81027589 0.80817673 0.82487005 0.83236705 0.85215914 0.81797281 0.80137945 0.85265894 0.79518193 0.85895642 0.8547581 0.85045982 0.85335866 0.84866054 0.84806078 0.85595762 0.8702519 0.8622551 0.8632547 0.86805278 0.85405838 0.87355058 0.87564974 0.8852459 0.8742503 0.88344662 0.88254698 0.88094762 0.88304678 0.8787485 0.88944422 0.8851459…	[0.57386107 0.93696597 0.96860286 0.97374685 0.97584916 0.97960295 0.98026276 0.98293525 0.98432624 0.98687573 0.98366485 0.98183155 0.98656944 0.98075798 0.98791653 0.98683832 0.98828525 0.98836182 0.98795172 0.98754034 0.98852072 0.98940762 0.98958508 0.98978685 0.98955124 0.98909425 0.99051209 0.99081514 0.99108749 0.9906454 0.99140991 0.99168506 0.99087674 0.99158893 0.99166086 0.99169909 0.9…
cnn_alltasks_9_cyclic	Convolutional Neural Network	[0.07957903 0.81646972 0.84001108 0.84859675 0.83825702 0.84370384 0.85985968 0.86050591 0.8473966 0.86687592 0.87315362 0.86456795 0.87149188 0.86069055 0.85441285 0.86225997 0.86964549 0.87620015 0.88109306 0.87915436 0.8788774 0.87730798 0.88395495 0.88201625 0.87952363 0.88423191 0.87869276 0.88367799 0.87703102 0.87813885 0.88257016 0.88737075 0.88607829 0.88386263 0.87130724 0.88460118 0.88…	[0.53808352 0.89585977 0.92019077 0.92892823 0.91462771 0.92744915 0.93667707 0.93903095 0.93008432 0.94188024 0.94399247 0.94361059 0.9463758 0.94268786 0.93689265 0.94848812 0.94665033 0.94989658 0.95021136 0.94997132 0.95013826 0.94890566 0.95127637 0.95244976 0.95239581 0.95612765 0.9526974 0.95483725 0.95194669 0.9529903 0.95622622 0.95705555 0.95650292 0.95768468 0.95081678 0.95679176 0.956…
cnn_alltasks_9_cyclic	Convolutional Neural Network	[0.25763359 0.95801527 0.96755725 0.95801527 0.96946565 0.96374046 0.96564885 0.96564885 0.97900763 0.97709924 0.94274809 0.98473282 0.96946565 0.96374046 0.96564885 0.97519084 0.97709924 0.96946565 0.97519084 0.97137405 0.97519084 0.97137405 0.97519084 0.97328244 0.96946565 0.97137405 0.97328244 0.97137405 0.97137405 0.97137405 0.97900763 0.97519084 0.97328244 0.96946565 0.98091603 0.97709924 0.…	[0.74671998 0.99594402 0.99573455 0.9961154 0.99622965 0.99674379 0.99579168 0.99716272 0.99672475 0.99603923 0.99609635 0.99624869 0.99655337 0.99603923 0.99565838 0.99765781 0.99746739 0.99678187 0.99609635 0.99723888 0.99567743 0.99596306 0.99676283 0.9963439 0.99609635 0.99672475 0.99491574 0.99621061 0.99723888 0.99781015 0.99750547 0.99615348 0.99640103 0.99704846 0.99552509 0.9972008 0.996…
cnn_alltasks_9_cyclic	Convolutional Neural Network	[0.31822928 0.94920607 0.9491997 0.94902143 0.9492188 0.94920607 0.9491997 0.94922517 0.9491424 0.94914877 0.9491997 0.94912967 0.94928247 0.94911056 0.94928247 0.94926973 0.94922517 0.94921243 0.94913603 0.94921243 0.94925063 0.94904053 0.94917423 0.94924427 0.94928247 0.94915513 0.94901506 0.9491997 0.94920607 0.94924427 0.94915513 0.94907236 0.94926337 0.94909783 0.94923153 0.9492188 0.9491615…	[0.52573061 0.64758963 0.6686495 0.67175388 0.68454023 0.69549616 0.69971728 0.70191791 0.7000548 0.70622167 0.70609473 0.70569619 0.71512921 0.7100843 0.71138684 0.71522352 0.72029565 0.72155807 0.71980146 0.72392371 0.71882912 0.72372564 0.72385288 0.72907286 0.72193191 0.72782997 0.72095999 0.72020558 0.72291658 0.72629648 0.72944689 0.724612 0.72667402 0.72767961 0.7323124 0.72979639 0.730431…
cnn_alltasks_9_cyclic	Convolutional Neural Network	[0.0329013 0.71385842 0.72681954 0.73978066 0.7557328 0.75473579 0.74975075 0.76171486 0.74077767 0.77168495 0.75672981 0.7666999 0.75274177 0.74875374 0.76869392 0.75672981 0.75972084 0.75174477 0.73878365 0.76470588 0.74875374 0.75074776 0.76370887 0.76071785 0.74875374 0.75174477 0.75174477 0.75772682 0.75672981 0.74875374 0.75972084 0.75473579 0.75074776 0.74675972 0.75174477 0.74975075 0.743…	[0.49378259 0.8985076 0.91586432 0.92519322 0.92748807 0.9318135 0.92922212 0.93277079 0.93413246 0.925501 0.92473375 0.92776464 0.92295423 0.91941677 0.92653449 0.92166141 0.92029537 0.92387623 0.91862354 0.92554627 0.91993056 0.91592161 0.9212821 0.92214406 0.925609 0.92553255 0.91733025 0.92488701 0.92992421 0.92232902 0.92923952 0.92332517 0.92314687 0.92294287 0.92133855 0.92107505 0.9207787…
cnn_alltasks_9_cyclic	Convolutional Neural Network	[0.26923077 0.87179487 0.84615385 0.88461538 0.88461538 0.91025641 0.88461538 0.87179487 0.85897436 0.88461538 0.87179487 0.91025641 0.91025641 0.88461538 0.88461538 0.91025641 0.91025641 0.8974359 0.8974359 0.8974359 0.91025641 0.88461538 0.8974359 0.87179487 0.91025641 0.8974359 0.8974359 0.8974359 0.84615385 0.87179487 0.85897436 0.91025641 0.8974359 0.88461538 0.91025641 0.88461538 0.8974359 …	[0.59732665 0.88638262 0.87719298 0.93233083 0.91896408 0.86173768 0.93400167 0.91186299 0.90810359 0.89431913 0.91395155 0.90643275 0.89264829 0.89640769 0.94319131 0.86925647 0.946533 0.90559733 0.92564745 0.8893066 0.86549708 0.87301587 0.9197995 0.86424394 0.9005848 0.90726817 0.89515455 0.86048454 0.87719298 0.84795322 0.84837093 0.87677527 0.87468672 0.85380117 0.90309106 0.86758563 0.90183…
cnn_alltasks_9_cyclic	Convolutional Neural Network	[0.19742991 0.8271028 0.83820093 0.88551402 0.8896028 0.85981308 0.92640187 0.92640187 0.91296729 0.9328271 0.92114486 0.9182243 0.94158879 0.92523364 0.92932243 0.93574766 0.93399533 0.93399533 0.93925234 0.92698598 0.94100467 0.92990654 0.93457944 0.9421729 0.93983645 0.93691589 0.93107477 0.9375 0.9328271 0.93866822 0.91179907 0.92873832 0.93633178 0.93808411 0.9375 0.94275701 0.93808411 0.942…	[0.52283478 0.97469732 0.98623126 0.99062236 0.99209259 0.99166027 0.99516771 0.99485633 0.99432209 0.99605781 0.99529597 0.99489087 0.99640417 0.99565233 0.99615119 0.99639337 0.9963699 0.99627566 0.99634905 0.99592333 0.99631958 0.99583446 0.99591919 0.99702792 0.99611047 0.99636573 0.99614652 0.99644264 0.99645906 0.99681543 0.99482867 0.99585629 0.99640038 0.99668435 0.99674216 0.99669667 0.9…
cnn_alltasks_9_cyclic	Convolutional Neural Network	[0.0931677 0.68322981 0.79503106 0.91304348 0.81987578 0.98757764 0.97515528 0.91925466 0.9689441 0.98757764 0.98136646 0.95652174 0.97515528 0.99378882 0.98757764 0.99378882 0.98757764 0.9689441 0.99378882 0.96273292 0.91304348 0.98136646 0.9689441 0.98757764 0.96273292 0.9689441 0.97515528 0.95652174 0.98136646 0.98136646 0.98136646 0.98136646 0.96273292 0.98136646 0.97515528 0.98757764 0.96894…	[0.34384185 0.98968321 0.99144939 0.99860282 0.99766231 0.99896624 0.99824975 0.99883026 0.99948025 0.99915756 0.99882795 0.99926013 0.99934656 0.999244 0.99934656 0.99906306 0.99954978 0.99919675 0.998677 0.99891325 0.99887523 0.999244 0.9993385 0.99943608 0.99963622 0.999811 0.9993385 0.99931046 0.999055 0.99897663 0.99910225 0.99861019 0.99865436 0.99844998 0.99943915 0.9985825 0.99815725 0.99…
cnn_alltasks_9_cyclic	Convolutional Neural Network	[0.25454545 0.81212121 0.84848485 0.83636364 0.84848485 0.83030303 0.83030303 0.83636364 0.82424242 0.83636364 0.83030303 0.86060606 0.8 0.83030303 0.83636364 0.81818182 0.83030303 0.8 0.78181818 0.81818182 0.83030303 0.83636364 0.84848485 0.77575758 0.81818182 0.81212121 0.76363636 0.8 0.79393939 0.81212121 0.80606061 0.78181818 0.77575758 0.83636364 0.77575758 0.76969697 0.84848485 0.78181818 0…	[0.37785521 0.84262485 0.86972513 0.87979094 0.87417731 0.87940379 0.89837398 0.87611305 0.88095238 0.85036779 0.81552458 0.88211382 0.85965931 0.83062331 0.83952768 0.8554007 0.86314363 0.8437863 0.85230352 0.83217189 0.85733643 0.85675571 0.82771971 0.86353078 0.85578784 0.84688347 0.81494386 0.8219125 0.8466899 0.83855981 0.83507549 0.85753 0.85346496 0.81842818 0.87224158 0.8102981 0.8437863 …
cnn_alltasks_9_cyclic	Convolutional Neural Network	[0.7755102 0.7755102 0.78571429 0.86734694 0.8877551 0.84693878 0.85714286 0.83673469 0.87755102 0.87755102 0.84693878 0.82653061 0.85714286 0.7244898 0.84693878 0.87755102 0.86734694 0.86734694 0.83673469 0.83673469 0.89795918 0.84693878 0.74489796 0.85714286 0.74489796 0.82653061 0.85714286 0.86734694 0.87755102 0.84693878 0.84693878 0.85714286 0.82653061 0.85714286 0.86734694 0.86734694 0.8673…	[0.46889952 0.72667464 0.78169856 0.82236842 0.80562201 0.80203349 0.82236842 0.8062201 0.82177033 0.8187799 0.80980861 0.79605263 0.81638756 0.82057416 0.8319378 0.84688995 0.81220096 0.81578947 0.83433014 0.83732057 0.83433014 0.84868421 0.81698565 0.84270335 0.83672249 0.82535885 0.84509569 0.80980861 0.840311 0.83791866 0.81100478 0.84150718 0.83672249 0.81220096 0.84509569 0.83552632 0.83373…
cnn_alltasks_9_cyclic	Convolutional Neural Network	[0.11979167 0.88541667 0.88541667 0.88541667 0.90625 0.90104167 0.875 0.91666667 0.890625 0.89583333 0.90104167 0.88020833 0.93229167 0.89583333 0.91145833 0.92708333 0.90104167 0.92708333 0.921875 0.92708333 0.92708333 0.91145833 0.91666667 0.91145833 0.921875 0.93229167 0.93229167 0.91666667 0.92708333 0.9375 0.92708333 0.9375 0.9375 0.92708333 0.92708333 0.94270833 0.9375 0.921875 0.9375 0.927…	[0.49786096 0.71818182 0.75935829 0.90106952 0.90240642 0.90053476 0.88342246 0.89358289 0.8855615 0.87352941 0.89064171 0.88636364 0.92673797 0.89411765 0.92727273 0.93262032 0.92486631 0.94117647 0.92219251 0.84251337 0.90374332 0.92486631 0.92459893 0.92165775 0.85508021 0.92860963 0.91016043 0.93850267 0.90775401 0.92352941 0.88101604 0.95534759 0.95454545 0.95374332 0.93823529 0.96176471 0.8…
cnn_alltasks_9_cyclic	Convolutional Neural Network	[0.72881356 0.72881356 0.69491525 0.75141243 0.75706215 0.75706215 0.74011299 0.76271186 0.72881356 0.7740113 0.79661017 0.57627119 0.80225989 0.8079096 0.79661017 0.81920904 0.7740113 0.7740113 0.80225989 0.7740113 0.80225989 0.83615819 0.71751412 0.77966102 0.72881356 0.75706215 0.76836158 0.8079096 0.79096045 0.75706215 0.79661017 0.80225989 0.77966102 0.77966102 0.80225989 0.84745763 0.734463…	[0.56637597 0.6879845 0.69395995 0.74434755 0.75322997 0.77374031 0.749677 0.78020026 0.79166667 0.82735788 0.81589147 0.77664729 0.82945736 0.80539406 0.84076227 0.82687339 0.83656331 0.83462532 0.8376938 0.81459948 0.82751938 0.82913437 0.82105943 0.85222868 0.80377907 0.83979328 0.80943152 0.84786822 0.82735788 0.81540698 0.81847545 0.83091085 0.81653747 0.82154393 0.84593023 0.85206718 0.8431…
swin_alltasks_9_cyclic	Swin Transformer	[0.11905238 0.90293882 0.91403439 0.92612955 0.93932427 0.94382247 0.94392243 0.95051979 0.94432227 0.93692523 0.95111955 0.95551779 0.95861655 0.95561775 0.95771691 0.96121551 0.96191523 0.96191523 0.96141543 0.96361455 0.96531387 0.96301479 0.95851659 0.95301879 0.96671331 0.96401439 0.96241503 0.96341463 0.96841263 0.96641343 0.96971212 0.96681327 0.96961216 0.96751299 0.96811275 0.96791283 0.…	[0.45631801 0.99286272 0.99546669 0.99625974 0.99691778 0.99749749 0.9976811 0.99799708 0.99793764 0.99719277 0.99824804 0.99825026 0.99847642 0.9985012 0.99858836 0.99881336 0.99886302 0.99885166 0.99882422 0.99888959 0.99892082 0.99899879 0.99889297 0.99855105 0.99901212 0.99901115 0.99893047 0.99897596 0.99906766 0.99918268 0.99920914 0.99913574 0.99918203 0.99914617 0.99905984 0.99921609 0.99…
swin_alltasks_9_cyclic	Swin Transformer	[0.37029173 0.82736337 0.85312038 0.86955318 0.86493722 0.86992245 0.8764771 0.88026219 0.87315362 0.88035451 0.88137001 0.87989291 0.8808161 0.88635524 0.88109306 0.88035451 0.88755539 0.88792467 0.89207903 0.88801699 0.89032496 0.89041728 0.89346381 0.88940177 0.89447932 0.89309453 0.89697194 0.89623338 0.89198671 0.89752585 0.89531019 0.89577179 0.89614106 0.89420236 0.89346381 0.89641802 0.90…	[0.49568325 0.90874641 0.92777909 0.9387283 0.93794069 0.94354932 0.94585805 0.94799239 0.94852948 0.95120808 0.95161196 0.94968134 0.95001972 0.95479301 0.95258505 0.95144254 0.95615498 0.95730819 0.95751724 0.95625561 0.95761881 0.95820685 0.95867375 0.95834171 0.95923222 0.95914529 0.96097763 0.9620036 0.96051572 0.96066532 0.96157866 0.96050373 0.96132657 0.96120401 0.96195664 0.96195996 0.96…
swin_alltasks_9_cyclic	Swin Transformer	[0.70038168 0.97137405 0.98473282 0.98091603 0.98091603 0.97328244 0.97709924 0.98473282 0.97900763 0.97519084 0.98473282 0.98664122 0.98473282 0.98664122 0.98664122 0.95992366 0.97900763 0.97137405 0.98282443 0.97328244 0.97328244 0.97709924 0.97519084 0.97900763 0.97328244 0.97519084 0.97709924 0.97900763 0.98091603 0.98473282 0.97709924 0.96946565 0.97709924 0.97900763 0.96946565 0.97328244 0.…	[0.57852042 0.99687708 0.99723888 0.99619156 0.99577264 0.99628678 0.99554413 0.996839 0.99661049 0.99643911 0.9967057 0.9970675 0.99659145 0.99570599 0.99605827 0.99661049 0.9963439 0.99699134 0.99739122 0.99560126 0.99544892 0.99588689 0.99596306 0.99510616 0.99482053 0.99447777 0.99483005 0.99443968 0.99588689 0.9935447 0.99305913 0.99409692 0.99527754 0.99515377 0.9952585 0.995487 0.99582976 …
swin_alltasks_9_cyclic	Swin Transformer	[0.44863943 0.94920607 0.94920607 0.9491997 0.94923153 0.9491806 0.94932703 0.9492379 0.94925063 0.94926973 0.9489132 0.9492379 0.949257 0.94930793 0.9491997 0.94928883 0.94924427 0.94922517 0.94912967 0.9491615 0.94914877 0.94898323 0.94902143 0.94926337 0.9491233 0.94918697 0.94926973 0.94909146 0.9490278 0.9491042 0.94920607 0.9492188 0.94928883 0.94921243 0.94917423 0.94922517 0.94916787 0.94…	[0.49961186 0.64221628 0.66615234 0.6872816 0.69997143 0.69790477 0.7154885 0.71700671 0.71979855 0.72364966 0.72336314 0.72341941 0.72554143 0.72664808 0.72404333 0.72386249 0.72980751 0.72444055 0.7266391 0.73304984 0.73413421 0.73154186 0.73309608 0.73992875 0.73731736 0.73838401 0.73929462 0.73988361 0.73986594 0.74182646 0.7440891 0.74452257 0.74366811 0.74075722 0.74522551 0.74003126 0.7426…
swin_alltasks_9_cyclic	Swin Transformer	[0.18145563 0.77168495 0.78564307 0.78963111 0.78664008 0.78963111 0.76370887 0.78763709 0.76470588 0.76769691 0.79661017 0.77666999 0.78963111 0.78963111 0.78265204 0.78763709 0.80259222 0.79062812 0.78564307 0.79561316 0.77168495 0.79062812 0.79561316 0.78763709 0.78763709 0.78065803 0.77966102 0.79661017 0.77467597 0.79162512 0.78364905 0.78763709 0.78664008 0.78265204 0.79262213 0.79461615 0.…	[0.51714716 0.92884495 0.93834954 0.94541153 0.94299431 0.94368517 0.9358067 0.93852066 0.9368666 0.93613173 0.93643217 0.93804247 0.9388554 0.93559917 0.93773196 0.93494691 0.93030238 0.93951893 0.93405105 0.93020303 0.93672675 0.9321858 0.93157087 0.93538368 0.92439573 0.92397802 0.93523647 0.93562287 0.92420451 0.92420139 0.92199483 0.9320352 0.9236267 0.92762251 0.92865325 0.92837209 0.927644…
swin_alltasks_9_cyclic	Swin Transformer	[0.64102564 0.8974359 0.84615385 0.87179487 0.91025641 0.88461538 0.87179487 0.8974359 0.88461538 0.8974359 0.88461538 0.88461538 0.92307692 0.91025641 0.92307692 0.8974359 0.91025641 0.88461538 0.91025641 0.91025641 0.88461538 0.91025641 0.88461538 0.91025641 0.88461538 0.91025641 0.91025641 0.91025641 0.91025641 0.92307692 0.92307692 0.91025641 0.92307692 0.88461538 0.91025641 0.8974359 0.89743…	[0.47619048 0.89139515 0.89640769 0.88512949 0.91269841 0.94569758 0.90893901 0.86883876 0.9005848 0.89598997 0.91478697 0.8780284 0.9273183 0.9427736 0.94152047 0.90893901 0.87426901 0.87969925 0.93650794 0.91645781 0.9160401 0.94695071 0.91353383 0.88387636 0.88972431 0.89139515 0.9047619 0.89223058 0.87677527 0.88220551 0.9390142 0.92397661 0.90893901 0.90350877 0.90977444 0.87552214 0.8684210…
swin_alltasks_9_cyclic	Swin Transformer	[0.13259346 0.93107477 0.94100467 0.94684579 0.95093458 0.95093458 0.95385514 0.95443925 0.95035047 0.95560748 0.9521028 0.95794393 0.96203271 0.95911215 0.9521028 0.95560748 0.95794393 0.95619159 0.94567757 0.95794393 0.9521028 0.95560748 0.95443925 0.96378505 0.9567757 0.96086449 0.95327103 0.95794393 0.95852804 0.95268692 0.9614486 0.96086449 0.9614486 0.9614486 0.95560748 0.95735981 0.9573598…	[0.51650217 0.99532644 0.99676804 0.99783582 0.99808815 0.99820805 0.99808655 0.99841911 0.99785304 0.99833503 0.99834902 0.99841525 0.99852046 0.99833646 0.99815438 0.99828666 0.99872746 0.99866896 0.9986613 0.99857111 0.99847541 0.99838073 0.99844825 0.998455 0.99820996 0.99844802 0.99846909 0.9981895 0.99868439 0.99826052 0.99866409 0.99857283 0.99875149 0.9987642 0.99856702 0.99853625 0.99840…
swin_alltasks_9_cyclic	Swin Transformer	[0.11180124 0.86335404 0.86335404 0.88198758 0.94409938 0.95031056 0.9689441 0.97515528 0.97515528 0.98136646 0.96273292 0.98136646 0.98136646 0.98757764 0.97515528 0.95652174 0.98757764 0.98136646 0.99378882 0.98757764 0.98136646 0.98136646 0.96273292 0.97515528 0.98136646 0.98757764 0.98136646 0.98757764 0.99378882 0.97515528 0.98136646 0.98136646 0.98136646 0.97515528 0.98757764 0.97515528 0.9…	[0.43833394 0.9986919 0.99800366 0.99926628 0.99938575 0.99958281 1. 0.99976375 0.99938575 0.99985825 0.99949256 0.999433 0.99938575 0.99948025 0.99900775 0.99871658 0.999244 0.99906306 0.99966925 0.99985825 0.999811 0.999811 0.99939381 0.99938575 0.9995275 0.999244 0.99900775 0.9993385 0.99929125 0.9995275 0.9991495 0.9993385 0.99976375 0.998866 0.99966925 0.99667867 0.99938575 0.9993385 0.99933…
swin_alltasks_9_cyclic	Swin Transformer	[0.46060606 0.83636364 0.79393939 0.83030303 0.83030303 0.83030303 0.81818182 0.82424242 0.78787879 0.81818182 0.83030303 0.81212121 0.81212121 0.78787879 0.83636364 0.83030303 0.79393939 0.77575758 0.78181818 0.80606061 0.83030303 0.79393939 0.83030303 0.78181818 0.81818182 0.8 0.80606061 0.81818182 0.76969697 0.8 0.81818182 0.83030303 0.82424242 0.73939394 0.82424242 0.78181818 0.75757576 0.806…	[0.43612079 0.87127371 0.85985288 0.86740225 0.85617499 0.81726674 0.83972125 0.8633372 0.83759195 0.82017034 0.87166086 0.87146729 0.84572203 0.85269067 0.86062718 0.88869532 0.86488579 0.86062718 0.86488579 0.85946574 0.89276036 0.86082075 0.86391792 0.88985676 0.86024003 0.88559814 0.81475029 0.86295006 0.85888502 0.85753 0.85094851 0.88482385 0.86101432 0.843012 0.88269454 0.84417344 0.882113…
swin_alltasks_9_cyclic	Swin Transformer	[0.7755102 0.86734694 0.84693878 0.86734694 0.8877551 0.83673469 0.82653061 0.74489796 0.73469388 0.84693878 0.86734694 0.84693878 0.7755102 0.83673469 0.85714286 0.82653061 0.82653061 0.83673469 0.85714286 0.84693878 0.84693878 0.85714286 0.84693878 0.82653061 0.86734694 0.82653061 0.86734694 0.86734694 0.83673469 0.84693878 0.85714286 0.8877551 0.83673469 0.84693878 0.8877551 0.83673469 0.88775…	[0.44916268 0.80203349 0.79366029 0.84330144 0.83911483 0.84808612 0.83851675 0.79904306 0.83791866 0.83373206 0.84210526 0.80322967 0.79964115 0.80442584 0.78528708 0.78229665 0.81160287 0.84090909 0.82356459 0.81758373 0.82595694 0.83313397 0.82236842 0.83253589 0.85047847 0.83014354 0.82535885 0.79605263 0.84090909 0.83433014 0.81339713 0.82356459 0.80921053 0.80980861 0.84389952 0.8104067 0.8…
swin_alltasks_9_cyclic	Swin Transformer	[0.88541667 0.88541667 0.90104167 0.921875 0.88020833 0.91145833 0.92708333 0.90625 0.88020833 0.92708333 0.90625 0.93229167 0.921875 0.921875 0.92708333 0.92708333 0.89583333 0.90625 0.89583333 0.92708333 0.93229167 0.93229167 0.94270833 0.953125 0.921875 0.90104167 0.9375 0.9375 0.94791667 0.94270833 0.94270833 0.9375 0.93229167 0.94270833 0.94270833 0.953125 0.94270833 0.92708333 0.94270833 0.…	[0.41390374 0.83368984 0.89652406 0.89679144 0.90641711 0.89251337 0.90534759 0.88609626 0.73582888 0.87486631 0.87032086 0.91497326 0.87192513 0.90855615 0.92032086 0.90695187 0.92486631 0.9197861 0.92700535 0.93663102 0.94358289 0.93850267 0.92513369 0.94064171 0.94518717 0.9328877 0.94438503 0.9473262 0.95481283 0.95374332 0.94037433 0.94358289 0.9473262 0.95427807 0.95053476 0.96818182 0.9598…
swin_alltasks_9_cyclic	Swin Transformer	[0.27118644 0.75141243 0.76836158 0.74576271 0.76271186 0.77966102 0.72881356 0.82485876 0.81920904 0.81920904 0.81355932 0.79661017 0.82485876 0.81920904 0.79096045 0.83615819 0.83615819 0.85310734 0.71751412 0.82485876 0.82485876 0.81355932 0.81920904 0.85310734 0.83615819 0.84180791 0.79661017 0.82485876 0.83050847 0.81355932 0.85310734 0.77966102 0.83050847 0.83050847 0.81355932 0.80225989 0.…	[0.41618217 0.77793928 0.7869832 0.78294574 0.80119509 0.83317183 0.84754522 0.82978036 0.85125969 0.85691214 0.82816537 0.86531008 0.8244509 0.87790698 0.83268734 0.86434109 0.88339793 0.88420543 0.86030362 0.86563307 0.86983204 0.8871124 0.84383075 0.87677649 0.86870155 0.85917313 0.84431525 0.84835271 0.86385659 0.83204134 0.85610465 0.8252584 0.83220284 0.89147287 0.84835271 0.85917313 0.8406…
cnn_alltasks_9000_cyclic	Convolutional Neural Network	[0.11555378 0.60985606 0.73580568 0.71601359 0.78958417 0.79258297 0.78778489 0.82786885 0.82397041 0.80537785 0.80627749 0.84226309 0.80977609 0.80737705 0.83476609 0.84966014 0.85895642 0.86135546 0.82546981 0.84666134 0.86855258 0.85515794 0.85315874 0.84686126 0.8727509 0.88194722 0.87405038 0.87165134 0.86065574 0.88444622 0.8512595 0.87754898 0.88654538 0.87185126 0.8792483 0.89354258 0.894…	[0.47024256 0.93373997 0.9653623 0.96449379 0.97567288 0.9778556 0.97799296 0.98253756 0.98269647 0.98186837 0.9814769 0.98562412 0.9839914 0.98153564 0.98585993 0.98698597 0.98859235 0.98782957 0.98624793 0.98703751 0.98971737 0.9886218 0.98853328 0.98706268 0.99016596 0.99104775 0.99099236 0.99081538 0.98930921 0.9918642 0.98895792 0.99167878 0.99174378 0.9916725 0.99150935 0.9924693 0.99263613…
cnn_alltasks_9000_cyclic	Convolutional Neural Network	[0.07957903 0.82053176 0.82256278 0.84776588 0.85432053 0.85838257 0.85505908 0.86604505 0.86567578 0.86105982 0.86189069 0.86955318 0.8590288 0.86493722 0.87703102 0.85810561 0.87970827 0.87204579 0.87832349 0.87813885 0.88330871 0.88100074 0.87638479 0.87730798 0.87555391 0.87444609 0.88146233 0.88607829 0.88183161 0.88367799 0.88312408 0.88247784 0.88810931 0.88737075 0.8846935 0.88063146 0.88…	[0.51541347 0.89935393 0.91626945 0.92443894 0.93216667 0.9353202 0.93711614 0.94116448 0.94416564 0.94158481 0.94382734 0.94459196 0.94387655 0.94645907 0.94928392 0.94499552 0.95058259 0.9488477 0.95309193 0.9521602 0.95412438 0.95316078 0.95472207 0.95264199 0.95247132 0.95190106 0.95570418 0.95537986 0.95614614 0.95775212 0.95476675 0.95539193 0.95655727 0.95810238 0.95617313 0.95879356 0.958…
cnn_alltasks_9000_cyclic	Convolutional Neural Network	[0.74236641 0.96564885 0.97137405 0.97519084 0.97709924 0.97137405 0.97709924 0.97900763 0.96946565 0.97709924 0.97709924 0.97709924 0.97519084 0.96564885 0.97709924 0.95801527 0.96183206 0.97709924 0.97137405 0.97709924 0.97709924 0.97137405 0.97328244 0.97328244 0.97137405 0.97519084 0.97709924 0.97137405 0.96755725 0.97900763 0.97328244 0.97137405 0.97137405 0.97137405 0.97709924 0.97900763 0.…	[0.46910407 0.99428735 0.99541083 0.99790536 0.9973341 0.99741026 0.99716272 0.99697229 0.99624869 0.99775302 0.99742931 0.99803866 0.9970675 0.99718176 0.99697229 0.99758164 0.99758164 0.99754356 0.99685804 0.99531562 0.99702942 0.99718176 0.99721984 0.99577264 0.99666762 0.99819099 0.99761973 0.99771494 0.99588689 0.99550605 0.99704846 0.99760069 0.99678187 0.99632486 0.99758164 0.99716272 0.99…
cnn_alltasks_9000_cyclic	Convolutional Neural Network	[0.62415163 0.94896413 0.94899596 0.94921243 0.94919333 0.9491997 0.949066 0.94920607 0.94923153 0.94907873 0.9492188 0.94919333 0.9491615 0.9491997 0.94932703 0.9491997 0.9491424 0.94928247 0.94933977 0.9489323 0.94924427 0.94912967 0.9492188 0.94925063 0.94909783 0.9493143 0.94923153 0.9493716 0.9492379 0.9491424 0.94899596 0.9490469 0.9491997 0.94928247 0.948875 0.9492952 0.9491806 0.94915513 …	[0.51280896 0.65311436 0.67232643 0.68131928 0.68878873 0.68918245 0.69538846 0.70182424 0.70831843 0.71022218 0.70999965 0.70556379 0.70836729 0.71124219 0.71750737 0.7171313 0.72065635 0.71881861 0.71675216 0.71635724 0.72451697 0.7179971 0.71753574 0.71967471 0.72223177 0.72409379 0.73238051 0.72070358 0.72777305 0.72918219 0.72583313 0.72788348 0.72708684 0.72685309 0.72723275 0.73067191 0.72…
cnn_alltasks_9000_cyclic	Convolutional Neural Network	[0.05184447 0.70787637 0.72981057 0.74875374 0.75274177 0.77367896 0.74775673 0.74177468 0.7666999 0.77068794 0.75872383 0.76869392 0.71984048 0.77168495 0.73479561 0.7557328 0.75772682 0.7557328 0.74675972 0.74975075 0.76271186 0.76570289 0.76370887 0.74775673 0.73778664 0.77068794 0.75074776 0.7666999 0.75872383 0.75274177 0.75972084 0.76470588 0.73778664 0.74975075 0.75373878 0.75972084 0.7746…	[0.54184701 0.89166202 0.91567921 0.91936318 0.92788692 0.92893245 0.92538298 0.93251127 0.93305841 0.93292705 0.92871576 0.93045451 0.92529935 0.93082937 0.92016061 0.92311699 0.92315326 0.92277735 0.91840373 0.9154046 0.9183388 0.92259788 0.92183837 0.91192411 0.91473981 0.92136746 0.92231086 0.92327534 0.92274023 0.91855851 0.92600711 0.91829398 0.91968077 0.91657538 0.92232202 0.91414681 0.92…
cnn_alltasks_9000_cyclic	Convolutional Neural Network	[0.26923077 0.87179487 0.8974359 0.8974359 0.88461538 0.8974359 0.91025641 0.8974359 0.8974359 0.88461538 0.8974359 0.87179487 0.8974359 0.8974359 0.8974359 0.87179487 0.8974359 0.88461538 0.8974359 0.85897436 0.91025641 0.88461538 0.91025641 0.91025641 0.91025641 0.8974359 0.91025641 0.8974359 0.8974359 0.8974359 0.8974359 0.91025641 0.8974359 0.88461538 0.91025641 0.88461538 0.8974359 0.9102564…	[0.4085213 0.82706767 0.89557226 0.87552214 0.95572264 0.89640769 0.90893901 0.90225564 0.87050961 0.87218045 0.88805347 0.88137009 0.893066 0.8968254 0.87719298 0.87719298 0.9160401 0.89515455 0.88638262 0.89891395 0.9005848 0.89974937 0.90935673 0.88262322 0.89473684 0.88053467 0.89223058 0.9005848 0.85213033 0.93316625 0.90392648 0.90225564 0.893066 0.893066 0.8663325 0.91144528 0.88220551 0.8…
cnn_alltasks_9000_cyclic	Convolutional Neural Network	[0.09404206 0.82593458 0.87558411 0.84754673 0.88843458 0.9135514 0.91121495 0.91179907 0.93165888 0.91764019 0.92990654 0.92348131 0.91471963 0.92523364 0.92757009 0.91764019 0.9375 0.94334112 0.92464953 0.92990654 0.92815421 0.93574766 0.93341121 0.92464953 0.92815421 0.94392523 0.9375 0.93691589 0.93866822 0.94275701 0.93574766 0.94626168 0.9421729 0.94509346 0.9328271 0.9421729 0.94392523 0.9…	[0.53577522 0.97688385 0.98852234 0.98965068 0.99142952 0.99372854 0.99407529 0.994903 0.99547237 0.99546229 0.99564948 0.99553325 0.9952196 0.99566677 0.99570358 0.99594629 0.99661507 0.99693531 0.99632635 0.99624539 0.99635945 0.99657331 0.99647445 0.9947572 0.99559827 0.99702787 0.9968667 0.99675429 0.99667781 0.99748925 0.99654548 0.9974665 0.99695168 0.99691142 0.99672321 0.99745795 0.996792…
cnn_alltasks_9000_cyclic	Convolutional Neural Network	[0.08074534 0.73913043 0.78881988 0.88819876 0.95652174 0.9378882 0.9689441 0.94409938 0.98136646 0.95031056 0.98136646 0.97515528 0.97515528 0.98136646 0.98757764 0.95652174 0.96273292 0.97515528 0.98136646 0.95652174 0.95652174 0.97515528 0.98136646 0.9378882 0.99378882 0.95031056 0.9689441 0.97515528 0.97515528 0.97515528 0.9689441 0.98136646 0.98136646 0.97515528 0.97515528 0.96273292 0.97515…	[0.50405107 0.98663899 0.99617543 0.99712468 0.99948025 0.99871154 0.99874688 0.99871769 0.999811 0.999433 0.99875073 0.99977988 0.99862396 0.99907227 0.99948025 0.99920097 0.9991587 0.99938575 0.99957475 0.99875385 0.99907537 0.99976683 0.99938575 0.99854331 0.999244 0.99868396 0.9984469 0.999433 0.99798438 0.99726565 0.999055 0.99938575 0.99910225 0.99815725 0.99884719 0.9990139 0.997921 0.9994…
cnn_alltasks_9000_cyclic	Convolutional Neural Network	[0.25454545 0.89090909 0.87272727 0.86666667 0.86666667 0.86060606 0.86666667 0.81212121 0.87272727 0.83030303 0.85454545 0.86060606 0.84848485 0.87272727 0.80606061 0.83636364 0.84242424 0.78787879 0.83030303 0.81212121 0.83636364 0.86060606 0.79393939 0.82424242 0.78787879 0.84848485 0.86060606 0.81818182 0.81818182 0.81212121 0.82424242 0.83636364 0.80606061 0.81212121 0.86666667 0.82424242 0.…	[0.55749129 0.85598142 0.86585366 0.88250097 0.86178862 0.84610918 0.86837011 0.87804878 0.83662408 0.86391792 0.88114595 0.8401084 0.8583043 0.85056136 0.85946574 0.86759582 0.8401084 0.83855981 0.85714286 0.82326752 0.87166086 0.86062718 0.86507937 0.88714673 0.86449864 0.83855981 0.87262873 0.86062718 0.86295006 0.85927216 0.85559427 0.81920248 0.86140147 0.85036779 0.81707317 0.86759582 0.831…
cnn_alltasks_9000_cyclic	Convolutional Neural Network	[0.7755102 0.79591837 0.8877551 0.70408163 0.87755102 0.83673469 0.85714286 0.75510204 0.87755102 0.8877551 0.8877551 0.83673469 0.8877551 0.85714286 0.86734694 0.84693878 0.84693878 0.82653061 0.80612245 0.81632653 0.87755102 0.87755102 0.82653061 0.84693878 0.86734694 0.89795918 0.83673469 0.84693878 0.87755102 0.85714286 0.86734694 0.87755102 0.8877551 0.8877551 0.85714286 0.82653061 0.8673469…	[0.45514354 0.82894737 0.80741627 0.79485646 0.80980861 0.82117225 0.81997608 0.82117225 0.81698565 0.81698565 0.81937799 0.81997608 0.81638756 0.82535885 0.83313397 0.8145933 0.82715311 0.81578947 0.81399522 0.82057416 0.80382775 0.82595694 0.83014354 0.80980861 0.83433014 0.81937799 0.8187799 0.8187799 0.85406699 0.85107656 0.85107656 0.82595694 0.82117225 0.82834928 0.82296651 0.8277512 0.8014…
cnn_alltasks_9000_cyclic	Convolutional Neural Network	[0.11979167 0.88541667 0.88541667 0.88541667 0.90104167 0.88541667 0.92708333 0.88541667 0.90625 0.91145833 0.921875 0.921875 0.89583333 0.91145833 0.9375 0.92708333 0.93229167 0.93229167 0.88541667 0.91145833 0.90104167 0.91666667 0.91666667 0.91666667 0.921875 0.91666667 0.90104167 0.91666667 0.9375 0.93229167 0.93229167 0.92708333 0.91145833 0.9375 0.91666667 0.93229167 0.92708333 0.93229167 0…	[0.52245989 0.77326203 0.79705882 0.64759358 0.89304813 0.91604278 0.88235294 0.86069519 0.8526738 0.92433155 0.92914439 0.90106952 0.88983957 0.93315508 0.91042781 0.91898396 0.92219251 0.93796791 0.89144385 0.9197861 0.93502674 0.90855615 0.92620321 0.77700535 0.95454545 0.94224599 0.91818182 0.88128342 0.94385027 0.94385027 0.94652406 0.95 0.88074866 0.95641711 0.94037433 0.92673797 0.96470588…
cnn_alltasks_9000_cyclic	Convolutional Neural Network	[0.72881356 0.72881356 0.76271186 0.75706215 0.71751412 0.78531073 0.78531073 0.79096045 0.8079096 0.77966102 0.8079096 0.79096045 0.76836158 0.77966102 0.81355932 0.81920904 0.79661017 0.80225989 0.80225989 0.78531073 0.7740113 0.72881356 0.79096045 0.79096045 0.79096045 0.77966102 0.80225989 0.80225989 0.77966102 0.75706215 0.80225989 0.81920904 0.80225989 0.80225989 0.79096045 0.79096045 0.807…	[0.56556848 0.74483204 0.72852067 0.74370155 0.76921835 0.76501938 0.75888243 0.81637597 0.81605297 0.8125 0.80959302 0.82784238 0.81088501 0.76405039 0.81815245 0.81330749 0.80103359 0.82929587 0.83042636 0.82978036 0.83091085 0.79618863 0.8002261 0.77648579 0.79408915 0.82574289 0.86531008 0.85788114 0.78989018 0.85109819 0.80943152 0.85497416 0.8255814 0.82299742 0.80717054 0.78456072 0.840277…
swin_alltasks_9001_cyclic	Swin Transformer	[0.11595362 0.9042383 0.91383447 0.93282687 0.93472611 0.94382247 0.94252299 0.94732107 0.94602159 0.95431827 0.94822071 0.95361855 0.95851659 0.95681727 0.95801679 0.95741703 0.95971611 0.96051579 0.96351459 0.96151539 0.96261495 0.96291483 0.96301479 0.96221511 0.96351459 0.96391443 0.96561375 0.96751299 0.96421431 0.96541383 0.96761295 0.96911236 0.96551379 0.96721311 0.96911236 0.96881248 0.9…	[0.52379803 0.99325632 0.99509992 0.99656139 0.9970314 0.99759157 0.99746452 0.99788667 0.99783996 0.99814952 0.99800447 0.99823007 0.99859945 0.99855885 0.99863731 0.99863544 0.99867815 0.99875253 0.99883189 0.99882483 0.99877671 0.9988329 0.99885074 0.99886275 0.99901557 0.99900381 0.99903066 0.99913074 0.9989985 0.99900198 0.99914598 0.99904916 0.99909238 0.9991441 0.99909609 0.99913069 0.9991…
swin_alltasks_9001_cyclic	Swin Transformer	[0.24769202 0.82810192 0.85099705 0.86244461 0.86604505 0.87204579 0.87481536 0.87601551 0.87527696 0.8832164 0.87490768 0.88173929 0.88478582 0.88589365 0.88718612 0.8909712 0.88764771 0.88967873 0.88589365 0.88949409 0.89041728 0.88700148 0.88912482 0.89503323 0.89558715 0.88672452 0.89503323 0.89457164 0.89300222 0.88967873 0.89891064 0.89604874 0.89909527 0.89078656 0.89170975 0.89669498 0.89…	[0.52493302 0.91288806 0.92904047 0.93609216 0.93960684 0.9454911 0.94495798 0.94735318 0.9488488 0.95075978 0.9464262 0.95142744 0.95334446 0.95351718 0.95288822 0.95628158 0.95543159 0.95688349 0.95444968 0.95471059 0.95671592 0.95713396 0.95612919 0.95918722 0.96093562 0.95738731 0.95922816 0.96075754 0.95898921 0.96026388 0.96109444 0.96085287 0.96262046 0.95895571 0.95822502 0.96047915 0.960…
swin_alltasks_9001_cyclic	Swin Transformer	[0.53244275 0.97519084 0.98091603 0.96946565 0.97900763 0.97900763 0.98473282 0.97137405 0.97709924 0.97328244 0.96946565 0.97900763 0.97328244 0.98091603 0.98282443 0.98091603 0.97900763 0.98282443 0.97900763 0.97519084 0.97519084 0.97709924 0.97709924 0.97900763 0.98282443 0.98091603 0.97900763 0.98091603 0.97137405 0.97900763 0.98091603 0.98091603 0.98473282 0.98282443 0.98282443 0.98282443 0.…	[0.54731029 0.99615348 0.99731505 0.99596306 0.99624869 0.99624869 0.9961154 0.99541083 0.99535371 0.99563934 0.99571551 0.99522041 0.9963439 0.99674379 0.99708655 0.99664858 0.99721984 0.99782919 0.99716272 0.99668666 0.99725793 0.99674379 0.99630582 0.99624869 0.99662953 0.99516329 0.99438256 0.99586785 0.99651528 0.99517281 0.99470627 0.99591545 0.99687708 0.99721984 0.99687708 0.99737218 0.99…
swin_alltasks_9001_cyclic	Swin Transformer	[0.56653891 0.94920607 0.9491997 0.94917423 0.94920607 0.949066 0.94921243 0.94921243 0.94923153 0.94920607 0.9492952 0.94926973 0.94915513 0.9492379 0.94915513 0.94907873 0.94919333 0.94926337 0.94909783 0.94920607 0.94928247 0.94928883 0.9491806 0.9491424 0.94914877 0.94911056 0.94907236 0.94917423 0.94915513 0.94911056 0.94919333 0.94916787 0.9490469 0.94921243 0.94925063 0.9490851 0.949066 0.…	[0.51460864 0.63512283 0.66735157 0.69285676 0.69919889 0.70938622 0.71022114 0.71486388 0.71906033 0.71952154 0.7210049 0.72162388 0.72808575 0.72715771 0.72773463 0.73002211 0.73152358 0.73095897 0.72982361 0.7341313 0.73303576 0.73107839 0.7325892 0.73840457 0.73885818 0.73709824 0.73743794 0.74218131 0.73942556 0.7406765 0.73975911 0.74003835 0.74192497 0.74014673 0.74069888 0.74330896 0.7414…
swin_alltasks_9001_cyclic	Swin Transformer	[0.31804586 0.78464606 0.78165503 0.78763709 0.77467597 0.78763709 0.76969093 0.78464606 0.78165503 0.78564307 0.77467597 0.77467597 0.78065803 0.77467597 0.75972084 0.77268195 0.76869392 0.78364905 0.77367896 0.78464606 0.77966102 0.76370887 0.78065803 0.78265204 0.78364905 0.77367896 0.75872383 0.77866401 0.77567298 0.78364905 0.78564307 0.77666999 0.78165503 0.79262213 0.78464606 0.78165503 0.…	[0.52753448 0.93074879 0.93918987 0.9409146 0.93797398 0.93750383 0.93377658 0.94074758 0.93416277 0.93806078 0.93029294 0.92821489 0.92923448 0.9305472 0.93442377 0.93265564 0.93079674 0.93067219 0.93220141 0.927339 0.92849953 0.92886273 0.92971791 0.92986803 0.93042682 0.92643242 0.92242381 0.92181924 0.92256756 0.9230922 0.92416701 0.92797634 0.92240972 0.9235436 0.92623869 0.9260039 0.9262559…
swin_alltasks_9001_cyclic	Swin Transformer	[0.32051282 0.8974359 0.93589744 0.91025641 0.8974359 0.91025641 0.88461538 0.92307692 0.88461538 0.91025641 0.91025641 0.88461538 0.88461538 0.88461538 0.8974359 0.92307692 0.87179487 0.88461538 0.87179487 0.88461538 0.87179487 0.8974359 0.8974359 0.88461538 0.8974359 0.8974359 0.88461538 0.92307692 0.91025641 0.91025641 0.91025641 0.91025641 0.91025641 0.8974359 0.92307692 0.91025641 0.8974359 …	[0.41353383 0.91311612 0.9197995 0.91562239 0.9197995 0.95906433 0.92230576 0.92063492 0.92188805 0.94736842 0.89891395 0.89473684 0.93567251 0.88805347 0.90392648 0.90810359 0.88345865 0.90350877 0.9047619 0.88596491 0.89766082 0.90100251 0.87176274 0.87426901 0.86382623 0.89891395 0.8512949 0.85004177 0.87468672 0.893066 0.87510443 0.88888889 0.89473684 0.86048454 0.88011696 0.85254804 0.851712…
swin_alltasks_9001_cyclic	Swin Transformer	[0.1536215 0.9328271 0.93457944 0.95093458 0.95268692 0.95035047 0.95852804 0.95794393 0.94918224 0.94859813 0.94976636 0.96495327 0.95385514 0.96028037 0.95619159 0.9567757 0.9567757 0.95619159 0.96028037 0.96028037 0.95560748 0.96261682 0.95911215 0.95151869 0.9567757 0.95969626 0.95911215 0.96320093 0.95619159 0.96203271 0.96086449 0.95852804 0.95268692 0.95852804 0.96378505 0.95852804 0.96320…	[0.49723639 0.99589904 0.9969019 0.99780236 0.99802268 0.99786613 0.99826027 0.99832196 0.99814576 0.99832931 0.99833536 0.99865191 0.99847569 0.99865264 0.99835084 0.99850025 0.998152 0.99840235 0.99861005 0.99840024 0.99829364 0.99855949 0.99860354 0.9981271 0.9984765 0.99815623 0.9983184 0.99858746 0.99809011 0.99846005 0.99867526 0.99866182 0.99851956 0.99834248 0.99859516 0.9986226 0.9987145…
swin_alltasks_9001_cyclic	Swin Transformer	[0.0931677 0.8447205 0.9689441 0.99378882 0.9689441 0.98136646 0.98757764 0.98136646 0.97515528 0.98757764 0.99378882 0.98136646 0.97515528 0.99378882 0.98136646 0.98757764 0.98757764 0.99378882 0.98136646 0.98136646 0.98757764 0.9378882 0.9689441 0.98757764 0.98136646 0.95652174 0.98136646 0.98136646 0.99378882 0.97515528 0.98757764 0.96273292 0.9378882 0.96273292 0.96273292 0.97515528 0.9813664…	[0.61098914 0.99852219 0.99925822 0.99938575 0.99953673 0.99995275 0.99985825 0.99967233 0.9995275 0.99966925 0.999811 0.99938883 0.99981906 0.99938575 0.99938575 0.99985825 0.999244 0.99966925 0.99929125 0.999055 0.99862975 0.99814274 0.99887215 0.99910225 0.99929125 0.99915873 0.99881875 0.99929125 0.99929125 0.99957475 0.9983935 0.999244 0.99862975 0.999433 0.9989605 0.99919675 0.99919675 0.99…
swin_alltasks_9001_cyclic	Swin Transformer	[0.26060606 0.85454545 0.84242424 0.84848485 0.83636364 0.83030303 0.82424242 0.81212121 0.8 0.89090909 0.78181818 0.83030303 0.80606061 0.80606061 0.79393939 0.79393939 0.80606061 0.80606061 0.86060606 0.81212121 0.82424242 0.77575758 0.82424242 0.84848485 0.8 0.83030303 0.8 0.82424242 0.81818182 0.79393939 0.81212121 0.8 0.78181818 0.78787879 0.81818182 0.81818182 0.78787879 0.80606061 0.836363…	[0.60569106 0.86759582 0.88830817 0.87553233 0.90418118 0.88675958 0.8815331 0.90572977 0.90398761 0.87262873 0.86101432 0.88463027 0.88346883 0.81455672 0.87959737 0.8844367 0.89508324 0.88559814 0.88482385 0.86159504 0.85869144 0.85869144 0.87785521 0.8604336 0.88695316 0.86507937 0.88888889 0.86798297 0.86837011 0.88927604 0.87591947 0.84281843 0.86759582 0.83391405 0.91444057 0.88211382 0.855…
swin_alltasks_9001_cyclic	Swin Transformer	[0.7755102 0.80612245 0.87755102 0.79591837 0.84693878 0.81632653 0.81632653 0.83673469 0.83673469 0.87755102 0.86734694 0.79591837 0.86734694 0.87755102 0.87755102 0.83673469 0.87755102 0.85714286 0.87755102 0.83673469 0.8877551 0.82653061 0.8877551 0.81632653 0.80612245 0.80612245 0.83673469 0.83673469 0.81632653 0.86734694 0.81632653 0.87755102 0.84693878 0.80612245 0.86734694 0.84693878 0.836…	[0.44736842 0.83133971 0.84210526 0.84090909 0.85645933 0.80801435 0.85645933 0.84330144 0.81160287 0.79485646 0.82715311 0.85885167 0.81399522 0.82476077 0.82476077 0.82715311 0.79066986 0.8187799 0.8145933 0.82296651 0.85705742 0.83732057 0.82715311 0.81399522 0.81220096 0.7972488 0.79844498 0.83911483 0.84808612 0.77811005 0.79904306 0.8277512 0.80442584 0.80322967 0.78767943 0.80562201 0.8247…
swin_alltasks_9001_cyclic	Swin Transformer	[0.88541667 0.88541667 0.88541667 0.90104167 0.89583333 0.921875 0.91145833 0.90104167 0.91145833 0.90625 0.91666667 0.875 0.921875 0.90104167 0.94270833 0.92708333 0.92708333 0.92708333 0.9375 0.921875 0.91666667 0.921875 0.94270833 0.91145833 0.9375 0.91666667 0.890625 0.9375 0.890625 0.9375 0.91666667 0.9375 0.921875 0.90104167 0.93229167 0.86979167 0.91145833 0.94270833 0.96875 0.94270833 0.9…	[0.56925134 0.70828877 0.89438503 0.83903743 0.85641711 0.8855615 0.88957219 0.90347594 0.90828877 0.8986631 0.91149733 0.86898396 0.90909091 0.87112299 0.93074866 0.91925134 0.92834225 0.9144385 0.94572193 0.91684492 0.92165775 0.92807487 0.9342246 0.93235294 0.94839572 0.92941176 0.91898396 0.9328877 0.88475936 0.94064171 0.93930481 0.95347594 0.93850267 0.86283422 0.94919786 0.93796791 0.93315…
swin_alltasks_9001_cyclic	Swin Transformer	[0.72881356 0.61016949 0.76271186 0.71186441 0.70056497 0.76271186 0.82485876 0.79096045 0.78531073 0.83050847 0.83050847 0.78531073 0.73446328 0.81355932 0.80225989 0.83050847 0.81920904 0.79661017 0.85875706 0.81355932 0.84745763 0.83615819 0.82485876 0.8079096 0.76271186 0.80225989 0.8079096 0.80225989 0.84745763 0.79661017 0.83050847 0.76836158 0.82485876 0.76836158 0.78531073 0.79661017 0.85…	[0.37936047 0.76663437 0.74257106 0.7624354 0.81120801 0.83817829 0.84140827 0.82687339 0.83833979 0.84383075 0.84786822 0.8373708 0.81589147 0.84738372 0.83252584 0.85933463 0.82638889 0.85981912 0.86708656 0.86466408 0.89728682 0.85513566 0.8748385 0.83527132 0.8496447 0.87290052 0.85093669 0.82380491 0.86918605 0.8378553 0.84270026 0.84657623 0.85400517 0.82089793 0.86789406 0.8380168 0.851905…
