# Supplementary material for: Overcoming data scarcity in biomedical imaging with a foundational multi-task model
Source: Nat Comput Sci. 2024 Jul 19;4(7):495–509. doi: 10.1038/s43588-024-00662-z (PMC11288886; doi:10.1038/s43588-024-00662-z)
Supplement: Supplementary file 11 — Source data for Extended Data Fig. 2 as individual files for each sub-figure. [file 43588_2024_662_MOESM11_ESM.zip › SourceDataExtDataFig2b_training_schemes.csv]

ID	Scheme	Accuracy	AUC
swin_schemes_9001_balanced	Balanced	[0.16163535 0.14314274 0.31957217 0.35255898 0.3842463 0.38554578 0.48910436 0.53758497 0.45101959 0.48160736 0.57417033 0.43692523 0.60335866 0.48740504 0.5034986 0.64644142 0.67772891 0.75029988 0.71971212 0.75389844 0.75479808 0.54748101 0.56887245 0.63594562 0.7564974 0.68182727 0.74690124 0.72311076 0.7534986 0.73910436 0.73370652 0.79528189 0.7315074 0.7430028 0.82626949 0.82826869 0.742103…	[0.53065685 0.69363994 0.74485122 0.79931842 0.81766358 0.83783004 0.87940294 0.89576314 0.87070734 0.89182576 0.91308339 0.85142561 0.9168635 0.90276615 0.89881526 0.93939092 0.95107964 0.96248566 0.95766828 0.96387872 0.96348499 0.89199923 0.91681653 0.94851364 0.96903147 0.95295374 0.96317073 0.96243803 0.96902384 0.96715317 0.96768213 0.97580648 0.96607492 0.97044842 0.98121448 0.98053223 0.9…
swin_schemes_9001_balanced	Balanced	[0.08751846 0.57053176 0.50212334 0.67374446 0.70485598 0.69202363 0.59647341 0.71584195 0.71648818 0.71750369 0.67420606 0.72608936 0.73098227 0.64974151 0.44793205 0.75055391 0.72572009 0.74455318 0.78886632 0.77963442 0.79532866 0.76246307 0.77123338 0.75480059 0.73735229 0.7204579 0.80031388 0.7926514 0.81526957 0.80520679 0.79172821 0.81702363 0.80142171 0.75083087 0.81776219 0.79828287 0.82…	[0.50853132 0.69049908 0.65174281 0.73310682 0.77996997 0.77171904 0.70943488 0.79939984 0.80295053 0.805638 0.77267086 0.824064 0.8246813 0.80361965 0.80613281 0.85562635 0.82193826 0.8559505 0.88234807 0.87481451 0.88135544 0.86745798 0.87420393 0.87141457 0.85757093 0.83627932 0.89387108 0.88407374 0.90586503 0.90020329 0.89336117 0.90222979 0.8793368 0.86822988 0.90705163 0.89512535 0.9186510…
swin_schemes_9001_balanced	Balanced	[0.34541985 0.74236641 0.74236641 0.74236641 0.74236641 0.74236641 0.74236641 0.74236641 0.77480916 0.83587786 0.84160305 0.85114504 0.85496183 0.86832061 0.83015267 0.92175573 0.90458015 0.92938931 0.90648855 0.90267176 0.93320611 0.94083969 0.91412214 0.92938931 0.86450382 0.9370229 0.90076336 0.92938931 0.92557252 0.86641221 0.94656489 0.90839695 0.9370229 0.9389313 0.94656489 0.91793893 0.931…	[0.39874322 0.29054556 0.48113872 0.58983148 0.67049414 0.48348091 0.72266971 0.78031039 0.88707988 0.89970485 0.89766733 0.92754451 0.9138151 0.95736456 0.90193278 0.97526421 0.97448348 0.97785395 0.95374655 0.96819956 0.98055794 0.98029135 0.97703513 0.98116729 0.9660478 0.98434733 0.98354756 0.98328097 0.9823479 0.98053889 0.98809864 0.98750833 0.98459488 0.98324288 0.979682 0.98809864 0.98941…
swin_schemes_9001_balanced	Balanced	[0.50616938 0.94920607 0.94920607 0.94920607 0.94920607 0.94920607 0.94920607 0.94920607 0.94920607 0.94920607 0.94920607 0.94920607 0.94920607 0.94920607 0.94920607 0.94920607 0.94920607 0.94920607 0.94920607 0.94920607 0.94920607 0.94920607 0.94920607 0.94920607 0.94920607 0.94920607 0.94920607 0.94920607 0.94920607 0.94920607 0.94920607 0.94920607 0.94920607 0.94920607 0.94920607 0.94920607 0.…	[0.49010723 0.49871826 0.49280325 0.50786535 0.48730871 0.52148208 0.52830821 0.53976286 0.56689515 0.58327197 0.59479078 0.59995273 0.5937465 0.60313007 0.6027174 0.62221997 0.61878855 0.6304043 0.61584475 0.6207853 0.62759952 0.63033005 0.62813595 0.62259691 0.62443916 0.63407983 0.63533942 0.63081895 0.6371079 0.62900979 0.6454404 0.64163721 0.64201091 0.64727174 0.64566557 0.65257856 0.644805…
swin_schemes_9001_balanced	Balanced	[0.03090728 0.66899302 0.66899302 0.66899302 0.66899302 0.66899302 0.66899302 0.66799601 0.66899302 0.66899302 0.66899302 0.67497507 0.66500499 0.67696909 0.67198405 0.67597208 0.67597208 0.67397807 0.67497507 0.67397807 0.68394816 0.67298106 0.67696909 0.67597208 0.69591226 0.68394816 0.69292124 0.68394816 0.69092722 0.69491525 0.69491525 0.70289133 0.67996012 0.69491525 0.68394816 0.70289133 0.…	[0.47758706 0.5785595 0.56062583 0.65911653 0.67817707 0.65975878 0.66404278 0.72703967 0.68232423 0.69828347 0.71813266 0.69807091 0.74055652 0.75277542 0.69371367 0.75472709 0.74834431 0.77034566 0.75561723 0.78149486 0.81753962 0.77322454 0.728913 0.8245943 0.82638632 0.82242806 0.82903023 0.82193835 0.84281222 0.84962595 0.85174507 0.85038177 0.85103616 0.84857497 0.86326719 0.87293527 0.8769…
swin_schemes_9001_balanced	Balanced	[0.30769231 0.73076923 0.73076923 0.73076923 0.73076923 0.73076923 0.73076923 0.73076923 0.73076923 0.73076923 0.73076923 0.73076923 0.73076923 0.73076923 0.73076923 0.73076923 0.73076923 0.73076923 0.75641026 0.73076923 0.73076923 0.78205128 0.73076923 0.75641026 0.76923077 0.75641026 0.78205128 0.74358974 0.73076923 0.76923077 0.78205128 0.74358974 0.76923077 0.75641026 0.82051282 0.74358974 0.…	[0.47619048 0.48370927 0.50626566 0.57477026 0.50125313 0.57059315 0.29824561 0.55806182 0.67585631 0.68504595 0.75271512 0.75772765 0.76357561 0.7710944 0.69590643 0.80200501 0.80618212 0.80284043 0.74185464 0.78111947 0.74770259 0.7251462 0.73600668 0.76357561 0.78028404 0.73684211 0.8053467 0.78111947 0.786132 0.81537176 0.80367586 0.81537176 0.77610693 0.78446115 0.81620718 0.81119465 0.77944…
swin_schemes_9001_balanced	Balanced	[0.19742991 0.19450935 0.37091121 0.4228972 0.43808411 0.46553738 0.43224299 0.54380841 0.56133178 0.63317757 0.64018692 0.63259346 0.69976636 0.66471963 0.65946262 0.74065421 0.67990654 0.70969626 0.72254673 0.70619159 0.73948598 0.38492991 0.71203271 0.75233645 0.76869159 0.77628505 0.79088785 0.78563084 0.82418224 0.78212617 0.79439252 0.79497664 0.80023364 0.8078271 0.78621495 0.8364486 0.838…	[0.51427377 0.50045993 0.7689693 0.81934007 0.82420529 0.83065049 0.80923068 0.86282333 0.89499864 0.92394205 0.92469672 0.92922535 0.94204046 0.93568214 0.932741 0.95233842 0.94589752 0.94979814 0.95465183 0.94850416 0.95727316 0.88285264 0.95702498 0.95827461 0.96331102 0.96440532 0.96723136 0.96559487 0.97341589 0.96859426 0.96966168 0.97041608 0.97076304 0.97377071 0.96938045 0.97888569 0.978…
swin_schemes_9001_balanced	Balanced	[0.02484472 0.09937888 0.0931677 0.11801242 0.17391304 0.11180124 0.16149068 0.2484472 0.30434783 0.32919255 0.31055901 0.54037267 0.50931677 0.53416149 0.26086957 0.55279503 0.60248447 0.60248447 0.58385093 0.62732919 0.65838509 0.65217391 0.74534161 0.7515528 0.65838509 0.65838509 0.70186335 0.71428571 0.73913043 0.85093168 0.77018634 0.8136646 0.57763975 0.70186335 0.82608696 0.88819876 0.8385…	[0.49098121 0.54219046 0.67032534 0.65517144 0.74176612 0.69267967 0.72579077 0.79566733 0.83398019 0.86282051 0.87951149 0.92041398 0.9242753 0.91949325 0.83805912 0.93583055 0.95336552 0.95057556 0.9389953 0.96874432 0.97268114 0.95922564 0.98144601 0.98153918 0.9736196 0.97366207 0.97928739 0.98693447 0.98452344 0.99064004 0.98848466 0.98511468 0.96790942 0.98526404 0.98782286 0.99416676 0.992…
swin_schemes_9001_balanced	Balanced	[0.74545455 0.74545455 0.74545455 0.80606061 0.8 0.76969697 0.84242424 0.84242424 0.84242424 0.83636364 0.83636364 0.85454545 0.84848485 0.86666667 0.86060606 0.85454545 0.84848485 0.85454545 0.86060606 0.84848485 0.87272727 0.86060606 0.87878788 0.85454545 0.86060606 0.84242424 0.86060606 0.86666667 0.84848485 0.85454545 0.83636364 0.84848485 0.84848485 0.86060606 0.84242424 0.84242424 0.8606060…	[0.51045296 0.57588076 0.65466512 0.77158343 0.78861789 0.80836237 0.84146341 0.8466899 0.82752613 0.84262485 0.84862563 0.83855981 0.84572203 0.86275648 0.83488192 0.85443283 0.8554007 0.87030585 0.85985288 0.86895083 0.87630662 0.85481998 0.86895083 0.88172667 0.86953155 0.87611305 0.86198219 0.87088657 0.85404568 0.87475803 0.84088269 0.86430507 0.88579172 0.8728223 0.87495161 0.86430507 0.870…
swin_schemes_9001_balanced	Balanced	[0.7755102 0.7755102 0.7755102 0.7755102 0.75510204 0.81632653 0.82653061 0.7755102 0.79591837 0.79591837 0.78571429 0.78571429 0.80612245 0.84693878 0.79591837 0.80612245 0.82653061 0.78571429 0.84693878 0.80612245 0.80612245 0.81632653 0.76530612 0.81632653 0.83673469 0.7755102 0.83673469 0.81632653 0.79591837 0.84693878 0.81632653 0.82653061 0.81632653 0.83673469 0.81632653 0.81632653 0.826530…	[0.56758373 0.63277512 0.57595694 0.61782297 0.66507177 0.71172249 0.77751196 0.75598086 0.73444976 0.7458134 0.75538278 0.71590909 0.75777512 0.76674641 0.73863636 0.76136364 0.77631579 0.77870813 0.74700957 0.76375598 0.75717703 0.77272727 0.76435407 0.78289474 0.77033493 0.78409091 0.78528708 0.77511962 0.77093301 0.79485646 0.77631579 0.79844498 0.81937799 0.78050239 0.76136364 0.79246411 0.8…
swin_schemes_9001_balanced	Balanced	[0.11458333 0.88541667 0.88541667 0.88541667 0.88541667 0.88541667 0.88541667 0.88541667 0.88541667 0.88541667 0.88541667 0.88541667 0.88541667 0.88541667 0.88541667 0.88541667 0.88541667 0.88541667 0.88541667 0.88541667 0.88541667 0.88541667 0.88541667 0.88541667 0.88541667 0.88541667 0.88541667 0.88541667 0.88541667 0.88541667 0.890625 0.88541667 0.88541667 0.88541667 0.890625 0.88541667 0.8854…	[0.51390374 0.69064171 0.65187166 0.66951872 0.73262032 0.75294118 0.72272727 0.7 0.7644385 0.77352941 0.75294118 0.75935829 0.76122995 0.74839572 0.75294118 0.7631016 0.78663102 0.76524064 0.82326203 0.79625668 0.84919786 0.80641711 0.82165775 0.84491979 0.88128342 0.85855615 0.9040107 0.89278075 0.82593583 0.87620321 0.86283422 0.84919786 0.8815508 0.84946524 0.82299465 0.88716578 0.86149733 0.…
swin_schemes_9001_balanced	Balanced	[0.73446328 0.72881356 0.72881356 0.72881356 0.72881356 0.72881356 0.72881356 0.72881356 0.72881356 0.72881356 0.72881356 0.72881356 0.74011299 0.71186441 0.72881356 0.74011299 0.74011299 0.74011299 0.74576271 0.74576271 0.72316384 0.73446328 0.72881356 0.73446328 0.72881356 0.74576271 0.72881356 0.74011299 0.74576271 0.74011299 0.74011299 0.75706215 0.76271186 0.71751412 0.73446328 0.74576271 0.…	[0.48239664 0.52915052 0.50468346 0.57396641 0.57428941 0.45389212 0.54029393 0.58543282 0.57800388 0.62952196 0.60529716 0.61385659 0.59140827 0.63372093 0.59027778 0.63339793 0.5873708 0.624677 0.58656331 0.59447674 0.624677 0.65746124 0.61950904 0.61902455 0.5752584 0.61950904 0.61627907 0.6371124 0.64163437 0.64922481 0.6369509 0.62322351 0.61159561 0.624677 0.64244186 0.6375969 0.63388243 0.…
swin_schemes_9000_tradsgd	Traditional SGD	[0.09546182 0.15463814 0.32367053 0.28178729 0.28678529 0.45491803 0.37495002 0.30957617 0.39994002 0.4755098 0.50329868 0.33266693 0.51039584 0.50819672 0.39244302 0.51639344 0.50869652 0.5104958 0.51719312 0.51579368 0.56577369 0.53608557 0.51229508 0.56697321 0.58086765 0.57187125 0.58036785 0.53908437 0.58796481 0.59046381 0.59136345 0.4890044 0.60965614 0.45121951 0.62984806 0.63534586 0.469…	[0.40846406 0.69788436 0.81598604 0.78507399 0.79897866 0.87019927 0.85808848 0.82922607 0.83537889 0.87910179 0.88568161 0.83411903 0.88937753 0.88681059 0.84345245 0.89134049 0.88766365 0.88777923 0.89154838 0.88799754 0.91042328 0.89627322 0.89564828 0.91513734 0.91492213 0.91258507 0.91531255 0.90752138 0.92339413 0.92170317 0.92250951 0.89629719 0.91905103 0.88904037 0.93116254 0.93291335 0.…
swin_schemes_9000_tradsgd	Traditional SGD	[0.33724151 0.48181315 0.49362999 0.50332349 0.52788035 0.51126292 0.52612629 0.60376662 0.56148449 0.6153065 0.6090288 0.62878508 0.58077917 0.48292097 0.51717134 0.46574963 0.6579579 0.66340473 0.60478213 0.63035451 0.66488183 0.64909527 0.66460487 0.6618353 0.66405096 0.68491507 0.68085303 0.62573855 0.64660266 0.69405465 0.67060561 0.69839365 0.69617799 0.70725628 0.70467134 0.69977843 0.7024…	[0.48613538 0.53999288 0.55797981 0.5805303 0.60178258 0.62709781 0.6468454 0.67072433 0.67381351 0.69120163 0.70205435 0.70867603 0.7010313 0.63743552 0.64541227 0.64775395 0.74311758 0.74612185 0.71645124 0.74493972 0.75801169 0.75464258 0.751223 0.7693442 0.77026982 0.78067957 0.77564292 0.74164415 0.76967332 0.79858 0.79306967 0.79044904 0.80368401 0.81220213 0.81341785 0.81342237 0.8155898 0…
swin_schemes_9000_tradsgd	Traditional SGD	[0.25954198 0.74236641 0.74236641 0.74236641 0.74236641 0.74236641 0.74236641 0.74236641 0.74236641 0.74236641 0.74236641 0.74236641 0.74236641 0.74236641 0.74236641 0.74236641 0.74236641 0.74236641 0.74236641 0.74236641 0.74236641 0.74236641 0.74236641 0.74236641 0.74236641 0.74236641 0.74236641 0.74236641 0.74236641 0.74236641 0.74236641 0.74236641 0.74236641 0.74236641 0.77862595 0.74236641 0.…	[0.49690565 0.60348472 0.62839189 0.64920499 0.53519947 0.62745882 0.61953728 0.58720366 0.62206988 0.6355327 0.62412644 0.60148529 0.6204513 0.61706179 0.63357136 0.6475388 0.64733886 0.63568504 0.671332 0.71343426 0.6365229 0.66563839 0.72607826 0.69536323 0.71648101 0.70944492 0.70623631 0.72605922 0.76060173 0.78002475 0.82804913 0.80493192 0.80843569 0.80776921 0.86584785 0.86282015 0.904046…
swin_schemes_9000_tradsgd	Traditional SGD	[0.46085722 0.94920607 0.94920607 0.94920607 0.94920607 0.94920607 0.94920607 0.94920607 0.94920607 0.94920607 0.94920607 0.94920607 0.94920607 0.94920607 0.94920607 0.94920607 0.94920607 0.94920607 0.94920607 0.94920607 0.94920607 0.94920607 0.94920607 0.94920607 0.94920607 0.94920607 0.94920607 0.94920607 0.94920607 0.94920607 0.94920607 0.94920607 0.94920607 0.94920607 0.94920607 0.94920607 0.…	[0.50698628 0.50009319 0.49517526 0.51295818 0.49995124 0.51202217 0.51102958 0.50286868 0.51325576 0.51370304 0.52195039 0.50737842 0.51420012 0.50741977 0.50905076 0.51843952 0.5145699 0.51383952 0.51054947 0.5160945 0.51428194 0.511435 0.51874934 0.51518464 0.52134879 0.51570052 0.52183577 0.51836998 0.50962439 0.51169321 0.51586014 0.50592226 0.51029651 0.51332405 0.51466072 0.51203086 0.5138…
swin_schemes_9000_tradsgd	Traditional SGD	[0.110668 0.66899302 0.66899302 0.66899302 0.66899302 0.66899302 0.66899302 0.66899302 0.66899302 0.66899302 0.66899302 0.66899302 0.66899302 0.66899302 0.66899302 0.66899302 0.66899302 0.66899302 0.66899302 0.66899302 0.66899302 0.66899302 0.66899302 0.66899302 0.66899302 0.66899302 0.66899302 0.66899302 0.66899302 0.66899302 0.66899302 0.66899302 0.66899302 0.66899302 0.66899302 0.66899302 0.66…	[0.48755222 0.59373675 0.62868238 0.6496746 0.59765289 0.63509687 0.6384199 0.66861282 0.69793136 0.66774872 0.66061518 0.66631339 0.67015226 0.69662327 0.700011 0.68409396 0.68726249 0.70867757 0.68212412 0.69854215 0.70185526 0.7056639 0.66036756 0.71120017 0.71010964 0.71957245 0.70896842 0.70686906 0.72562258 0.7240813 0.71749741 0.7182749 0.74856242 0.74092249 0.73432727 0.74056766 0.7509955…
swin_schemes_9000_tradsgd	Traditional SGD	[0.70512821 0.73076923 0.73076923 0.73076923 0.73076923 0.73076923 0.73076923 0.73076923 0.73076923 0.73076923 0.73076923 0.73076923 0.73076923 0.73076923 0.73076923 0.73076923 0.73076923 0.73076923 0.73076923 0.73076923 0.73076923 0.73076923 0.73076923 0.73076923 0.73076923 0.73076923 0.73076923 0.73076923 0.73076923 0.73076923 0.73076923 0.73076923 0.73076923 0.73076923 0.73076923 0.73076923 0.…	[0.5037594 0.45781119 0.40517962 0.47786132 0.50960735 0.40601504 0.41269841 0.44527987 0.36925647 0.38011696 0.31913116 0.32915622 0.52548037 0.35421888 0.62656642 0.33082707 0.39014202 0.50793651 0.54887218 0.7710944 0.78529657 0.79197995 0.81787803 0.76441103 0.77944862 0.78529657 0.78195489 0.79197995 0.78446115 0.78529657 0.72848789 0.77610693 0.79030911 0.76858814 0.79699248 0.76775272 0.77…
swin_schemes_9000_tradsgd	Traditional SGD	[0.07184579 0.07126168 0.28095794 0.20443925 0.39252336 0.20327103 0.44859813 0.21261682 0.38434579 0.50292056 0.45443925 0.40537383 0.53796729 0.51693925 0.49299065 0.5963785 0.49707944 0.54264019 0.5864486 0.59287383 0.58294393 0.52278037 0.38901869 0.59988318 0.60689252 0.5625 0.59345794 0.57651869 0.60455607 0.61390187 0.60221963 0.55315421 0.52628505 0.58469626 0.60864486 0.61331776 0.601635…	[0.50149295 0.53356543 0.65112507 0.73439465 0.75083977 0.69714214 0.82396736 0.62395556 0.82615546 0.88085102 0.8667898 0.77330812 0.88844038 0.87373624 0.87255952 0.89724642 0.85183585 0.89459444 0.89102819 0.90204506 0.90370671 0.87941486 0.81033517 0.91242654 0.91324819 0.89894517 0.90483319 0.90923718 0.91624039 0.91786378 0.90753212 0.88642034 0.88113167 0.90275557 0.91954635 0.92242543 0.9…
swin_schemes_9000_tradsgd	Traditional SGD	[0.01863354 0.10559006 0.06832298 0.09937888 0.11180124 0.0931677 0.20496894 0.19875776 0.19875776 0.2173913 0.2173913 0.21118012 0.26708075 0.2173913 0.26086957 0.22360248 0.2484472 0.27950311 0.26086957 0.27329193 0.26708075 0.28571429 0.24223602 0.2173913 0.22981366 0.27950311 0.29813665 0.27950311 0.30434783 0.25465839 0.23602484 0.29192547 0.32298137 0.35403727 0.29192547 0.27950311 0.298136…	[0.49198137 0.46066259 0.56815603 0.61239907 0.66321618 0.68094933 0.70461463 0.71240175 0.75127092 0.77976388 0.78958861 0.80345349 0.83695491 0.83778867 0.8448011 0.84318007 0.85559899 0.85794668 0.86976359 0.87572763 0.86642268 0.86969342 0.8818878 0.88266759 0.88756118 0.88210145 0.88644048 0.88248226 0.88338126 0.88451413 0.88713203 0.87370262 0.8805487 0.87946432 0.87860853 0.88111975 0.889…
swin_schemes_9000_tradsgd	Traditional SGD	[0.32121212 0.74545455 0.74545455 0.74545455 0.74545455 0.74545455 0.74545455 0.74545455 0.74545455 0.74545455 0.74545455 0.74545455 0.74545455 0.72121212 0.74545455 0.70909091 0.79393939 0.83030303 0.80606061 0.82424242 0.81818182 0.83636364 0.81818182 0.83030303 0.84242424 0.83030303 0.84848485 0.83636364 0.83636364 0.83030303 0.83636364 0.83030303 0.83636364 0.86060606 0.84848485 0.83636364 0.…	[0.49032133 0.56852497 0.56097561 0.58962447 0.600271 0.6184669 0.62214479 0.65176152 0.67382888 0.68854046 0.72202865 0.73519164 0.75280681 0.76209834 0.74506388 0.75493612 0.73828881 0.81784746 0.78784359 0.82984901 0.82404181 0.843012 0.83507549 0.83875339 0.84804491 0.84030197 0.8343012 0.8466899 0.85269067 0.85230352 0.86082075 0.85753 0.85036779 0.84649632 0.83991483 0.86217576 0.85520712 0…
swin_schemes_9000_tradsgd	Traditional SGD	[0.78571429 0.7755102 0.7755102 0.7755102 0.7755102 0.7755102 0.7755102 0.7755102 0.7755102 0.7755102 0.7755102 0.7755102 0.7755102 0.7755102 0.7755102 0.76530612 0.7755102 0.7755102 0.7755102 0.7755102 0.7755102 0.7755102 0.7755102 0.7755102 0.7755102 0.79591837 0.7755102 0.7755102 0.78571429 0.7755102 0.7755102 0.7755102 0.79591837 0.7755102 0.78571429 0.7755102 0.80612245 0.7755102 0.79591837 …	[0.49282297 0.69198565 0.76076555 0.80203349 0.76854067 0.75777512 0.77930622 0.74401914 0.72009569 0.72966507 0.72966507 0.72667464 0.73086124 0.73026316 0.75239234 0.63935407 0.75 0.73086124 0.72368421 0.72069378 0.7326555 0.74222488 0.73923445 0.72069378 0.75956938 0.72248804 0.74521531 0.76674641 0.76555024 0.76973684 0.77990431 0.78708134 0.79844498 0.77272727 0.78827751 0.75837321 0.7894736…
swin_schemes_9000_tradsgd	Traditional SGD	[0.11458333 0.88541667 0.88541667 0.88541667 0.88541667 0.88541667 0.88541667 0.88541667 0.88541667 0.88541667 0.88541667 0.88541667 0.88541667 0.88541667 0.88541667 0.88541667 0.88541667 0.88541667 0.88541667 0.88541667 0.88541667 0.88541667 0.88541667 0.88541667 0.88541667 0.88541667 0.88541667 0.88541667 0.88541667 0.88541667 0.88541667 0.88541667 0.88541667 0.88541667 0.88541667 0.88541667 0.…	[0.64358289 0.70989305 0.77673797 0.75668449 0.74171123 0.74278075 0.76951872 0.7473262 0.70187166 0.75294118 0.7184492 0.74037433 0.73983957 0.71631016 0.7644385 0.66016043 0.72112299 0.73502674 0.75481283 0.75668449 0.76336898 0.76951872 0.75721925 0.74973262 0.77620321 0.72754011 0.75187166 0.76363636 0.76229947 0.77192513 0.75026738 0.75534759 0.74037433 0.76631016 0.74946524 0.76336898 0.744…
swin_schemes_9000_tradsgd	Traditional SGD	[0.27118644 0.72881356 0.72881356 0.72881356 0.72881356 0.72881356 0.72881356 0.72881356 0.72881356 0.72881356 0.72881356 0.72881356 0.72881356 0.72881356 0.72881356 0.72881356 0.72881356 0.72881356 0.72881356 0.72881356 0.72881356 0.72881356 0.72881356 0.72881356 0.72881356 0.72881356 0.72881356 0.72881356 0.72881356 0.72881356 0.72881356 0.72881356 0.72881356 0.72881356 0.72881356 0.72881356 0.…	[0.56912145 0.53908269 0.46172481 0.52906977 0.38436693 0.48748385 0.46115956 0.38840439 0.4124677 0.41682817 0.42635659 0.39890181 0.44767442 0.40568475 0.42813307 0.47803618 0.46689276 0.45720284 0.5127584 0.52180233 0.45171189 0.45219638 0.56104651 0.50339147 0.52309432 0.51970284 0.50759044 0.53940568 0.54247416 0.56669897 0.61482558 0.56379199 0.55135659 0.56847545 0.58284884 0.58204134 0.59…
swin_schemes_9001_tradsgd	Traditional SGD	[0.08516593 0.17922831 0.16713315 0.26879248 0.37534986 0.41763295 0.17123151 0.37844862 0.48670532 0.50429828 0.47141144 0.33656537 0.44682127 0.45661735 0.50529788 0.51319472 0.48730508 0.3627549 0.51119552 0.35655738 0.44662135 0.30547781 0.47061176 0.54138345 0.57027189 0.31387445 0.55027989 0.56467413 0.51859256 0.59076369 0.44802079 0.61715314 0.61555378 0.58506597 0.46381447 0.61615354 0.6…	[0.50146141 0.6995059 0.58083237 0.75659802 0.82616851 0.81352499 0.56336683 0.82219206 0.86460085 0.87120758 0.86309575 0.83733276 0.86381603 0.86608844 0.88350009 0.89002436 0.88430697 0.85548169 0.88929824 0.84489068 0.87766623 0.76372841 0.88050663 0.90272632 0.91041516 0.81510856 0.90297448 0.9055285 0.89800113 0.91566305 0.87885806 0.92108496 0.92279681 0.91302586 0.87920779 0.9249338 0.923…
swin_schemes_9001_tradsgd	Traditional SGD	[0.12426145 0.50867799 0.50563146 0.49132201 0.39180207 0.53397341 0.41885155 0.50904727 0.56960857 0.5721935 0.59084195 0.51670975 0.61013663 0.63792467 0.58124077 0.66045052 0.62721566 0.59342688 0.67596012 0.67485229 0.6642356 0.69017725 0.69710118 0.69617799 0.69580871 0.65306499 0.69497784 0.57062408 0.70670236 0.67660635 0.68112999 0.70060931 0.71611891 0.71528804 0.66885155 0.71418021 0.71…	[0.52751395 0.56699164 0.5715483 0.58283676 0.5900244 0.60177183 0.59715096 0.60789846 0.63951999 0.65040298 0.66763548 0.64095051 0.68032263 0.70750203 0.70342116 0.73770735 0.72202317 0.71147392 0.7575733 0.75917824 0.75355729 0.77474861 0.77959512 0.78180578 0.78411186 0.75641537 0.78672054 0.71758716 0.79649746 0.7746868 0.77768643 0.79334226 0.81013511 0.80619911 0.7810886 0.80830222 0.80977…
swin_schemes_9001_tradsgd	Traditional SGD	[0.74236641 0.74236641 0.74236641 0.74236641 0.74236641 0.74236641 0.74236641 0.74236641 0.74236641 0.74236641 0.74236641 0.74236641 0.74236641 0.74236641 0.74236641 0.74236641 0.74236641 0.74236641 0.74236641 0.74236641 0.74236641 0.74236641 0.74236641 0.74236641 0.74236641 0.74236641 0.74236641 0.74236641 0.74236641 0.74236641 0.74427481 0.74236641 0.75381679 0.8110687 0.74427481 0.75 0.8530534…	[0.7173379 0.56231553 0.58171951 0.60639817 0.61022565 0.6480815 0.6463201 0.59862896 0.63614205 0.62300295 0.61767114 0.62728744 0.60489384 0.61371037 0.69610587 0.63473293 0.67333143 0.61260592 0.6858231 0.74405408 0.76149672 0.80750262 0.74018852 0.73194325 0.76877083 0.85419404 0.8629344 0.89229744 0.82930591 0.88443302 0.88787965 0.8730458 0.83886509 0.89155479 0.86904694 0.89382081 0.921850…
swin_schemes_9001_tradsgd	Traditional SGD	[0.46672736 0.94920607 0.94920607 0.94920607 0.94920607 0.94920607 0.94920607 0.94920607 0.94920607 0.94920607 0.94920607 0.94920607 0.94920607 0.94920607 0.94920607 0.94920607 0.94920607 0.94920607 0.94920607 0.94920607 0.94920607 0.94920607 0.94920607 0.94920607 0.94920607 0.94920607 0.94920607 0.94920607 0.94920607 0.94920607 0.94920607 0.94920607 0.94920607 0.94920607 0.94920607 0.94920607 0.…	[0.49435546 0.503688 0.48780124 0.5067362 0.51459141 0.49576909 0.49392431 0.5191045 0.50310296 0.51137204 0.49923038 0.49773586 0.52128077 0.51452623 0.52674382 0.5206439 0.5222775 0.52606286 0.52188171 0.52402906 0.5229093 0.52336523 0.51792145 0.52288105 0.5216957 0.52052077 0.53154542 0.53070503 0.53320675 0.52395456 0.51936616 0.53390135 0.53078735 0.52123478 0.52914301 0.54450023 0.51274704…
swin_schemes_9001_tradsgd	Traditional SGD	[0.0329013 0.66899302 0.66899302 0.66899302 0.66899302 0.66899302 0.66899302 0.66899302 0.66899302 0.66899302 0.66899302 0.66899302 0.66899302 0.66899302 0.66899302 0.66899302 0.66899302 0.66899302 0.66899302 0.66899302 0.66899302 0.66899302 0.66899302 0.66899302 0.66899302 0.66899302 0.66899302 0.66899302 0.66899302 0.66899302 0.66899302 0.66899302 0.66899302 0.66899302 0.66799601 0.66899302 0.6…	[0.54516183 0.55043731 0.56574993 0.46953742 0.55766027 0.59061636 0.6316627 0.68334278 0.67059685 0.66988014 0.67077911 0.68663397 0.67237353 0.68575709 0.69077466 0.68928345 0.68205578 0.66857207 0.69853397 0.68674264 0.65050041 0.65000376 0.70591635 0.67630254 0.7163746 0.63580292 0.67200615 0.64404187 0.7082955 0.67174353 0.64347299 0.67431765 0.71204426 0.6856936 0.61817249 0.71980597 0.6766…
swin_schemes_9001_tradsgd	Traditional SGD	[0.58974359 0.73076923 0.73076923 0.73076923 0.73076923 0.73076923 0.73076923 0.73076923 0.73076923 0.73076923 0.73076923 0.73076923 0.73076923 0.73076923 0.73076923 0.73076923 0.73076923 0.73076923 0.73076923 0.73076923 0.73076923 0.73076923 0.73076923 0.73076923 0.73076923 0.73076923 0.73076923 0.73076923 0.73076923 0.73076923 0.73076923 0.73076923 0.73076923 0.73076923 0.73076923 0.73076923 0.…	[0.43358396 0.53132832 0.47034252 0.37176274 0.40434419 0.45363409 0.50208855 0.42940685 0.36925647 0.44611529 0.49874687 0.62155388 0.43609023 0.63909774 0.64411028 0.75104428 0.70843776 0.43024227 0.73517126 0.76942356 0.75772765 0.76106934 0.75856307 0.76274018 0.75438596 0.76775272 0.75689223 0.55555556 0.73350042 0.69757728 0.71345029 0.71345029 0.71929825 0.74937343 0.64828739 0.72096909 0.…
swin_schemes_9001_tradsgd	Traditional SGD	[0.19275701 0.16939252 0.14485981 0.25292056 0.35163551 0.21845794 0.13726636 0.31658879 0.44042056 0.44334112 0.31892523 0.30665888 0.45385514 0.46436916 0.48598131 0.53563084 0.53738318 0.47546729 0.47371495 0.55432243 0.34521028 0.44859813 0.57535047 0.5385514 0.5817757 0.41238318 0.56074766 0.59053738 0.56542056 0.59813084 0.55140187 0.60221963 0.58528037 0.54030374 0.58119159 0.59521028 0.56…	[0.39053597 0.55739745 0.55223741 0.62476983 0.70205144 0.62673324 0.46894854 0.73620177 0.79692038 0.81621411 0.76044124 0.74484626 0.83588335 0.85975252 0.87132506 0.86711476 0.87304359 0.84286986 0.84053419 0.87739547 0.77621934 0.8702879 0.88767564 0.87060551 0.89009447 0.78327422 0.87570662 0.87707097 0.88682001 0.89229825 0.87949226 0.90016653 0.90268397 0.87358203 0.87476334 0.90615762 0.8…
swin_schemes_9001_tradsgd	Traditional SGD	[0.09937888 0.16770186 0.09937888 0.09937888 0.09937888 0.09937888 0.09937888 0.09937888 0.09937888 0.09937888 0.09937888 0.16770186 0.1863354 0.20496894 0.18012422 0.16770186 0.1863354 0.18012422 0.19254658 0.19254658 0.22981366 0.2484472 0.21118012 0.22360248 0.2173913 0.2173913 0.30434783 0.19875776 0.21118012 0.27329193 0.28571429 0.27329193 0.25465839 0.24223602 0.24223602 0.28571429 0.27329…	[0.4189093 0.66313152 0.62572179 0.6524236 0.64514139 0.68741735 0.52625231 0.67864918 0.75055801 0.76442357 0.72668764 0.68029952 0.75020685 0.76508265 0.76867843 0.75698533 0.77182367 0.73259425 0.7697583 0.80079792 0.75318745 0.77852656 0.79883715 0.80841273 0.81961111 0.78763663 0.79801574 0.76086809 0.81950009 0.81872408 0.81728799 0.82659401 0.82479475 0.8332781 0.78893269 0.83856004 0.8466…
swin_schemes_9001_tradsgd	Traditional SGD	[0.67878788 0.74545455 0.74545455 0.74545455 0.74545455 0.74545455 0.74545455 0.74545455 0.74545455 0.74545455 0.74545455 0.74545455 0.75151515 0.75757576 0.76969697 0.76363636 0.80606061 0.62424242 0.80606061 0.83030303 0.81818182 0.83030303 0.82424242 0.84242424 0.83636364 0.80606061 0.83030303 0.82424242 0.85454545 0.83636364 0.83030303 0.83636364 0.83636364 0.83636364 0.83030303 0.84242424 0.…	[0.51877662 0.56581494 0.58555943 0.57878436 0.60588463 0.5973674 0.63472706 0.59272164 0.63395277 0.6395664 0.65292296 0.68699187 0.66124661 0.76345335 0.72725513 0.8081688 0.81862176 0.69899342 0.82346109 0.83933411 0.82868757 0.85520712 0.84494774 0.84823848 0.8546264 0.84978707 0.8641115 0.86972513 0.84339915 0.87030585 0.86953155 0.87204801 0.8604336 0.86256291 0.86449864 0.86295006 0.857142…
swin_schemes_9001_tradsgd	Traditional SGD	[0.2244898 0.7755102 0.7755102 0.7755102 0.7755102 0.7755102 0.7755102 0.7755102 0.7755102 0.7755102 0.7755102 0.7755102 0.7755102 0.7755102 0.7755102 0.7755102 0.7755102 0.7755102 0.7755102 0.7755102 0.7755102 0.7755102 0.7755102 0.7755102 0.7755102 0.7755102 0.7755102 0.7755102 0.7755102 0.78571429 0.7755102 0.7755102 0.7755102 0.7755102 0.7755102 0.7755102 0.78571429 0.78571429 0.78571429 0.78…	[0.36842105 0.47547847 0.59688995 0.69856459 0.72607656 0.72547847 0.74162679 0.73564593 0.73983254 0.75897129 0.74461722 0.74102871 0.74760766 0.71052632 0.73325359 0.76674641 0.75239234 0.71590909 0.6854067 0.66327751 0.76315789 0.75538278 0.70035885 0.75598086 0.73086124 0.76255981 0.74162679 0.76495215 0.72368421 0.70753589 0.77930622 0.77691388 0.73145933 0.77332536 0.77033493 0.69976077 0.7…
swin_schemes_9001_tradsgd	Traditional SGD	[0.88541667 0.88541667 0.88541667 0.88541667 0.88541667 0.88541667 0.88541667 0.88541667 0.88541667 0.88541667 0.88541667 0.88541667 0.88541667 0.88541667 0.88541667 0.88541667 0.88541667 0.88541667 0.88541667 0.88541667 0.88541667 0.88541667 0.88541667 0.88541667 0.88541667 0.88541667 0.88541667 0.88541667 0.88541667 0.88541667 0.88541667 0.88541667 0.88541667 0.88541667 0.88541667 0.88541667 0.…	[0.67860963 0.77780749 0.79411765 0.79224599 0.7842246 0.78502674 0.78502674 0.75695187 0.77192513 0.78208556 0.76203209 0.76203209 0.77566845 0.75775401 0.77459893 0.78074866 0.78796791 0.77486631 0.75614973 0.72192513 0.77620321 0.78128342 0.76871658 0.77540107 0.76871658 0.78395722 0.77299465 0.77406417 0.75775401 0.74304813 0.7684492 0.76657754 0.75962567 0.77887701 0.76524064 0.74679144 0.78…
swin_schemes_9001_tradsgd	Traditional SGD	[0.27118644 0.72881356 0.72881356 0.72881356 0.72881356 0.72881356 0.72881356 0.72881356 0.72881356 0.72881356 0.72881356 0.72881356 0.72881356 0.72881356 0.72881356 0.72881356 0.72881356 0.72881356 0.72881356 0.72881356 0.72881356 0.72881356 0.72881356 0.72881356 0.72881356 0.72881356 0.72881356 0.72881356 0.72881356 0.72881356 0.72881356 0.72881356 0.72881356 0.72881356 0.72881356 0.72881356 0.…	[0.43136305 0.56718346 0.54279716 0.51453488 0.48175065 0.48611111 0.5248708 0.4622093 0.46010982 0.46737726 0.46753876 0.46947674 0.50920543 0.49547804 0.47060724 0.50807494 0.48288114 0.47238372 0.49467054 0.50290698 0.43475452 0.48917959 0.51114341 0.52180233 0.51647287 0.43604651 0.51663437 0.54037468 0.51857235 0.52600129 0.56088501 0.55733204 0.54215116 0.53229974 0.5870478 0.5754199 0.4494…
swin_schemes_9_tradsgd	Traditional SGD	[0.11005598 0.18002799 0.24930028 0.3772491 0.3547581 0.30157937 0.44652139 0.47860856 0.47421032 0.3742503 0.51019592 0.34386246 0.40033986 0.50769692 0.54748101 0.519992 0.51039584 0.38564574 0.39754098 0.5289884 0.42912835 0.529988 0.58126749 0.58896441 0.55337865 0.57906837 0.56267493 0.32387045 0.56347461 0.6172531 0.61145542 0.58786485 0.5962615 0.56127549 0.64464214 0.61315474 0.63094762 0…	[0.5646681 0.64150273 0.69204643 0.80534141 0.82655298 0.79036628 0.86088187 0.87026513 0.87163408 0.84199431 0.88058115 0.82724393 0.84250146 0.88921251 0.90210889 0.89586621 0.89418677 0.85158774 0.83565574 0.89974766 0.85839043 0.89855304 0.91148048 0.92060827 0.90541364 0.91798082 0.91392164 0.82758591 0.91239105 0.92544398 0.92458273 0.91884638 0.92025451 0.90854846 0.93497499 0.92875005 0.9…
swin_schemes_9_tradsgd	Traditional SGD	[0.39494092 0.48809084 0.4985229 0.50664697 0.51661743 0.49916913 0.54837518 0.53794313 0.4941839 0.62213811 0.63653988 0.66562038 0.51467873 0.50932422 0.65897341 0.62075332 0.63340103 0.69682422 0.62204579 0.62896972 0.70522526 0.67337518 0.6816839 0.70937962 0.69737814 0.71621123 0.63026219 0.69728582 0.66774372 0.69922452 0.66931315 0.7228582 0.71861152 0.66635894 0.72516617 0.58327179 0.7350…	[0.48222219 0.55408247 0.57690641 0.57835548 0.58532517 0.60228721 0.62369111 0.64624859 0.63620365 0.70415176 0.73398992 0.75506245 0.6804299 0.66880842 0.76410855 0.74398948 0.7584384 0.79805144 0.74789667 0.74774846 0.80056846 0.77458791 0.78971974 0.81345817 0.80538403 0.82175959 0.76141155 0.80450546 0.79609803 0.81429471 0.79501877 0.83178669 0.82790568 0.79212741 0.83919936 0.7570047 0.837…
swin_schemes_9_tradsgd	Traditional SGD	[0.25763359 0.74236641 0.74236641 0.74236641 0.74236641 0.74236641 0.74236641 0.74236641 0.74236641 0.74236641 0.74236641 0.74236641 0.74236641 0.74236641 0.74236641 0.74236641 0.74236641 0.74236641 0.74236641 0.74236641 0.74236641 0.74236641 0.74236641 0.74236641 0.74236641 0.74236641 0.74236641 0.74236641 0.74236641 0.74236641 0.74236641 0.74236641 0.74236641 0.74236641 0.74427481 0.73664122 0.…	[0.55275636 0.7283538 0.67774921 0.68400457 0.61335809 0.56617157 0.57183662 0.56345806 0.5477673 0.56258212 0.57379796 0.5863658 0.60531277 0.62814434 0.63996953 0.6782824 0.63071503 0.66777111 0.76503856 0.73215272 0.69050747 0.69479196 0.72350757 0.74009331 0.77743502 0.73689422 0.79103113 0.89307817 0.78865086 0.79276397 0.82879177 0.84046463 0.8349424 0.80175188 0.82437399 0.78019613 0.84924…
swin_schemes_9_tradsgd	Traditional SGD	[0.4648428 0.9491997 0.94920607 0.94920607 0.94920607 0.94920607 0.94920607 0.94920607 0.94920607 0.94920607 0.94920607 0.94920607 0.94920607 0.94920607 0.94920607 0.94920607 0.94920607 0.94920607 0.94920607 0.94920607 0.94920607 0.94920607 0.94920607 0.94920607 0.94920607 0.94920607 0.94920607 0.94920607 0.94920607 0.94920607 0.94920607 0.94920607 0.94920607 0.94920607 0.94920607 0.94920607 0.94…	[0.50438982 0.50211999 0.49668508 0.50641193 0.51205362 0.52806068 0.52345629 0.52882905 0.52759275 0.51977574 0.52107762 0.52333564 0.52475034 0.52912352 0.52536108 0.51866727 0.53394479 0.53732329 0.54062971 0.54021201 0.53238571 0.5194605 0.52991738 0.53971816 0.54192211 0.54494942 0.54023267 0.53489685 0.54045555 0.53956128 0.54300789 0.53999128 0.54251456 0.52259715 0.53930605 0.55299327 0.5…
swin_schemes_9_tradsgd	Traditional SGD	[0.02392822 0.66899302 0.66899302 0.66899302 0.66899302 0.66899302 0.66899302 0.66899302 0.66899302 0.66899302 0.66899302 0.66899302 0.66899302 0.66899302 0.66899302 0.66899302 0.66899302 0.66899302 0.66899302 0.66899302 0.66899302 0.66899302 0.66899302 0.66899302 0.66899302 0.66899302 0.66899302 0.66899302 0.66899302 0.66899302 0.66899302 0.66899302 0.66899302 0.66899302 0.66899302 0.66899302 0.…	[0.42869402 0.61283414 0.63080645 0.61098071 0.59399983 0.63374466 0.62735255 0.6316423 0.61134739 0.62048086 0.65390141 0.65857125 0.61062924 0.62472917 0.64518044 0.66306451 0.67040343 0.63822624 0.65554054 0.63400463 0.69868545 0.68440884 0.69521907 0.66992095 0.65698241 0.67767657 0.6722413 0.6790771 0.69206065 0.69385363 0.68773942 0.69448837 0.70841034 0.73655173 0.72374683 0.70571701 0.723…
swin_schemes_9_tradsgd	Traditional SGD	[0.38461538 0.26923077 0.29487179 0.73076923 0.73076923 0.73076923 0.73076923 0.73076923 0.73076923 0.73076923 0.73076923 0.73076923 0.73076923 0.73076923 0.73076923 0.73076923 0.73076923 0.73076923 0.73076923 0.73076923 0.73076923 0.73076923 0.73076923 0.73076923 0.73076923 0.73076923 0.73076923 0.73076923 0.73076923 0.73076923 0.73076923 0.73076923 0.73076923 0.73076923 0.73076923 0.73076923 0.…	[0.54803676 0.5380117 0.49791145 0.43943191 0.48788638 0.49540518 0.39264829 0.5112782 0.53634085 0.45697577 0.45530493 0.31829574 0.56975773 0.60484545 0.3817878 0.62907268 0.24728488 0.29824561 0.60401003 0.53884712 0.67585631 0.46616541 0.36424394 0.64661654 0.65747703 0.63408521 0.68755221 0.64661654 0.69340017 0.65162907 0.68421053 0.68421053 0.69423559 0.67919799 0.70091896 0.68086884 0.664…
swin_schemes_9_tradsgd	Traditional SGD	[0.08761682 0.13142523 0.18165888 0.18049065 0.13668224 0.20969626 0.26051402 0.39719626 0.25175234 0.30549065 0.29030374 0.20911215 0.46261682 0.46670561 0.47371495 0.42523364 0.43983645 0.51109813 0.52044393 0.53738318 0.39719626 0.44450935 0.48306075 0.55257009 0.57768692 0.57126168 0.55724299 0.32067757 0.5478972 0.5911215 0.54439252 0.60922897 0.61098131 0.57885514 0.5963785 0.52102804 0.622…	[0.56658683 0.51043577 0.49146842 0.57244343 0.60006498 0.71145887 0.65706697 0.76723179 0.67028245 0.73265911 0.77271556 0.72021984 0.79435291 0.79718773 0.81118269 0.8198741 0.8365926 0.82666172 0.87695507 0.87935711 0.84859576 0.85389904 0.86530194 0.89354745 0.90216215 0.89935558 0.90971291 0.81186845 0.89789349 0.91080031 0.9048695 0.92007311 0.92085626 0.91285854 0.92253007 0.89732363 0.924…
swin_schemes_9_tradsgd	Traditional SGD	[0.11801242 0.0931677 0.0931677 0.0931677 0.1863354 0.22360248 0.19254658 0.1863354 0.20496894 0.19875776 0.20496894 0.16149068 0.16770186 0.1863354 0.19254658 0.17391304 0.19254658 0.19875776 0.19254658 0.22360248 0.19875776 0.20496894 0.22360248 0.22981366 0.23602484 0.22360248 0.2484472 0.17391304 0.26086957 0.23602484 0.26086957 0.26708075 0.29813665 0.21118012 0.26708075 0.19254658 0.2981366…	[0.59030408 0.73475868 0.66231687 0.65675052 0.68465014 0.67700172 0.64787399 0.67286807 0.66253702 0.69898887 0.68321345 0.68201878 0.62800574 0.64837898 0.70461826 0.68066312 0.70988075 0.73043687 0.75640954 0.77875115 0.73835579 0.73217579 0.73973923 0.76805723 0.77304022 0.7893966 0.76517358 0.7824618 0.80932932 0.79910052 0.82427991 0.82975919 0.83191546 0.79344123 0.81776932 0.79550698 0.84…
swin_schemes_9_tradsgd	Traditional SGD	[0.27878788 0.74545455 0.74545455 0.74545455 0.74545455 0.74545455 0.74545455 0.74545455 0.74545455 0.74545455 0.74545455 0.76969697 0.74545455 0.74545455 0.76969697 0.78181818 0.63030303 0.82424242 0.80606061 0.83636364 0.83636364 0.77575758 0.81818182 0.84848485 0.84242424 0.84242424 0.82424242 0.83636364 0.82424242 0.83636364 0.83636364 0.84848485 0.84242424 0.83636364 0.84242424 0.6969697 0.8…	[0.40882695 0.56600852 0.57433217 0.58730159 0.58497871 0.57897793 0.59078591 0.6155633 0.61304684 0.63801781 0.66415021 0.66337592 0.73073945 0.74835463 0.77332559 0.80197445 0.75183895 0.8197832 0.81436314 0.7957801 0.82907472 0.80487805 0.83681765 0.84417344 0.82404181 0.85559427 0.85191638 0.84223771 0.86236934 0.85811072 0.85269067 0.85385211 0.84649632 0.85985288 0.85811072 0.82384824 0.855…
swin_schemes_9_tradsgd	Traditional SGD	[0.23469388 0.7755102 0.7755102 0.7755102 0.7755102 0.7755102 0.7755102 0.7755102 0.7755102 0.7755102 0.7755102 0.7755102 0.7755102 0.7755102 0.7755102 0.7755102 0.7755102 0.7755102 0.7755102 0.7755102 0.7755102 0.7755102 0.7755102 0.7755102 0.78571429 0.7755102 0.7755102 0.78571429 0.7755102 0.78571429 0.78571429 0.78571429 0.78571429 0.78571429 0.80612245 0.78571429 0.78571429 0.78571429 0.7857…	[0.44198565 0.70633971 0.7284689 0.74700957 0.76854067 0.75358852 0.7541866 0.76435407 0.7757177 0.75358852 0.72787081 0.75657895 0.75897129 0.7715311 0.77212919 0.75897129 0.75956938 0.74461722 0.72966507 0.72607656 0.72547847 0.73026316 0.7242823 0.71770335 0.72069378 0.75897129 0.75777512 0.74880383 0.76196172 0.77811005 0.76495215 0.76495215 0.77093301 0.76674641 0.76435407 0.75239234 0.78648…
swin_schemes_9_tradsgd	Traditional SGD	[0.11458333 0.88541667 0.88541667 0.88541667 0.88541667 0.88541667 0.88541667 0.88541667 0.88541667 0.88541667 0.88541667 0.88541667 0.88541667 0.88541667 0.88541667 0.88541667 0.88541667 0.88541667 0.88541667 0.88541667 0.88541667 0.88541667 0.88541667 0.88541667 0.88541667 0.88541667 0.88541667 0.88541667 0.88541667 0.88541667 0.88541667 0.88541667 0.88541667 0.88541667 0.88541667 0.88541667 0.…	[0.63823529 0.74973262 0.72887701 0.7644385 0.77593583 0.75106952 0.74679144 0.76042781 0.76470588 0.76951872 0.72834225 0.7486631 0.72165775 0.75855615 0.75454545 0.75534759 0.74278075 0.74438503 0.76229947 0.75828877 0.7513369 0.74304813 0.70989305 0.75320856 0.72032086 0.7671123 0.76631016 0.76925134 0.76069519 0.76336898 0.76283422 0.76390374 0.77593583 0.77139037 0.73529412 0.75721925 0.7593…
swin_schemes_9_tradsgd	Traditional SGD	[0.71751412 0.72881356 0.72881356 0.72881356 0.72881356 0.72881356 0.72881356 0.72881356 0.72881356 0.72881356 0.72881356 0.72881356 0.72881356 0.72881356 0.72881356 0.72881356 0.72881356 0.72881356 0.72881356 0.72881356 0.72881356 0.72881356 0.72881356 0.72881356 0.72881356 0.72881356 0.72881356 0.72881356 0.72881356 0.72881356 0.72881356 0.72881356 0.72881356 0.72881356 0.72881356 0.72881356 0.…	[0.45171189 0.5381137 0.54102067 0.53439922 0.51388889 0.57025194 0.53310724 0.53956718 0.43604651 0.50500646 0.51405039 0.54909561 0.46705426 0.49773902 0.53326873 0.52680879 0.55507106 0.60239018 0.60933463 0.59706072 0.5243863 0.52664729 0.53956718 0.55329457 0.55167959 0.54037468 0.54376615 0.56346899 0.54053618 0.53116925 0.54150517 0.55377907 0.53488372 0.50694444 0.53972868 0.60271318 0.54…
swin_schemes_1337_balanced	Balanced	[0.08986405 0.87764894 0.90463814 0.92992803 0.93772491 0.91733307 0.94262295 0.94042383 0.95621751 0.95451819 0.91503399 0.96401439 0.94352259 0.96711315 0.96591363 0.96491403 0.96411435 0.95701719 0.96741303 0.94112355 0.96281487 0.96431427 0.95741703 0.96931228 0.96791283 0.95481807 0.9695122 0.9755098 0.96431427 0.97331068 0.97461016 0.97501 0.94582167 0.97291084 0.96501399 0.97281088 0.97780…	[0.49610374 0.99057138 0.9949682 0.99635014 0.99715351 0.9966291 0.99761475 0.99754132 0.99842599 0.99841705 0.99625827 0.99897366 0.99799691 0.99899154 0.99912243 0.99906806 0.9990038 0.99880124 0.99920153 0.99824266 0.99891875 0.99908935 0.99886157 0.99912238 0.99929484 0.99884539 0.99919101 0.99942793 0.99905976 0.99936951 0.999395 0.99944326 0.99859578 0.99936864 0.99916143 0.99944825 0.99950…
swin_schemes_1337_balanced	Balanced	[0.3420421 0.81453102 0.83087149 0.85875185 0.86216765 0.87804653 0.88460118 0.88607829 0.8832164 0.89069424 0.88977105 0.88432422 0.89604874 0.89032496 0.90177253 0.89374077 0.894387 0.89420236 0.89531019 0.90306499 0.90435746 0.88774003 0.90528065 0.88450886 0.87379985 0.89955687 0.90297267 0.90509601 0.90574225 0.90777326 0.90851182 0.89660266 0.90269572 0.9098966 0.91026588 0.90952733 0.90980…	[0.48552389 0.90626013 0.9349158 0.93298007 0.93637109 0.95076504 0.9525351 0.95476016 0.95453101 0.95506339 0.95746873 0.95750591 0.96182201 0.96041194 0.96331411 0.96142441 0.95899816 0.96014109 0.96173102 0.96456051 0.96612381 0.96325362 0.96574441 0.96225905 0.96201942 0.96672119 0.96699397 0.96834193 0.96760014 0.96859854 0.96815149 0.96837437 0.96915393 0.96900292 0.97085151 0.9699389 0.969…
swin_schemes_1337_balanced	Balanced	[0.28053435 0.94274809 0.95229008 0.94847328 0.96374046 0.96183206 0.95229008 0.96564885 0.96946565 0.96183206 0.9370229 0.96946565 0.97328244 0.96946565 0.96946565 0.97328244 0.96374046 0.97137405 0.97328244 0.96183206 0.96183206 0.95229008 0.96946565 0.96183206 0.96374046 0.96183206 0.96564885 0.96755725 0.93320611 0.94847328 0.97709924 0.96946565 0.96946565 0.96946565 0.97328244 0.97137405 0.9…	[0.40710273 0.9844235 0.98571837 0.98941255 0.99150719 0.99219271 0.99150719 0.99224983 0.99223079 0.99303056 0.99259259 0.99363991 0.99504903 0.99405884 0.99468723 0.99445873 0.99339236 0.99502999 0.9947634 0.99333524 0.99495382 0.99436352 0.99415405 0.99434447 0.99472532 0.99181186 0.99423022 0.99569647 0.99569647 0.99487765 0.99546796 0.99501095 0.9956203 0.99544892 0.99510616 0.99541083 0.995…
swin_schemes_1337_balanced	Balanced	[0.53754473 0.94920607 0.94921243 0.94922517 0.94921243 0.94926337 0.9492188 0.9488941 0.94932703 0.94914877 0.94928883 0.94928247 0.94920607 0.9491424 0.94922517 0.94899596 0.94882406 0.94925063 0.94762075 0.94938434 0.94918697 0.94928247 0.94917423 0.94930157 0.949257 0.94883679 0.94848662 0.94939707 0.94912967 0.94941617 0.9492761 0.94909146 0.94905326 0.9492761 0.9493143 0.94893866 0.94922517…	[0.50002625 0.63982829 0.65037834 0.67198753 0.68924962 0.69181378 0.70520315 0.71460919 0.72100963 0.72228369 0.72440149 0.73050202 0.7310535 0.73522721 0.73624624 0.7352292 0.734226 0.73833984 0.73627402 0.73729215 0.74256764 0.73961384 0.74027028 0.74042081 0.74791228 0.74134506 0.74498994 0.75039299 0.74516035 0.74718899 0.7515492 0.74952162 0.75166526 0.75540328 0.75700532 0.75158239 0.75077…
swin_schemes_1337_balanced	Balanced	[0.24825523 0.69890329 0.73878365 0.7666999 0.75473579 0.7447657 0.77068794 0.75373878 0.77367896 0.76370887 0.75473579 0.77367896 0.78664008 0.79361914 0.77467597 0.77367896 0.7447657 0.77567298 0.78165503 0.75872383 0.75074776 0.76370887 0.77068794 0.69890329 0.76171486 0.77866401 0.76271186 0.77268195 0.77068794 0.77367896 0.77467597 0.74875374 0.77467597 0.77268195 0.76969093 0.76769691 0.762…	[0.49035056 0.81946852 0.88480119 0.91563425 0.91391814 0.91477149 0.92444706 0.92660683 0.93081804 0.92538665 0.92623423 0.93409075 0.93530457 0.93483585 0.93500132 0.93229225 0.92440574 0.93271627 0.93893365 0.93498657 0.93694766 0.93600262 0.9321732 0.90985935 0.93577206 0.9385697 0.93931753 0.94076427 0.94155039 0.93818146 0.93981557 0.93553218 0.93894538 0.9408691 0.93510552 0.94202281 0.941…
swin_schemes_1337_balanced	Balanced	[0.58974359 0.73076923 0.80769231 0.84615385 0.82051282 0.82051282 0.85897436 0.85897436 0.85897436 0.79487179 0.85897436 0.84615385 0.82051282 0.84615385 0.85897436 0.84615385 0.82051282 0.87179487 0.87179487 0.84615385 0.84615385 0.84615385 0.83333333 0.82051282 0.84615385 0.85897436 0.84615385 0.82051282 0.87179487 0.84615385 0.88461538 0.83333333 0.88461538 0.84615385 0.87179487 0.88461538 0.…	[0.56558062 0.6182122 0.89557226 0.89640769 0.87050961 0.82289056 0.89390142 0.92063492 0.8855472 0.81954887 0.9005848 0.85380117 0.88220551 0.88304094 0.84126984 0.83375104 0.74352548 0.85964912 0.89223058 0.82873851 0.73934837 0.8855472 0.92815372 0.81203008 0.87218045 0.88053467 0.84043442 0.72013367 0.85714286 0.839599 0.88220551 0.84795322 0.88387636 0.89473684 0.87468672 0.89139515 0.885547…
swin_schemes_1337_balanced	Balanced	[0.14135514 0.74182243 0.77745327 0.87441589 0.89018692 0.90303738 0.89719626 0.92932243 0.91063084 0.92990654 0.89077103 0.93049065 0.8896028 0.93691589 0.86565421 0.91939252 0.94801402 0.91880841 0.90303738 0.85455607 0.93457944 0.94976636 0.94918224 0.95093458 0.91880841 0.92698598 0.94859813 0.94626168 0.95327103 0.94801402 0.94100467 0.94509346 0.95385514 0.95035047 0.94684579 0.94684579 0.9…	[0.40686786 0.95942547 0.96847964 0.98604283 0.98920185 0.99193983 0.99258778 0.99444551 0.99398318 0.99562304 0.99446482 0.99549807 0.99320167 0.9963044 0.99270031 0.99499053 0.99707379 0.99567253 0.99420029 0.98906226 0.99681505 0.99719832 0.99747512 0.99757723 0.99596917 0.99710111 0.99737084 0.9973473 0.99766688 0.99756402 0.99745785 0.9975402 0.99785568 0.99794962 0.99752256 0.9979684 0.9973…
swin_schemes_1337_balanced	Balanced	[0.02484472 0.40993789 0.65217391 0.77018634 0.80745342 0.88198758 0.97515528 0.80124224 0.96273292 0.95652174 0.95652174 0.96273292 0.95031056 0.98136646 0.95652174 0.97515528 0.99378882 0.98757764 0.98757764 0.97515528 0.9689441 0.95031056 0.98136646 0.98136646 0.98757764 0.95652174 0.97515528 0.98757764 0.98757764 0.98136646 0.98136646 0.9689441 0.98136646 0.97515528 0.98136646 0.91304348 0.95…	[0.53324233 0.96224433 0.99204254 0.99768021 0.99921404 0.99900968 0.99944531 0.99841077 0.99938575 0.999433 0.99973263 0.99912644 0.99894169 0.99976375 0.99938575 0.99887831 0.99948025 0.99948025 0.99948025 0.99916064 0.99953556 0.9993385 0.99938575 0.99938575 0.99938575 0.99910533 0.99924708 0.99929125 0.999244 0.9993385 0.9993385 0.99915873 0.9991495 0.999244 0.9993385 0.99812613 0.99957475 0.…
swin_schemes_1337_balanced	Balanced	[0.73333333 0.86666667 0.84242424 0.82424242 0.84242424 0.81212121 0.82424242 0.8 0.87272727 0.82424242 0.82424242 0.84242424 0.84242424 0.81818182 0.84242424 0.83030303 0.83636364 0.83030303 0.83030303 0.83636364 0.81818182 0.80606061 0.83636364 0.80606061 0.8 0.81212121 0.84242424 0.82424242 0.84848485 0.83030303 0.83636364 0.81818182 0.85454545 0.81818182 0.80606061 0.80606061 0.77575758 0.775…	[0.59330236 0.81591173 0.82868757 0.86024003 0.86546651 0.8495935 0.88792102 0.87979094 0.90669764 0.91773132 0.83101045 0.89005033 0.88908246 0.91637631 0.87766163 0.92276423 0.91018196 0.83584979 0.91385985 0.91773132 0.88637244 0.83565621 0.88501742 0.83410763 0.87708091 0.87204801 0.89334108 0.82229965 0.88037166 0.89566396 0.89759969 0.88540457 0.90147116 0.88366241 0.89837398 0.84939992 0.9…
swin_schemes_1337_balanced	Balanced	[0.2244898 0.7755102 0.83673469 0.83673469 0.60204082 0.84693878 0.67346939 0.82653061 0.84693878 0.84693878 0.84693878 0.76530612 0.80612245 0.7244898 0.84693878 0.75510204 0.80612245 0.86734694 0.86734694 0.81632653 0.84693878 0.82653061 0.53061224 0.7244898 0.79591837 0.84693878 0.84693878 0.82653061 0.80612245 0.83673469 0.86734694 0.78571429 0.79591837 0.85714286 0.80612245 0.74489796 0.8265…	[0.53947368 0.8145933 0.80562201 0.80861244 0.82894737 0.83851675 0.82954545 0.83373206 0.80203349 0.81220096 0.82954545 0.83791866 0.81339713 0.8062201 0.82416268 0.83373206 0.8145933 0.8062201 0.8104067 0.85885167 0.84808612 0.82894737 0.80083732 0.8492823 0.85885167 0.85047847 0.84330144 0.83492823 0.83732057 0.82296651 0.86184211 0.80382775 0.81160287 0.83552632 0.82655502 0.80681818 0.848086…
swin_schemes_1337_balanced	Balanced	[0.88541667 0.88541667 0.88541667 0.88541667 0.88541667 0.88541667 0.88541667 0.796875 0.89583333 0.88541667 0.90104167 0.88020833 0.88541667 0.88541667 0.88541667 0.88541667 0.890625 0.90625 0.88020833 0.89583333 0.83333333 0.90104167 0.88541667 0.88020833 0.890625 0.88020833 0.89583333 0.921875 0.90104167 0.90104167 0.859375 0.88020833 0.88541667 0.88541667 0.8125 0.921875 0.90625 0.91666667 0.…	[0.68716578 0.71737968 0.77941176 0.79572193 0.67032086 0.51256684 0.78582888 0.76096257 0.86229947 0.76256684 0.84812834 0.84705882 0.85053476 0.74919786 0.81096257 0.73235294 0.86951872 0.88262032 0.82994652 0.83048128 0.83930481 0.8815508 0.46363636 0.80762032 0.87433155 0.88128342 0.87112299 0.89491979 0.85882353 0.89679144 0.87219251 0.87754011 0.86497326 0.90454545 0.89010695 0.89090909 0.8…
swin_schemes_1337_balanced	Balanced	[0.66666667 0.72881356 0.72881356 0.75141243 0.74576271 0.75706215 0.79096045 0.70621469 0.76271186 0.80225989 0.81355932 0.71751412 0.42372881 0.42372881 0.83050847 0.72881356 0.8079096 0.74011299 0.79661017 0.8079096 0.78531073 0.79661017 0.79661017 0.76836158 0.79096045 0.70621469 0.86440678 0.84180791 0.79096045 0.86440678 0.8700565 0.80225989 0.70056497 0.80225989 0.83050847 0.83050847 0.853…	[0.53908269 0.72432171 0.73029716 0.75452196 0.76711886 0.77051034 0.79215116 0.75968992 0.79392765 0.81782946 0.79215116 0.81912145 0.7625969 0.77777778 0.81556848 0.81944444 0.8373708 0.81572997 0.84156977 0.86934755 0.8498062 0.8372093 0.85352067 0.85319767 0.85222868 0.84867571 0.86644057 0.89518734 0.84399225 0.89583333 0.88162145 0.86030362 0.84302326 0.87015504 0.89906331 0.86321059 0.8872…
swin_schemes_42_balanced	Balanced	[0.08206717 0.8717513 0.89954018 0.92303079 0.93872451 0.94282287 0.93402639 0.94882047 0.95351859 0.92163135 0.94952019 0.95781687 0.91773291 0.94762095 0.96331467 0.94022391 0.95781687 0.94482207 0.94412235 0.96351459 0.97161136 0.97081168 0.970012 0.97061176 0.96831267 0.95491803 0.95401839 0.96341463 0.96681327 0.95961615 0.96701319 0.9720112 0.96111555 0.96791283 0.97031188 0.95521791 0.9657…	[0.49831584 0.99080339 0.99402364 0.99629984 0.99699829 0.99758734 0.99661066 0.9982064 0.99824189 0.99747589 0.99827398 0.9986162 0.99732199 0.99840196 0.99893065 0.99827069 0.99882892 0.99820716 0.99862607 0.99891895 0.99927001 0.99925961 0.99924422 0.99928959 0.9990823 0.99877621 0.99883041 0.99909361 0.99925498 0.99922543 0.9992828 0.99936249 0.99903655 0.99919396 0.9993371 0.99880748 0.99936…
swin_schemes_42_balanced	Balanced	[0.18463811 0.84213442 0.84028804 0.86133678 0.83031758 0.86955318 0.8711226 0.8832164 0.88727843 0.88524742 0.89226366 0.88026219 0.88949409 0.89540251 0.89281758 0.89863368 0.89374077 0.89577179 0.90048006 0.87416913 0.90241876 0.87869276 0.88783235 0.90241876 0.9060192 0.90823486 0.90731167 0.88774003 0.90417282 0.90481905 0.90851182 0.91109675 0.90611152 0.90334195 0.91100443 0.90906573 0.909…	[0.51258089 0.91827782 0.91927556 0.93693469 0.93563606 0.94557403 0.94268589 0.9526132 0.95496176 0.95399647 0.95733804 0.95609654 0.95840631 0.96077109 0.95731542 0.96083241 0.96229621 0.96107918 0.96485024 0.95704239 0.96544728 0.961442 0.96360578 0.96602949 0.96700961 0.96665957 0.96698812 0.96336548 0.96729907 0.96615525 0.96906816 0.96984331 0.96729499 0.96650765 0.96934204 0.96919969 0.970…
swin_schemes_42_balanced	Balanced	[0.67557252 0.92938931 0.96755725 0.95610687 0.92938931 0.94656489 0.96564885 0.94656489 0.94847328 0.95992366 0.95801527 0.96946565 0.96183206 0.96755725 0.95992366 0.95992366 0.97328244 0.97137405 0.96946565 0.96946565 0.96755725 0.97328244 0.96946565 0.96755725 0.97328244 0.97328244 0.95610687 0.96946565 0.97137405 0.96946565 0.96183206 0.97519084 0.97709924 0.97900763 0.97328244 0.97709924 0.…	[0.62174617 0.97539751 0.98301438 0.98705132 0.98827002 0.98828906 0.99173569 0.99249738 0.99194516 0.99335428 0.99184995 0.99230696 0.99257355 0.99472532 0.99375417 0.99463011 0.99529658 0.99419214 0.99457298 0.99497286 0.99491574 0.99411597 0.99506808 0.99411597 0.99407788 0.99411597 0.9940398 0.99266876 0.99563934 0.99464915 0.99474436 0.99628678 0.99619156 0.99588689 0.99485861 0.99421118 0.9…
swin_schemes_42_balanced	Balanced	[0.56101893 0.94920607 0.9491806 0.94919333 0.9491997 0.94922517 0.94911056 0.94913603 0.948875 0.94926337 0.94923153 0.94893866 0.94930793 0.94928883 0.94912967 0.94920607 0.94905963 0.94933977 0.94936523 0.94928247 0.94834019 0.949257 0.94926973 0.94917423 0.9493716 0.94928883 0.94923153 0.94917423 0.94936523 0.9492952 0.94930157 0.94922517 0.9489323 0.949257 0.94928247 0.94926973 0.94930793 0.…	[0.48859151 0.6253428 0.64797312 0.66018013 0.67313982 0.68975175 0.70338431 0.71136107 0.71813065 0.72245443 0.72485766 0.72699499 0.72883089 0.7295644 0.7287772 0.73124545 0.73583752 0.73481994 0.73601162 0.73993479 0.73683666 0.74142376 0.7411651 0.73970218 0.74053059 0.74599386 0.74540049 0.74126309 0.74316477 0.74446963 0.74464643 0.74765154 0.74850861 0.74680467 0.74748522 0.74902932 0.7481…
swin_schemes_42_balanced	Balanced	[0.05284148 0.68295115 0.70588235 0.73778664 0.74975075 0.74576271 0.75074776 0.73978066 0.76271186 0.75473579 0.7666999 0.77666999 0.77168495 0.79461615 0.75074776 0.77966102 0.77367896 0.76570289 0.77068794 0.77966102 0.75772682 0.76869392 0.75174477 0.76570289 0.76071785 0.72283151 0.76271186 0.78165503 0.76969093 0.76969093 0.77168495 0.78165503 0.76370887 0.76271186 0.75373878 0.77168495 0.7…	[0.48593472 0.83837393 0.86832477 0.91058938 0.91694527 0.92165533 0.92060027 0.92477882 0.93318178 0.9249222 0.93477452 0.93273115 0.93059442 0.93728818 0.93115832 0.93589199 0.94027779 0.93253309 0.93723383 0.93728256 0.934386 0.937668 0.93535984 0.93829492 0.93603204 0.93175484 0.93865796 0.93771345 0.94130225 0.9372372 0.93660882 0.93766602 0.93403486 0.93922743 0.93969737 0.94046529 0.938139…
swin_schemes_42_balanced	Balanced	[0.34615385 0.71794872 0.75641026 0.82051282 0.83333333 0.80769231 0.84615385 0.84615385 0.83333333 0.79487179 0.85897436 0.8974359 0.8974359 0.8974359 0.87179487 0.84615385 0.88461538 0.8974359 0.85897436 0.8974359 0.83333333 0.85897436 0.83333333 0.85897436 0.76923077 0.91025641 0.88461538 0.88461538 0.88461538 0.87179487 0.87179487 0.8974359 0.83333333 0.91025641 0.88461538 0.91025641 0.897435…	[0.46115288 0.79532164 0.8320802 0.88721805 0.83542189 0.86382623 0.85630744 0.87552214 0.88471178 0.88888889 0.87969925 0.8855472 0.88721805 0.88387636 0.86967419 0.88805347 0.88387636 0.91395155 0.86549708 0.88053467 0.9005848 0.84711779 0.85547201 0.87218045 0.88721805 0.87552214 0.89891395 0.87385129 0.80785297 0.88471178 0.82790309 0.8512949 0.87969925 0.88638262 0.87635756 0.88053467 0.8496…
swin_schemes_42_balanced	Balanced	[0.13259346 0.73948598 0.80724299 0.88609813 0.75992991 0.8896028 0.88492991 0.88142523 0.90712617 0.92464953 0.90011682 0.93633178 0.9421729 0.92990654 0.93341121 0.92757009 0.85689252 0.94042056 0.93165888 0.9328271 0.9375 0.95035047 0.94100467 0.87908879 0.94450935 0.94684579 0.90478972 0.94801402 0.95268692 0.95151869 0.92873832 0.95151869 0.94509346 0.93574766 0.93107477 0.9521028 0.95327103…	[0.48965416 0.96701665 0.97862436 0.98801287 0.97716522 0.99181985 0.99108488 0.99240426 0.99463459 0.99540837 0.99457937 0.99582288 0.99648711 0.99558333 0.99597513 0.9958376 0.99132582 0.99716447 0.99650068 0.99680637 0.99690569 0.99739949 0.99634623 0.99512263 0.99742877 0.99757596 0.9939878 0.99728256 0.99720316 0.99769976 0.99710046 0.99758134 0.99711873 0.99669756 0.99724852 0.99744383 0.99…
swin_schemes_42_balanced	Balanced	[0.05590062 0.51552795 0.73913043 0.80745342 0.82608696 0.7515528 0.82608696 0.93167702 0.96273292 0.95652174 0.86956522 0.9378882 0.95031056 0.98757764 0.80745342 0.9689441 0.91304348 0.96273292 0.96273292 0.94409938 0.9378882 0.98757764 0.95652174 0.98136646 0.95652174 0.96273292 0.98757764 0.96273292 0.98136646 0.9689441 0.98757764 0.9689441 0.91304348 0.9689441 0.96273292 0.96273292 0.9875776…	[0.34839201 0.96673023 0.98742664 0.99743498 0.99718848 0.98879486 0.99886172 0.99888643 0.99938575 1. 0.99982331 0.99934656 0.99858708 0.99938575 0.99858755 0.99934158 0.99799714 0.99948025 0.9993385 0.99910225 0.99888637 0.999811 0.99926013 0.99929125 0.99963006 0.99966925 0.99976375 0.99912071 0.99948025 0.99949638 0.99944414 0.99938575 0.99850222 0.99957475 0.99930239 0.99966925 0.99929125 0.…
swin_schemes_42_balanced	Balanced	[0.27878788 0.84242424 0.86666667 0.86060606 0.85454545 0.85454545 0.83030303 0.84848485 0.83030303 0.83030303 0.75151515 0.84848485 0.84848485 0.86060606 0.84848485 0.83030303 0.83030303 0.86060606 0.83636364 0.86060606 0.82424242 0.84242424 0.84848485 0.84848485 0.82424242 0.76969697 0.82424242 0.83030303 0.84242424 0.85454545 0.82424242 0.82424242 0.78181818 0.83030303 0.83636364 0.82424242 0.…	[0.38985676 0.85965931 0.90669764 0.87262873 0.88230739 0.86817654 0.8437863 0.88385598 0.87127371 0.89217964 0.9026326 0.90243902 0.86953155 0.89508324 0.8546264 0.88230739 0.9113434 0.91947348 0.89430894 0.91618273 0.90747193 0.88540457 0.88133953 0.90069686 0.87514518 0.88521099 0.88404955 0.87979094 0.87301587 0.86798297 0.87146729 0.88424313 0.87669377 0.79074719 0.9047619 0.89508324 0.85501…
swin_schemes_42_balanced	Balanced	[0.2244898 0.7755102 0.70408163 0.83673469 0.7755102 0.82653061 0.80612245 0.86734694 0.83673469 0.86734694 0.85714286 0.85714286 0.83673469 0.85714286 0.87755102 0.83673469 0.71428571 0.81632653 0.86734694 0.79591837 0.8877551 0.86734694 0.85714286 0.84693878 0.83673469 0.7755102 0.84693878 0.87755102 0.84693878 0.86734694 0.86734694 0.85714286 0.84693878 0.79591837 0.8877551 0.70408163 0.857142…	[0.52093301 0.70514354 0.81578947 0.85705742 0.59988038 0.8187799 0.83552632 0.83014354 0.86662679 0.85047847 0.81399522 0.80382775 0.83911483 0.83133971 0.79126794 0.80382775 0.81279904 0.78349282 0.8492823 0.84688995 0.82834928 0.84210526 0.83791866 0.80801435 0.83492823 0.83911483 0.82476077 0.83672249 0.81937799 0.79485646 0.80562201 0.80562201 0.8145933 0.81937799 0.79665072 0.83851675 0.825…
swin_schemes_42_balanced	Balanced	[0.88541667 0.88541667 0.88541667 0.89583333 0.88541667 0.89583333 0.88541667 0.89583333 0.88541667 0.88541667 0.89583333 0.90625 0.89583333 0.890625 0.89583333 0.890625 0.88541667 0.90625 0.890625 0.91145833 0.88020833 0.88020833 0.90625 0.90104167 0.921875 0.921875 0.91145833 0.875 0.90625 0.921875 0.921875 0.92708333 0.91145833 0.88541667 0.93229167 0.91145833 0.91666667 0.921875 0.90625 0.927…	[0.65855615 0.76818182 0.80454545 0.8131016 0.79679144 0.86550802 0.85935829 0.84037433 0.8 0.85775401 0.86283422 0.88850267 0.83048128 0.81550802 0.86764706 0.87219251 0.8644385 0.88475936 0.76524064 0.87727273 0.89224599 0.89411765 0.8802139 0.86417112 0.85989305 0.89973262 0.85026738 0.90641711 0.8842246 0.88582888 0.86122995 0.86363636 0.8973262 0.8540107 0.8986631 0.90935829 0.88877005 0.890…
swin_schemes_42_balanced	Balanced	[0.27683616 0.72881356 0.73446328 0.75141243 0.7740113 0.74576271 0.7740113 0.79096045 0.7740113 0.79661017 0.6440678 0.75141243 0.79096045 0.70621469 0.75706215 0.81355932 0.8079096 0.79096045 0.76271186 0.8079096 0.78531073 0.83050847 0.81920904 0.80225989 0.80225989 0.82485876 0.78531073 0.78531073 0.82485876 0.77966102 0.73446328 0.77966102 0.70621469 0.77966102 0.84745763 0.81355932 0.813559…	[0.52680879 0.60384367 0.74305556 0.73643411 0.79231266 0.78972868 0.78359173 0.79602713 0.78617571 0.8123385 0.79005168 0.78326873 0.81637597 0.76501938 0.80878553 0.81879845 0.81040052 0.8125 0.83301034 0.84899871 0.84011628 0.87112403 0.86692506 0.85820413 0.84479974 0.83930879 0.8249354 0.83026486 0.83914729 0.82719638 0.84447674 0.84237726 0.84883721 0.73320413 0.87613049 0.84867571 0.844638…
swin_schemes_9_balanced	Balanced	[0.11595362 0.86815274 0.90533786 0.94092363 0.92193123 0.94722111 0.93802479 0.93242703 0.95861655 0.96171531 0.94502199 0.95711715 0.95741703 0.96681327 0.95951619 0.96701319 0.96231507 0.96801279 0.95961615 0.96861255 0.94352259 0.93592563 0.95341863 0.96941224 0.96631347 0.97321072 0.97331068 0.96801279 0.96801279 0.97291084 0.94192323 0.97660936 0.97231108 0.97560976 0.96991204 0.9715114 0.9…	[0.5442951 0.99145102 0.99502717 0.99709779 0.99576649 0.99766909 0.99747883 0.99764089 0.99858498 0.99877319 0.9982479 0.99867715 0.9986671 0.99898997 0.99884436 0.99908336 0.9990399 0.9991215 0.99894712 0.99920403 0.99882326 0.99775325 0.99878332 0.99924381 0.99903626 0.99935186 0.99935483 0.99924203 0.99914726 0.99933884 0.9974562 0.99948639 0.99939358 0.99946255 0.99922371 0.99927327 0.998839…
swin_schemes_9_balanced	Balanced	[0.13173929 0.84425775 0.85598227 0.86244461 0.8493353 0.88312408 0.88580133 0.8648449 0.89198671 0.89004801 0.88700148 0.89263294 0.89761817 0.89697194 0.86881462 0.87860044 0.894387 0.88487814 0.89189439 0.89337149 0.90509601 0.90223412 0.90121861 0.90029542 0.90685007 0.90629616 0.90334195 0.88764771 0.90417282 0.91137371 0.90324963 0.90158789 0.91386632 0.90925037 0.91192762 0.91248154 0.9063…	[0.49167698 0.92717446 0.93043315 0.93934576 0.93044325 0.95180084 0.9548958 0.95186285 0.95471305 0.95726948 0.95792094 0.9575476 0.96046436 0.9602907 0.95380189 0.95496342 0.95994917 0.94997467 0.96081518 0.96309334 0.96527984 0.96583226 0.96486844 0.96486379 0.96685248 0.96594121 0.96548762 0.96480408 0.96676751 0.96991334 0.9679224 0.96618962 0.96905009 0.96801051 0.97060511 0.96998454 0.9697…
swin_schemes_9_balanced	Balanced	[0.73854962 0.93320611 0.95801527 0.86068702 0.94847328 0.94656489 0.88740458 0.96374046 0.95992366 0.96755725 0.96946565 0.97137405 0.96946565 0.96564885 0.97328244 0.97519084 0.97137405 0.95419847 0.97328244 0.96755725 0.97328244 0.97328244 0.97137405 0.97137405 0.97709924 0.96946565 0.97328244 0.97328244 0.97328244 0.97519084 0.97519084 0.96564885 0.97328244 0.95610687 0.97900763 0.97328244 0.…	[0.58398553 0.98659431 0.99040274 0.98747025 0.99007903 0.99257355 0.99238313 0.9888032 0.99204037 0.99409692 0.99266876 0.99487765 0.99499191 0.99472532 0.99392555 0.99514424 0.99443968 0.99362087 0.9935447 0.99443968 0.99466819 0.9948967 0.99392555 0.99497286 0.99550605 0.99573455 0.99506808 0.995487 0.99436352 0.99533467 0.99649624 0.99508712 0.9951252 0.99415405 0.99514424 0.99590593 0.996667…
swin_schemes_9_balanced	Balanced	[0.58493882 0.94920607 0.94918697 0.94919333 0.94925063 0.9492761 0.949257 0.94857576 0.94924427 0.94924427 0.94903416 0.94888136 0.94928883 0.94903416 0.94888773 0.9492761 0.94890683 0.94924427 0.94939707 0.94928247 0.94905963 0.9494289 0.94839112 0.94900233 0.949257 0.94928247 0.94925063 0.94925063 0.9491424 0.94925063 0.94835929 0.94915513 0.94930793 0.94926337 0.9491806 0.94930793 0.94922517 …	[0.5143367 0.63874708 0.66454135 0.65832205 0.68502902 0.69822194 0.70962748 0.70908001 0.72142238 0.72342252 0.72571365 0.73062094 0.73066058 0.73244906 0.73243526 0.73845458 0.73772684 0.73537873 0.74291004 0.73408498 0.73955381 0.74751532 0.74267723 0.74919301 0.74853307 0.74658436 0.74591395 0.74101971 0.74765287 0.74695936 0.74392099 0.75075392 0.75231948 0.7480333 0.74468848 0.7494625 0.749…
swin_schemes_9_balanced	Balanced	[0.1226321 0.67597208 0.72981057 0.74975075 0.7557328 0.74177468 0.75772682 0.76570289 0.77168495 0.73678963 0.78364905 0.76271186 0.79262213 0.77467597 0.74376869 0.73878365 0.76470588 0.77268195 0.78065803 0.76969093 0.78265204 0.78165503 0.75972084 0.78664008 0.777667 0.76869392 0.75972084 0.7447657 0.7666999 0.78763709 0.73180459 0.77866401 0.78464606 0.77068794 0.77068794 0.75373878 0.779661…	[0.46466987 0.80962564 0.87323721 0.9072472 0.91231133 0.91640161 0.92214317 0.92698209 0.9293865 0.91483838 0.9315769 0.92741351 0.93624735 0.93181548 0.91662936 0.9354616 0.92695803 0.93845266 0.93968391 0.93277784 0.93940655 0.94069519 0.9252795 0.93965008 0.93498828 0.93529866 0.92978769 0.93109392 0.93677894 0.9435585 0.9275512 0.94076442 0.93667952 0.93952306 0.94278522 0.93719789 0.9406578…
swin_schemes_9_balanced	Balanced	[0.62820513 0.73076923 0.73076923 0.78205128 0.83333333 0.87179487 0.84615385 0.88461538 0.85897436 0.85897436 0.79487179 0.87179487 0.85897436 0.83333333 0.87179487 0.80769231 0.84615385 0.87179487 0.8974359 0.84615385 0.87179487 0.84615385 0.83333333 0.85897436 0.88461538 0.80769231 0.88461538 0.88461538 0.87179487 0.85897436 0.85897436 0.85897436 0.88461538 0.85897436 0.88461538 0.92307692 0.8…	[0.5380117 0.82038429 0.82205514 0.84294069 0.89640769 0.89390142 0.87468672 0.92481203 0.9005848 0.92564745 0.87385129 0.91478697 0.90392648 0.90142022 0.80868839 0.91812865 0.84126984 0.8780284 0.82706767 0.86967419 0.87969925 0.9122807 0.85797828 0.87969925 0.89807853 0.893066 0.8855472 0.93149541 0.84711779 0.89390142 0.90977444 0.91144528 0.84043442 0.88972431 0.88220551 0.94402673 0.8888888…
swin_schemes_9_balanced	Balanced	[0.06308411 0.79088785 0.8411215 0.87616822 0.89018692 0.90537383 0.8510514 0.90245327 0.89544393 0.92464953 0.92464953 0.93574766 0.92815421 0.91997664 0.92932243 0.92640187 0.94158879 0.95151869 0.94392523 0.93808411 0.93808411 0.90420561 0.89077103 0.94042056 0.9421729 0.95151869 0.95035047 0.81892523 0.95035047 0.95035047 0.95385514 0.95852804 0.92172897 0.95268692 0.95151869 0.94684579 0.922…	[0.44098758 0.96739053 0.98252212 0.9885998 0.99044379 0.9927513 0.9913053 0.99434327 0.99145857 0.9945547 0.99532838 0.99608337 0.99586858 0.99597883 0.99628034 0.99644936 0.99604012 0.99712212 0.99703586 0.99632501 0.99668464 0.996531 0.9945985 0.99724086 0.99735874 0.99786392 0.99774873 0.98510479 0.99766816 0.99769478 0.99772255 0.99811037 0.99527789 0.99778349 0.99776396 0.99775992 0.9966726…
swin_schemes_9_balanced	Balanced	[0.08695652 0.39751553 0.77018634 0.8136646 0.80124224 0.86335404 0.83850932 0.91304348 0.88198758 0.93167702 0.9689441 0.97515528 0.98136646 0.9378882 0.92546584 0.98757764 0.98757764 0.98757764 0.98136646 0.9689441 0.9689441 0.96273292 0.9068323 0.98136646 0.9689441 0.95652174 0.96273292 0.9068323 0.99378882 0.97515528 0.9689441 0.95652174 0.94409938 0.88819876 0.97515528 0.98136646 0.98757764 …	[0.49189133 0.96783568 0.99217831 0.99657693 0.9973502 0.99838811 0.99992163 0.99991664 0.99938575 0.9988249 0.99935272 0.9999055 0.99938575 0.99903308 0.99827095 0.999244 0.999622 0.9997165 0.9993385 0.99938575 0.999244 0.99938575 0.9998644 0.99976375 0.99948025 0.999622 0.99938575 0.99938575 0.9993385 0.99925206 0.9993385 0.99916181 0.99907653 0.99230631 0.999244 0.999622 0.9993385 0.99938575 0…
swin_schemes_9_balanced	Balanced	[0.44848485 0.83030303 0.85454545 0.8 0.83030303 0.84242424 0.82424242 0.83030303 0.84848485 0.82424242 0.84848485 0.8 0.83636364 0.82424242 0.83636364 0.84848485 0.84848485 0.81818182 0.83030303 0.8 0.80606061 0.81212121 0.82424242 0.82424242 0.83636364 0.81212121 0.83636364 0.81212121 0.81818182 0.84242424 0.75757576 0.85454545 0.84848485 0.87272727 0.83636364 0.80606061 0.84242424 0.84242424 0…	[0.57607433 0.80371661 0.86449864 0.87533875 0.86062718 0.8466899 0.86430507 0.81204026 0.88482385 0.89179249 0.89179249 0.88637244 0.87301587 0.8313976 0.87127371 0.88192025 0.87843593 0.87998451 0.85694928 0.90301974 0.88385598 0.86759582 0.85230352 0.86430507 0.89198606 0.85578784 0.85094851 0.86101432 0.84630275 0.85927216 0.899729 0.87340302 0.8786295 0.87398374 0.92489353 0.88250097 0.89159…
swin_schemes_9_balanced	Balanced	[0.24489796 0.7755102 0.7755102 0.81632653 0.82653061 0.86734694 0.78571429 0.78571429 0.60204082 0.84693878 0.80612245 0.75510204 0.79591837 0.84693878 0.79591837 0.85714286 0.86734694 0.85714286 0.86734694 0.75510204 0.84693878 0.85714286 0.82653061 0.86734694 0.85714286 0.82653061 0.7755102 0.85714286 0.74489796 0.85714286 0.87755102 0.83673469 0.86734694 0.86734694 0.85714286 0.86734694 0.836…	[0.53229665 0.78169856 0.81818182 0.83253589 0.83492823 0.81519139 0.84150718 0.80143541 0.84270335 0.84150718 0.80502392 0.83313397 0.8319378 0.82236842 0.79904306 0.82655502 0.84569378 0.82535885 0.82177033 0.85586124 0.84150718 0.81220096 0.77212919 0.81279904 0.83492823 0.8104067 0.82715311 0.82834928 0.8104067 0.82416268 0.82894737 0.82296651 0.79425837 0.81100478 0.79904306 0.79904306 0.829…
swin_schemes_9_balanced	Balanced	[0.88541667 0.88541667 0.88541667 0.88541667 0.88541667 0.88541667 0.88541667 0.88541667 0.88541667 0.88541667 0.88541667 0.88541667 0.88020833 0.88541667 0.90104167 0.88541667 0.89583333 0.91145833 0.88020833 0.89583333 0.890625 0.89583333 0.890625 0.90104167 0.89583333 0.90104167 0.91145833 0.91666667 0.91145833 0.90104167 0.86979167 0.91145833 0.91145833 0.921875 0.91666667 0.92708333 0.90625 …	[0.68262032 0.7802139 0.66042781 0.79946524 0.81657754 0.83101604 0.86096257 0.82192513 0.8697861 0.79759358 0.86069519 0.81550802 0.87192513 0.70828877 0.84946524 0.83903743 0.85534759 0.86898396 0.87085561 0.78395722 0.88181818 0.87673797 0.85187166 0.89171123 0.85053476 0.86925134 0.87566845 0.87860963 0.88502674 0.87032086 0.83235294 0.88903743 0.89251337 0.88770053 0.90053476 0.89812834 0.86…
swin_schemes_9_balanced	Balanced	[0.28248588 0.59322034 0.72881356 0.75141243 0.76836158 0.75141243 0.77966102 0.80225989 0.75706215 0.78531073 0.68926554 0.54237288 0.76271186 0.76836158 0.74576271 0.77966102 0.7740113 0.70621469 0.7740113 0.71751412 0.80225989 0.79096045 0.3220339 0.81355932 0.78531073 0.46892655 0.78531073 0.82485876 0.80225989 0.76836158 0.74576271 0.79661017 0.53672316 0.77966102 0.80225989 0.8079096 0.7966…	[0.45897933 0.71947674 0.72739018 0.78391473 0.7619509 0.7743863 0.81023902 0.80281008 0.80878553 0.82978036 0.80927003 0.82041344 0.84076227 0.82768088 0.80991602 0.79764212 0.80830103 0.83139535 0.82364341 0.81621447 0.84334625 0.8373708 0.80281008 0.83333333 0.82961886 0.81895995 0.85998062 0.86611757 0.86401809 0.8619186 0.85497416 0.83074935 0.8247739 0.83543282 0.8496447 0.84286176 0.859819…
swin_schemes_9_tradmome	Traditional Adam	[0.1187525 0.14314274 0.14314274 0.14314274 0.14314274 0.14314274 0.13534586 0.13534586 0.14314274 0.14314274 0.14314274 0.13534586 0.14314274 0.13534586 0.14314274 0.13534586 0.14314274 0.14314274 0.10405838 0.14314274 0.14314274 0.14314274 0.14314274 0.14314274 0.14314274 0.14314274 0.14314274 0.13534586 0.14314274 0.24230308 0.19592163 0.24180328 0.35995602 0.3582567 0.31827269 0.4710116 0.471…	[0.5360079 0.6058406 0.66176358 0.55309732 0.60960293 0.65905479 0.66775112 0.66446791 0.63252712 0.65500656 0.63569468 0.61675739 0.65718547 0.62153081 0.64958042 0.43761223 0.64269225 0.64182124 0.63838691 0.68123617 0.65699905 0.64655789 0.64456563 0.36397016 0.64497653 0.61018395 0.64549145 0.405114 0.39450273 0.55109746 0.44731147 0.6370898 0.77908569 0.80021652 0.79918723 0.84611319 0.85497…
swin_schemes_9_tradmome	Traditional Adam	[0.1657127 0.47211965 0.47211965 0.47211965 0.47211965 0.47211965 0.47211965 0.47211965 0.47211965 0.47211965 0.47211965 0.47211965 0.47211965 0.47211965 0.47211965 0.47211965 0.47211965 0.47211965 0.47211965 0.47211965 0.47211965 0.47211965 0.47211965 0.47211965 0.47211965 0.47211965 0.47211965 0.47211965 0.47211965 0.47784343 0.47211965 0.4723966 0.55456056 0.62943131 0.67171344 0.67651403 0.68…	[0.4713316 0.54852686 0.56257546 0.55514093 0.56193294 0.5816613 0.57622483 0.56955299 0.55717069 0.56353738 0.56797708 0.56203964 0.56157552 0.49695541 0.55627994 0.54723737 0.53544975 0.49673368 0.53228593 0.5306567 0.53656844 0.54984917 0.54908196 0.4581833 0.54208564 0.54162915 0.53983031 0.49985188 0.47381245 0.49957263 0.52283914 0.55030433 0.60308901 0.70847028 0.7308146 0.76526086 0.76946…
swin_schemes_9_tradmome	Traditional Adam	[0.74045802 0.74236641 0.74236641 0.74236641 0.74236641 0.74236641 0.74236641 0.74236641 0.74236641 0.74236641 0.74236641 0.74236641 0.74236641 0.74236641 0.74236641 0.74236641 0.74236641 0.74236641 0.74236641 0.74236641 0.74236641 0.74236641 0.74236641 0.74236641 0.74236641 0.74236641 0.74236641 0.74236641 0.74236641 0.74236641 0.74236641 0.74236641 0.74236641 0.74236641 0.74236641 0.74236641 0.…	[0.50703608 0.36266781 0.48642293 0.58941255 0.59463011 0.46298201 0.53539941 0.52770637 0.77183662 0.672008 0.81663334 0.67109397 0.62727792 0.75985909 0.69206893 0.31475769 0.68603256 0.5965248 0.39636294 0.64441588 0.41330096 0.81252975 0.70263734 0.35553651 0.67356946 0.38257641 0.65703132 0.41948015 0.36751404 0.32885842 0.18888889 0.59969533 0.45984005 0.61056841 0.59731505 0.63101971 0.609…
swin_schemes_9_tradmome	Traditional Adam	[0.41310659 0.94920607 0.94920607 0.94920607 0.94920607 0.94920607 0.94920607 0.94920607 0.94920607 0.94920607 0.94920607 0.94920607 0.94920607 0.94920607 0.94920607 0.94920607 0.94920607 0.94920607 0.94920607 0.94920607 0.94920607 0.94920607 0.94920607 0.94920607 0.94920607 0.94920607 0.94920607 0.94920607 0.94920607 0.94920607 0.94920607 0.94920607 0.94920607 0.94920607 0.94920607 0.94920607 0.…	[0.50121345 0.51249463 0.51747747 0.48109635 0.48249175 0.52059043 0.53882187 0.50762078 0.50643443 0.49184851 0.51810633 0.48393019 0.49934219 0.49149792 0.49318829 0.50846866 0.52571438 0.53672768 0.52541848 0.53235328 0.47579256 0.48669739 0.48226917 0.53102129 0.52533802 0.49975634 0.483053 0.50922057 0.48166142 0.52155569 0.4747375 0.54192676 0.54755773 0.53797132 0.53860622 0.54739132 0.538…
swin_schemes_9_tradmome	Traditional Adam	[0.66600199 0.66899302 0.66899302 0.66899302 0.66899302 0.66899302 0.66899302 0.66899302 0.66899302 0.66899302 0.66899302 0.66899302 0.66899302 0.66899302 0.66899302 0.66899302 0.66899302 0.66899302 0.66899302 0.66899302 0.66899302 0.66899302 0.66899302 0.66899302 0.66899302 0.66899302 0.66899302 0.66899302 0.66899302 0.66899302 0.66899302 0.66899302 0.66899302 0.66899302 0.66899302 0.66899302 0.…	[0.57892883 0.5598992 0.63516312 0.44808894 0.56645002 0.47354862 0.65922555 0.67607174 0.61215718 0.60023357 0.62444184 0.65642046 0.6139263 0.58192193 0.65647513 0.6002958 0.56156734 0.47628945 0.61413428 0.53315272 0.60143839 0.66389932 0.57192783 0.42109752 0.56248335 0.53996095 0.64209771 0.54890149 0.4099742 0.63282934 0.5856024 0.66709467 0.65023411 0.66416992 0.65905221 0.67140129 0.67092…
swin_schemes_9_tradmome	Traditional Adam	[0.70512821 0.73076923 0.73076923 0.26923077 0.73076923 0.73076923 0.73076923 0.73076923 0.73076923 0.73076923 0.73076923 0.73076923 0.73076923 0.73076923 0.73076923 0.73076923 0.73076923 0.73076923 0.73076923 0.73076923 0.73076923 0.73076923 0.73076923 0.73076923 0.73076923 0.73076923 0.73076923 0.73076923 0.73076923 0.73076923 0.73076923 0.73076923 0.73076923 0.73076923 0.73076923 0.73076923 0.…	[0.52213868 0.67335004 0.51837928 0.64661654 0.6219716 0.53258145 0.55680869 0.50459482 0.56307435 0.68253968 0.53467001 0.46616541 0.38304094 0.49582289 0.63157895 0.46073517 0.52965748 0.52172097 0.55012531 0.57978279 0.42564745 0.49415205 0.51044277 0.52923977 0.54636591 0.47994987 0.50208855 0.68253968 0.49874687 0.52130326 0.45279866 0.55304929 0.56056809 0.5572264 0.60651629 0.62322473 0.60…
swin_schemes_9_tradmome	Traditional Adam	[0.12733645 0.18224299 0.19450935 0.19450935 0.19450935 0.19450935 0.16939252 0.19450935 0.19450935 0.19450935 0.18224299 0.16939252 0.19450935 0.18224299 0.19450935 0.19450935 0.19450935 0.19450935 0.19450935 0.19450935 0.19450935 0.18224299 0.19450935 0.19450935 0.19450935 0.18224299 0.19450935 0.19450935 0.19450935 0.23422897 0.29964953 0.27628505 0.45151869 0.28271028 0.36390187 0.5146028 0.3…	[0.4033528 0.56273992 0.56522623 0.53155779 0.54528356 0.58709351 0.59255123 0.61065078 0.67390061 0.63710284 0.66385791 0.52270638 0.53937676 0.68232975 0.4924981 0.41518739 0.69512045 0.72384978 0.70677179 0.64866813 0.50163077 0.69842545 0.71461964 0.26549412 0.73478041 0.71598816 0.72516627 0.40800074 0.31144204 0.71653128 0.59774672 0.79184452 0.8237935 0.72590409 0.81863245 0.85732778 0.779…
swin_schemes_9_tradmome	Traditional Adam	[0.09937888 0.09937888 0.09937888 0.09937888 0.08695652 0.09937888 0.09937888 0.08695652 0.09937888 0.09937888 0.09937888 0.08695652 0.09937888 0.09937888 0.09937888 0.09937888 0.09937888 0.08695652 0.09937888 0.09937888 0.09937888 0.09937888 0.08695652 0.09937888 0.09937888 0.09937888 0.09937888 0.09937888 0.09937888 0.10559006 0.08695652 0.21118012 0.16149068 0.16149068 0.16770186 0.1863354 0.1…	[0.51165788 0.54205628 0.64416092 0.52988508 0.66487926 0.59024348 0.60029891 0.67944171 0.51669626 0.61745543 0.58958957 0.555546 0.68857825 0.52191647 0.58796896 0.40219759 0.65564319 0.65084584 0.36297705 0.66665467 0.57984261 0.56878146 0.57051228 0.42975971 0.62370745 0.56773299 0.60874803 0.47644227 0.58040964 0.68900775 0.52702314 0.76389026 0.73584325 0.71917028 0.78322367 0.78266011 0.73…
swin_schemes_9_tradmome	Traditional Adam	[0.47272727 0.74545455 0.74545455 0.74545455 0.74545455 0.74545455 0.74545455 0.74545455 0.74545455 0.74545455 0.74545455 0.74545455 0.74545455 0.74545455 0.74545455 0.74545455 0.74545455 0.74545455 0.74545455 0.74545455 0.74545455 0.74545455 0.74545455 0.74545455 0.74545455 0.74545455 0.74545455 0.74545455 0.74545455 0.74545455 0.74545455 0.74545455 0.74545455 0.74545455 0.74545455 0.77575758 0.…	[0.52303523 0.71554394 0.67982966 0.61217576 0.71080139 0.66744096 0.72522261 0.67315137 0.67082849 0.61653117 0.64663182 0.56716996 0.7856175 0.54190863 0.59552846 0.49941928 0.49428959 0.49748355 0.51084011 0.55991096 0.57375145 0.53493999 0.5283585 0.49738676 0.470964 0.52893922 0.58759195 0.50474255 0.45809137 0.44463802 0.5327139 0.53097174 0.58226868 0.63763066 0.67886179 0.73228804 0.70363…
swin_schemes_9_tradmome	Traditional Adam	[0.2244898 0.7755102 0.7755102 0.7755102 0.7755102 0.7755102 0.7755102 0.7755102 0.7755102 0.7755102 0.7755102 0.7755102 0.7755102 0.7755102 0.7755102 0.7755102 0.7755102 0.7755102 0.7755102 0.7755102 0.7755102 0.7755102 0.7755102 0.7755102 0.7755102 0.7755102 0.7755102 0.7755102 0.7755102 0.7755102 0.7755102 0.7755102 0.7755102 0.7755102 0.7755102 0.7755102 0.7755102 0.7755102 0.7755102 0.775510…	[0.44557416 0.63696172 0.64354067 0.63785885 0.65251196 0.62559809 0.63995215 0.71590909 0.67494019 0.63397129 0.38277512 0.36752392 0.48444976 0.56399522 0.66058612 0.70155502 0.58373206 0.42643541 0.62948565 0.67314593 0.30263158 0.68989234 0.69318182 0.35885167 0.32625598 0.67942584 0.72069378 0.27093301 0.77123206 0.60526316 0.74641148 0.73325359 0.69677033 0.72368421 0.71232057 0.68361244 0.…
swin_schemes_9_tradmome	Traditional Adam	[0.88541667 0.88541667 0.88541667 0.88541667 0.88541667 0.88541667 0.88541667 0.88541667 0.88541667 0.88541667 0.88541667 0.88541667 0.88541667 0.88541667 0.88541667 0.88541667 0.88541667 0.88541667 0.88541667 0.88541667 0.88541667 0.88541667 0.88541667 0.88541667 0.88541667 0.88541667 0.88541667 0.88541667 0.88541667 0.88541667 0.88541667 0.88541667 0.88541667 0.88541667 0.88541667 0.88541667 0.…	[0.41657754 0.66377005 0.7092246 0.69197861 0.3473262 0.65828877 0.62673797 0.73542781 0.60614973 0.66697861 0.34064171 0.22165775 0.62112299 0.31163102 0.53890374 0.77887701 0.3802139 0.53850267 0.24117647 0.22526738 0.73649733 0.72887701 0.71871658 0.76885027 0.23181818 0.22513369 0.23957219 0.75775401 0.74839572 0.46243316 0.72192513 0.73395722 0.74812834 0.68315508 0.73101604 0.74625668 0.743…
swin_schemes_9_tradmome	Traditional Adam	[0.29943503 0.72881356 0.72881356 0.72881356 0.72881356 0.72881356 0.72881356 0.72881356 0.72881356 0.72881356 0.72881356 0.72881356 0.72881356 0.72881356 0.72881356 0.72881356 0.72881356 0.72881356 0.72881356 0.72881356 0.72881356 0.72881356 0.72881356 0.72881356 0.72881356 0.72881356 0.72881356 0.72881356 0.72881356 0.72881356 0.72881356 0.72881356 0.72881356 0.72881356 0.72881356 0.72881356 0.…	[0.55894703 0.50476421 0.56031977 0.45413437 0.39454134 0.60271318 0.61724806 0.54853036 0.5495801 0.57348191 0.52866602 0.43669251 0.40277778 0.55474806 0.49822351 0.44460594 0.58454457 0.60166344 0.44702842 0.4620478 0.4307978 0.40156654 0.58446382 0.52479005 0.47222222 0.42482235 0.54998385 0.60820413 0.56395349 0.54998385 0.53302649 0.6004522 0.40083979 0.37629199 0.54715762 0.45235788 0.4161…
swin_schemes_1337_tradsgd	Traditional SGD	[0.1202519 0.13294682 0.32816873 0.32676929 0.3877449 0.29258297 0.46391443 0.42323071 0.34906038 0.35105958 0.45821671 0.31427429 0.42822871 0.42922831 0.4037385 0.3732507 0.50089964 0.30487805 0.47630948 0.42353059 0.50379848 0.40193922 0.55547781 0.54108357 0.56637345 0.43332667 0.49830068 0.5154938 0.59786086 0.56827269 0.22740904 0.57756897 0.60295882 0.62445022 0.58826469 0.6242503 0.507197…	[0.53367471 0.56670928 0.75232148 0.74586903 0.80032076 0.76793521 0.84238691 0.8414289 0.8062605 0.82458132 0.86942933 0.82249272 0.85372193 0.84314685 0.85408821 0.83249495 0.88398601 0.82472553 0.87822312 0.868173 0.88693955 0.83774146 0.90798568 0.89723541 0.91237239 0.85966628 0.88145189 0.89374969 0.91700231 0.91160307 0.7623161 0.91800164 0.92220365 0.9264193 0.91393214 0.92591658 0.890933…
swin_schemes_1337_tradsgd	Traditional SGD	[0.32782496 0.50480059 0.49242984 0.50258493 0.53249631 0.56111521 0.51467873 0.54671344 0.58022526 0.62001477 0.55354505 0.52067947 0.55160635 0.63155465 0.60699778 0.67162112 0.65897341 0.6370938 0.64946455 0.66589734 0.67143648 0.70199409 0.65269572 0.70042467 0.71353397 0.67522157 0.58881093 0.71159527 0.71565731 0.70614845 0.64789513 0.71113368 0.71002585 0.64567947 0.71233383 0.6913774 0.66…	[0.47220925 0.54559417 0.57672239 0.59678474 0.60396389 0.62454422 0.61572801 0.64535571 0.65471748 0.70035502 0.65885363 0.66054167 0.67857701 0.72157374 0.71292369 0.7618838 0.75132534 0.74603181 0.7495323 0.76247311 0.77055379 0.79315921 0.76450766 0.79100995 0.80725735 0.77952494 0.72497207 0.81074699 0.81540716 0.81351609 0.77331594 0.81775753 0.81701742 0.7817086 0.82149705 0.80636081 0.800…
swin_schemes_1337_tradsgd	Traditional SGD	[0.25763359 0.74236641 0.74236641 0.74236641 0.74236641 0.74236641 0.74236641 0.74236641 0.74236641 0.74236641 0.74236641 0.74236641 0.74236641 0.74236641 0.74236641 0.74236641 0.74236641 0.76335878 0.74236641 0.83015267 0.83206107 0.89503817 0.89122137 0.86068702 0.8759542 0.78816794 0.87977099 0.73282443 0.89122137 0.90076336 0.76335878 0.8778626 0.92175573 0.91030534 0.91221374 0.90648855 0.90…	[0.4826621 0.59381129 0.6785109 0.68362373 0.64711035 0.64434923 0.64606303 0.66116348 0.67148434 0.73674188 0.81232029 0.68845092 0.68648957 0.88953632 0.80441779 0.90968295 0.81466248 0.84592973 0.86552414 0.92255546 0.93335238 0.95321337 0.94171189 0.90812149 0.94453013 0.90216129 0.95224222 0.9583738 0.9662763 0.96827573 0.79472532 0.96471484 0.97120823 0.97240788 0.96715224 0.97400743 0.9690…
swin_schemes_1337_tradsgd	Traditional SGD	[0.54687838 0.94920607 0.94920607 0.94920607 0.94920607 0.94920607 0.94920607 0.94920607 0.94920607 0.94920607 0.94920607 0.94920607 0.94920607 0.94920607 0.94920607 0.94920607 0.94920607 0.94920607 0.94920607 0.94920607 0.94920607 0.94920607 0.94920607 0.94920607 0.94920607 0.94920607 0.94920607 0.94920607 0.94920607 0.94920607 0.94920607 0.94920607 0.94920607 0.94920607 0.94920607 0.94920607 0.…	[0.477161 0.50319623 0.49583985 0.48800147 0.49220833 0.49109384 0.49566719 0.49552577 0.49654139 0.51343566 0.51411962 0.49586401 0.50859625 0.50794887 0.51403487 0.52790897 0.49168977 0.48930258 0.52432793 0.50711146 0.51205711 0.51189525 0.5007827 0.50118632 0.53531002 0.51249355 0.49117905 0.48131252 0.50420384 0.50873047 0.52081947 0.51360014 0.54787595 0.51927977 0.55284826 0.52348921 0.523…
swin_schemes_1337_tradsgd	Traditional SGD	[0.64705882 0.66899302 0.66899302 0.66899302 0.66899302 0.66899302 0.66899302 0.66899302 0.66899302 0.66899302 0.66899302 0.66899302 0.66899302 0.66899302 0.66899302 0.66899302 0.66899302 0.66899302 0.66899302 0.66899302 0.66899302 0.66899302 0.66899302 0.66899302 0.66899302 0.66899302 0.66899302 0.66899302 0.66899302 0.66899302 0.66899302 0.66899302 0.66899302 0.66899302 0.66899302 0.66899302 0.…	[0.46640871 0.42799139 0.61277448 0.5168096 0.48674694 0.48064933 0.53329078 0.5069315 0.61590953 0.59752116 0.5442563 0.61028502 0.58647168 0.65098878 0.6696653 0.65548608 0.65039346 0.62743696 0.68563257 0.63930372 0.69184069 0.6716159 0.66935018 0.68573666 0.68053596 0.70299628 0.67081173 0.70777677 0.69759383 0.7037809 0.64975501 0.71575683 0.72574447 0.71929438 0.71731283 0.72199328 0.730992…
swin_schemes_1337_tradsgd	Traditional SGD	[0.67948718 0.73076923 0.73076923 0.73076923 0.73076923 0.73076923 0.73076923 0.73076923 0.73076923 0.73076923 0.73076923 0.73076923 0.73076923 0.73076923 0.73076923 0.73076923 0.73076923 0.73076923 0.73076923 0.73076923 0.73076923 0.73076923 0.73076923 0.73076923 0.73076923 0.73076923 0.73076923 0.73076923 0.73076923 0.73076923 0.73076923 0.73076923 0.73076923 0.73076923 0.73076923 0.73076923 0.…	[0.49707602 0.3166249 0.34753551 0.36842105 0.37761069 0.37510443 0.35839599 0.29239766 0.26315789 0.26649958 0.23391813 0.3166249 0.54135338 0.3550543 0.30659983 0.32664996 0.3625731 0.43358396 0.4619883 0.34085213 0.59482038 0.47284879 0.57811195 0.62155388 0.4770259 0.62406015 0.51712615 0.56558062 0.68671679 0.61319967 0.69005848 0.68588137 0.74770259 0.6984127 0.73934837 0.72932331 0.6942355…
swin_schemes_1337_tradsgd	Traditional SGD	[0.08528037 0.19450935 0.19450935 0.19450935 0.26810748 0.36098131 0.33352804 0.32476636 0.36098131 0.42348131 0.44918224 0.34579439 0.48364486 0.41530374 0.33469626 0.5146028 0.48014019 0.40478972 0.48656542 0.53095794 0.51693925 0.51752336 0.5478972 0.55490654 0.53796729 0.21962617 0.59754673 0.52803738 0.60514019 0.5625 0.16997664 0.58235981 0.52511682 0.61214953 0.50292056 0.62441589 0.581775…	[0.60816549 0.55603098 0.69969844 0.68636377 0.76756931 0.7034096 0.74278368 0.68252654 0.76793286 0.79675007 0.82036565 0.72427847 0.83497452 0.80259666 0.79142726 0.85578955 0.86501062 0.82067618 0.85903021 0.8755471 0.8672983 0.84987667 0.88362467 0.88114793 0.880371 0.68797999 0.89183965 0.88410878 0.90043101 0.89564068 0.5407591 0.89932356 0.87064117 0.90821857 0.86394024 0.91202834 0.899805…
swin_schemes_1337_tradsgd	Traditional SGD	[0.01863354 0.10559006 0.08074534 0.09937888 0.09937888 0.17391304 0.1863354 0.18012422 0.1242236 0.1863354 0.16149068 0.18012422 0.17391304 0.1552795 0.16770186 0.1863354 0.20496894 0.20496894 0.28571429 0.27329193 0.21118012 0.27950311 0.21118012 0.22981366 0.24223602 0.19254658 0.26086957 0.28571429 0.24223602 0.26708075 0.1242236 0.27950311 0.29813665 0.25465839 0.24223602 0.25465839 0.273291…	[0.50320325 0.55174478 0.57321315 0.58504386 0.65586821 0.6470584 0.66503554 0.67272607 0.68211171 0.70582121 0.76650669 0.74277295 0.76260982 0.80313245 0.77404266 0.82870911 0.79746022 0.82037712 0.81025344 0.8457379 0.82620425 0.86754614 0.81557324 0.80866581 0.83396349 0.76547391 0.84761061 0.8639013 0.86673076 0.86667976 0.73552725 0.86500867 0.83224911 0.85356141 0.8126079 0.86452651 0.8628…
swin_schemes_1337_tradsgd	Traditional SGD	[0.74545455 0.74545455 0.74545455 0.74545455 0.74545455 0.74545455 0.74545455 0.74545455 0.74545455 0.74545455 0.74545455 0.74545455 0.75151515 0.76969697 0.78181818 0.81212121 0.82424242 0.81212121 0.83030303 0.83636364 0.82424242 0.81818182 0.83030303 0.83030303 0.84848485 0.83636364 0.83636364 0.83636364 0.84848485 0.82424242 0.81212121 0.82424242 0.83636364 0.82424242 0.83030303 0.83636364 0.…	[0.62814557 0.59407666 0.60665892 0.61982191 0.59407666 0.60917538 0.61246612 0.67015099 0.67518389 0.67750678 0.72899729 0.7514518 0.80565234 0.78184282 0.82384824 0.78106852 0.84107627 0.84514131 0.85443283 0.84088269 0.84746419 0.82094464 0.86178862 0.8313976 0.84804491 0.86585366 0.85636856 0.86778939 0.8641115 0.85327139 0.85288424 0.84146341 0.84707704 0.84494774 0.8517228 0.84572203 0.8230…
swin_schemes_1337_tradsgd	Traditional SGD	[0.76530612 0.7755102 0.7755102 0.7755102 0.7755102 0.7755102 0.7755102 0.7755102 0.7755102 0.7755102 0.7755102 0.7755102 0.7755102 0.7755102 0.7755102 0.7755102 0.7755102 0.7755102 0.7755102 0.7755102 0.7755102 0.7755102 0.7755102 0.7755102 0.7755102 0.7755102 0.7755102 0.7755102 0.7755102 0.7755102 0.7755102 0.7755102 0.7755102 0.7755102 0.7755102 0.7755102 0.7755102 0.7755102 0.7755102 0.78571…	[0.62021531 0.69258373 0.70813397 0.74401914 0.75059809 0.76614833 0.73504785 0.75777512 0.75717703 0.75299043 0.76016746 0.74461722 0.74880383 0.7458134 0.73983254 0.73564593 0.73744019 0.73026316 0.74401914 0.74641148 0.73325359 0.73863636 0.73385167 0.7284689 0.74521531 0.74521531 0.76794258 0.74760766 0.77870813 0.72547847 0.69258373 0.7242823 0.74760766 0.75239234 0.74820574 0.74342105 0.733…
swin_schemes_1337_tradsgd	Traditional SGD	[0.11458333 0.88541667 0.88541667 0.88541667 0.88541667 0.88541667 0.88541667 0.88541667 0.88541667 0.88541667 0.88541667 0.88541667 0.88541667 0.88541667 0.88541667 0.88541667 0.88541667 0.88541667 0.88541667 0.88541667 0.88541667 0.88541667 0.88541667 0.88541667 0.88541667 0.88541667 0.88541667 0.88541667 0.88541667 0.88541667 0.88541667 0.88541667 0.88541667 0.88541667 0.88541667 0.88541667 0.…	[0.57486631 0.77379679 0.78262032 0.76069519 0.77406417 0.77807487 0.78208556 0.76390374 0.77486631 0.7631016 0.76390374 0.74812834 0.77139037 0.77272727 0.74625668 0.75748663 0.77139037 0.72459893 0.75614973 0.76524064 0.75213904 0.76470588 0.76470588 0.73663102 0.73582888 0.75053476 0.74251337 0.77620321 0.7526738 0.75481283 0.73983957 0.77406417 0.78395722 0.78235294 0.75989305 0.76203209 0.77…
swin_schemes_1337_tradsgd	Traditional SGD	[0.72881356 0.72881356 0.72881356 0.72881356 0.72881356 0.72881356 0.72881356 0.72881356 0.72881356 0.72881356 0.72881356 0.72881356 0.72881356 0.72881356 0.72881356 0.72881356 0.72881356 0.72881356 0.72881356 0.72881356 0.72881356 0.72881356 0.72881356 0.72881356 0.72881356 0.72881356 0.72881356 0.72881356 0.72881356 0.72881356 0.72881356 0.72881356 0.72881356 0.72881356 0.72881356 0.72881356 0.…	[0.45316537 0.5121124 0.54037468 0.52777778 0.49709302 0.49047158 0.48982558 0.48578811 0.48417313 0.50177649 0.53100775 0.50274548 0.48175065 0.53972868 0.5 0.51905685 0.51324289 0.52777778 0.51695736 0.55846253 0.54312016 0.56847545 0.55587855 0.51695736 0.54505814 0.50904393 0.55410207 0.55490956 0.59883721 0.56330749 0.47965116 0.55797804 0.57315891 0.59399225 0.54376615 0.56766796 0.54247416…
swin_schemes_9_cyclic	Cyclic	[0.14554178 0.55517793 0.58186725 0.65143942 0.64904038 0.70521791 0.74160336 0.75029988 0.75719712 0.74130348 0.78058776 0.76619352 0.80127949 0.79438225 0.81247501 0.81437425 0.82297081 0.83386645 0.8437625 0.84336265 0.81927229 0.84686126 0.82177129 0.81747301 0.85795682 0.85015994 0.84316273 0.84456218 0.87854858 0.86945222 0.8507597 0.86495402 0.87954818 0.87884846 0.84586166 0.87514994 0.88…	[0.53890135 0.90923058 0.91233335 0.93686945 0.93859407 0.95501045 0.96182463 0.9657648 0.96767804 0.96735071 0.97265335 0.97084502 0.97583749 0.97705832 0.97921455 0.97919535 0.98090522 0.98248992 0.98397507 0.98529138 0.98188909 0.98513328 0.98174714 0.98027343 0.98679593 0.9860965 0.98449641 0.98445635 0.98988471 0.9875754 0.98583974 0.98832819 0.9901341 0.9904179 0.98814628 0.99006853 0.99046…
swin_schemes_9_cyclic	Cyclic	[0.10053545 0.56720827 0.64254062 0.68445347 0.71565731 0.72562777 0.73541359 0.74861521 0.76107829 0.75092319 0.78028065 0.78268095 0.7834195 0.79283604 0.78138848 0.80151403 0.80649926 0.8100997 0.79865214 0.80788405 0.81563885 0.81693131 0.82256278 0.82256278 0.81988552 0.81693131 0.83151773 0.82828656 0.836226 0.83484121 0.83890325 0.82533235 0.83613368 0.83364106 0.8401034 0.84001108 0.84573…	[0.5244503 0.62837765 0.73607951 0.80081634 0.82793634 0.83845425 0.84662337 0.86363012 0.86596893 0.87148693 0.88450938 0.88597624 0.89071139 0.89387635 0.89057352 0.89936644 0.90281486 0.90607434 0.90548672 0.90720571 0.91072515 0.91052237 0.91720811 0.91398151 0.91479223 0.91678094 0.92037933 0.91977949 0.92368439 0.9242443 0.92414824 0.91603771 0.92462331 0.9226307 0.92748956 0.92924424 0.928…
swin_schemes_9_cyclic	Cyclic	[0.25763359 0.92366412 0.94465649 0.94656489 0.95992366 0.96564885 0.95992366 0.95419847 0.96946565 0.95419847 0.96564885 0.96374046 0.96755725 0.95801527 0.97519084 0.95419847 0.96946565 0.96564885 0.95801527 0.96564885 0.95610687 0.96564885 0.97328244 0.97137405 0.97328244 0.95801527 0.94847328 0.96183206 0.96564885 0.96183206 0.96564885 0.96183206 0.96183206 0.97328244 0.96946565 0.97519084 0.…	[0.35723127 0.98095782 0.98301438 0.99413501 0.99341141 0.99080263 0.99463011 0.9924593 0.99322098 0.9935447 0.99329715 0.99582976 0.99514424 0.99381129 0.99339236 0.99504903 0.99400171 0.99518233 0.99432543 0.99453489 0.99664858 0.99508712 0.99449681 0.99379225 0.99594402 0.99356374 0.99369704 0.99329715 0.9935447 0.99474436 0.99514424 0.99544892 0.99289727 0.99350662 0.99546796 0.99600114 0.995…
swin_schemes_9_cyclic	Cyclic	[0.2638636 0.94920607 0.94920607 0.94920607 0.94920607 0.94920607 0.94920607 0.94920607 0.94920607 0.94920607 0.94920607 0.94920607 0.94920607 0.9491997 0.94920607 0.94920607 0.94920607 0.94920607 0.94920607 0.94919333 0.94918697 0.94921243 0.94920607 0.94920607 0.94921243 0.94920607 0.9491997 0.94920607 0.94920607 0.94920607 0.9491997 0.94920607 0.94921243 0.94921243 0.94920607 0.9492188 0.94920…	[0.48756464 0.57324137 0.6195185 0.62471401 0.62580203 0.63476646 0.64849443 0.64990771 0.64378589 0.65118177 0.66121901 0.65902012 0.66411273 0.65815728 0.65875772 0.67229438 0.66336844 0.67123301 0.66842991 0.66758202 0.67222566 0.67897239 0.67042113 0.68111804 0.67468651 0.67963632 0.67629255 0.67311011 0.68526707 0.68250905 0.6826468 0.68797244 0.68564849 0.68863416 0.68867453 0.69146531 0.68…
swin_schemes_9_cyclic	Cyclic	[0.0329013 0.67896311 0.69591226 0.70787637 0.70388833 0.7218345 0.7328016 0.7218345 0.72981057 0.73180459 0.75672981 0.7447657 0.73878365 0.74277168 0.75373878 0.74875374 0.76370887 0.7557328 0.75473579 0.75872383 0.76271186 0.7557328 0.74576271 0.75872383 0.74975075 0.75672981 0.72382851 0.74077767 0.7328016 0.76171486 0.7328016 0.75373878 0.75772682 0.74975075 0.74576271 0.7337986 0.74675972 0…	[0.45341979 0.81105149 0.84738556 0.89001543 0.88212448 0.90405112 0.90761435 0.90659462 0.91291029 0.91133381 0.91618758 0.91431105 0.91190874 0.91555694 0.9184951 0.91726749 0.92019037 0.92330705 0.91763969 0.91786286 0.92841443 0.91778349 0.91998673 0.92444723 0.92147369 0.92055157 0.91545148 0.91816261 0.92225886 0.92208306 0.91636083 0.9175852 0.91671258 0.92056521 0.92152364 0.90660271 0.92…
swin_schemes_9_cyclic	Cyclic	[0.26923077 0.83333333 0.82051282 0.85897436 0.85897436 0.83333333 0.84615385 0.85897436 0.87179487 0.87179487 0.84615385 0.85897436 0.85897436 0.84615385 0.88461538 0.87179487 0.85897436 0.88461538 0.88461538 0.88461538 0.84615385 0.84615385 0.84615385 0.84615385 0.85897436 0.87179487 0.83333333 0.85897436 0.87179487 0.84615385 0.88461538 0.87179487 0.88461538 0.83333333 0.83333333 0.84615385 0.…	[0.49958229 0.80868839 0.86883876 0.92481203 0.91729323 0.88805347 0.88137009 0.91729323 0.9273183 0.91311612 0.89557226 0.89724311 0.90977444 0.89223058 0.92648287 0.92481203 0.91060986 0.90810359 0.91562239 0.92230576 0.88638262 0.90685046 0.87886383 0.88011696 0.91060986 0.91311612 0.87468672 0.91311612 0.90559733 0.89557226 0.91060986 0.91395155 0.9273183 0.90225564 0.90977444 0.86048454 0.91…
swin_schemes_9_cyclic	Cyclic	[0.03329439 0.74357477 0.75642523 0.84287383 0.83761682 0.86857477 0.8896028 0.89310748 0.90128505 0.90128505 0.9182243 0.9088785 0.91588785 0.92757009 0.91530374 0.92056075 0.92231308 0.9228972 0.93341121 0.92114486 0.92932243 0.92990654 0.92698598 0.92698598 0.92815421 0.92581776 0.93633178 0.93574766 0.9328271 0.93925234 0.93224299 0.92757009 0.93808411 0.94100467 0.93341121 0.93866822 0.93866…	[0.3986776 0.96118202 0.96396528 0.97797343 0.98010542 0.9863759 0.98906733 0.9907682 0.9924368 0.99175229 0.993422 0.99343909 0.99441692 0.99480432 0.99382388 0.99469708 0.99476549 0.99541362 0.99549007 0.99432324 0.99542292 0.99510977 0.99520387 0.99591523 0.99526238 0.99595135 0.99553935 0.99605735 0.99567903 0.99652192 0.9962432 0.99631811 0.99670491 0.99661838 0.99641933 0.99640083 0.9962634…
swin_schemes_9_cyclic	Cyclic	[0.11180124 0.26708075 0.56521739 0.73913043 0.73913043 0.85093168 0.9068323 0.9378882 0.88819876 0.95031056 0.90062112 0.90062112 0.97515528 0.9689441 0.95652174 0.95031056 0.98136646 0.98136646 0.98136646 0.97515528 0.98757764 0.97515528 0.98757764 0.9689441 0.96273292 0.98136646 0.98136646 0.97515528 0.98757764 0.96273292 0.99378882 0.97515528 0.95652174 0.97515528 0.98136646 0.98136646 0.9627…	[0.38223977 0.86543781 0.95783467 0.98629389 0.99161505 0.99330877 0.9960893 0.99806465 0.99060672 0.99806892 0.99870963 0.99693482 0.99908726 0.99916372 0.99854942 0.99919675 0.99934656 0.99925206 0.99948831 0.99948025 0.99907919 0.99916064 0.999433 0.99958281 0.9999055 0.99958281 0.99948831 0.99922402 0.999433 0.99915756 0.999244 0.9986359 0.99927626 0.99954363 0.999244 0.99882989 0.99933964 0.…
swin_schemes_9_cyclic	Cyclic	[0.74545455 0.82424242 0.85454545 0.83636364 0.84242424 0.85454545 0.85454545 0.87272727 0.84848485 0.85454545 0.84242424 0.82424242 0.85454545 0.82424242 0.84242424 0.84848485 0.85454545 0.80606061 0.84242424 0.84242424 0.79393939 0.82424242 0.84242424 0.85454545 0.82424242 0.81212121 0.8 0.81818182 0.83030303 0.84848485 0.80606061 0.79393939 0.81818182 0.81212121 0.83636364 0.83030303 0.8606060…	[0.46341463 0.86449864 0.83836624 0.8401084 0.84146341 0.88133953 0.87921022 0.89372822 0.86198219 0.87824235 0.87320945 0.83178475 0.86566009 0.85811072 0.83972125 0.88017809 0.81494386 0.87843593 0.8633372 0.84804491 0.87650019 0.87359659 0.85423926 0.87049942 0.84049555 0.84417344 0.84901278 0.84998064 0.84475416 0.8757259 0.87108014 0.88230739 0.89547038 0.86391792 0.88250097 0.85210995 0.881…
swin_schemes_9_cyclic	Cyclic	[0.7755102 0.73469388 0.7755102 0.7755102 0.81632653 0.81632653 0.79591837 0.82653061 0.82653061 0.84693878 0.86734694 0.81632653 0.79591837 0.83673469 0.8877551 0.85714286 0.84693878 0.85714286 0.85714286 0.79591837 0.82653061 0.85714286 0.87755102 0.83673469 0.83673469 0.86734694 0.87755102 0.86734694 0.83673469 0.86734694 0.8877551 0.81632653 0.82653061 0.85714286 0.87755102 0.81632653 0.85714…	[0.59748804 0.64712919 0.72488038 0.74102871 0.75538278 0.78229665 0.78229665 0.78528708 0.76495215 0.78767943 0.8104067 0.74043062 0.82715311 0.80263158 0.84150718 0.82296651 0.82476077 0.86363636 0.80921053 0.81937799 0.79964115 0.8104067 0.82117225 0.84389952 0.82954545 0.80681818 0.7757177 0.79605263 0.82236842 0.82057416 0.80382775 0.80980861 0.8187799 0.8361244 0.82236842 0.81997608 0.80083…
swin_schemes_9_cyclic	Cyclic	[0.11458333 0.88541667 0.88541667 0.88541667 0.88541667 0.88541667 0.88541667 0.88541667 0.88541667 0.88541667 0.88541667 0.88541667 0.890625 0.88541667 0.88541667 0.890625 0.88541667 0.89583333 0.88541667 0.875 0.90104167 0.91666667 0.91145833 0.90625 0.91145833 0.890625 0.91666667 0.91666667 0.890625 0.921875 0.91145833 0.89583333 0.89583333 0.91666667 0.921875 0.921875 0.89583333 0.89583333 0.…	[0.58475936 0.70427807 0.79037433 0.77967914 0.78743316 0.76631016 0.78475936 0.85213904 0.84144385 0.83850267 0.82192513 0.82780749 0.86283422 0.8526738 0.83903743 0.86363636 0.82727273 0.9184492 0.82058824 0.85294118 0.85721925 0.88743316 0.88582888 0.8868984 0.86069519 0.85481283 0.88716578 0.90240642 0.90481283 0.87593583 0.88128342 0.8684492 0.87245989 0.87860963 0.89331551 0.8459893 0.87540…
swin_schemes_9_cyclic	Cyclic	[0.72881356 0.72881356 0.73446328 0.75141243 0.74011299 0.74576271 0.74576271 0.7740113 0.73446328 0.70056497 0.70056497 0.74576271 0.7740113 0.72316384 0.7740113 0.7740113 0.75706215 0.78531073 0.76836158 0.76836158 0.76836158 0.74011299 0.79096045 0.79096045 0.79096045 0.76836158 0.7740113 0.74576271 0.77966102 0.78531073 0.79096045 0.7740113 0.60451977 0.71751412 0.55932203 0.68926554 0.779661…	[0.49596253 0.562823 0.60465116 0.68540052 0.72319121 0.68233204 0.69735142 0.7126938 0.70768734 0.67667959 0.70122739 0.71382429 0.72173773 0.71721576 0.75242248 0.72093023 0.69509044 0.74273256 0.73481912 0.74467054 0.75129199 0.72625969 0.71576227 0.74305556 0.77390181 0.76356589 0.76437339 0.79215116 0.75387597 0.75161499 0.73481912 0.76178941 0.74386305 0.6994509 0.70397287 0.70155039 0.7638…
swin_schemes_9000_tradmome	Traditional Adam	[0.14844062 0.13534586 0.14314274 0.13534586 0.14314274 0.14314274 0.14314274 0.14314274 0.14314274 0.13534586 0.14314274 0.14314274 0.14314274 0.13534586 0.14314274 0.14314274 0.13534586 0.14314274 0.14314274 0.14314274 0.14314274 0.14314274 0.13534586 0.14314274 0.14314274 0.14314274 0.14314274 0.14314274 0.14314274 0.14314274 0.1427429 0.13534586 0.27608956 0.32566973 0.33316673 0.35615754 0.1…	[0.49653747 0.57382277 0.62678691 0.65020804 0.6443499 0.48313101 0.63132988 0.6448145 0.64864778 0.64995287 0.61398283 0.64521278 0.64735468 0.63458868 0.63513332 0.63349484 0.62848865 0.62741751 0.63497083 0.64469132 0.64393505 0.64482362 0.64837874 0.63155851 0.60008804 0.64491018 0.68879845 0.64523586 0.38456899 0.64021227 0.44371245 0.64465739 0.72620474 0.7706686 0.76941415 0.77871739 0.697…
swin_schemes_9000_tradmome	Traditional Adam	[0.33613368 0.47211965 0.47211965 0.47211965 0.47211965 0.47211965 0.47211965 0.47211965 0.47211965 0.47211965 0.47211965 0.47211965 0.47211965 0.47211965 0.47211965 0.47211965 0.47211965 0.47211965 0.47211965 0.47211965 0.47211965 0.47211965 0.47211965 0.47211965 0.48033604 0.47211965 0.47211965 0.47211965 0.47211965 0.47211965 0.47211965 0.47211965 0.47230428 0.49455318 0.52271049 0.49113737 0.…	[0.50107501 0.51982318 0.54234894 0.54015079 0.54424537 0.48368364 0.52183336 0.57016637 0.56574666 0.54972492 0.55461331 0.56593086 0.55077976 0.55213126 0.55230801 0.54890284 0.54425646 0.5376367 0.514474 0.51276461 0.53603706 0.47197285 0.55339053 0.55851201 0.52833343 0.55125549 0.52547591 0.54843038 0.4652177 0.49469516 0.52610372 0.54569221 0.53758708 0.55725031 0.58656436 0.59738264 0.6402…
swin_schemes_9000_tradmome	Traditional Adam	[0.74427481 0.74236641 0.74236641 0.74236641 0.74236641 0.74236641 0.74236641 0.74236641 0.74236641 0.74236641 0.74236641 0.74236641 0.74236641 0.74236641 0.74236641 0.74236641 0.74236641 0.74236641 0.74236641 0.74236641 0.74236641 0.74236641 0.74236641 0.74236641 0.74236641 0.74236641 0.74236641 0.74236641 0.74236641 0.74236641 0.74236641 0.74236641 0.74236641 0.74236641 0.74236641 0.74236641 0.…	[0.54009331 0.64869085 0.6856898 0.71411978 0.72005141 0.695487 0.76162049 0.59139294 0.59350662 0.42702085 0.37464534 0.62062268 0.60244692 0.61563363 0.62840141 0.65433686 0.54235933 0.62819195 0.4990955 0.52546891 0.68956489 0.61548129 0.64491098 0.63870323 0.63832238 0.63271446 0.61033038 0.6484433 0.62100352 0.39955251 0.54736742 0.43087689 0.60816909 0.64779587 0.63425688 0.6750357 0.638446…
swin_schemes_9000_tradmome	Traditional Adam	[0.46607159 0.88558313 0.94920607 0.94920607 0.94920607 0.94920607 0.94920607 0.94920607 0.94920607 0.94920607 0.94920607 0.94920607 0.94920607 0.94920607 0.94920607 0.94920607 0.94920607 0.94920607 0.94920607 0.94920607 0.94920607 0.94920607 0.94920607 0.94920607 0.94920607 0.94920607 0.94920607 0.94920607 0.94920607 0.94920607 0.94920607 0.94920607 0.94920607 0.94920607 0.94920607 0.94920607 0.…	[0.49824252 0.52912379 0.52053563 0.53693441 0.53180307 0.49239536 0.50921411 0.48656578 0.50692158 0.46199736 0.46692447 0.47024787 0.4995312 0.52215911 0.51308006 0.49964728 0.50587453 0.50843855 0.48262965 0.5143521 0.52064512 0.47676114 0.4916968 0.47476322 0.49627514 0.53426183 0.54548011 0.5336358 0.50582824 0.50443891 0.50976754 0.51960524 0.51945703 0.54949051 0.55298713 0.55428981 0.5314…
swin_schemes_9000_tradmome	Traditional Adam	[0.19441675 0.05184447 0.66899302 0.66899302 0.66899302 0.66899302 0.66899302 0.66899302 0.66899302 0.66899302 0.66899302 0.66899302 0.66899302 0.66899302 0.66899302 0.66899302 0.66899302 0.66899302 0.66899302 0.66899302 0.66899302 0.66899302 0.66899302 0.66899302 0.66899302 0.66899302 0.66899302 0.66899302 0.66899302 0.66899302 0.66899302 0.66899302 0.66899302 0.66899302 0.66899302 0.66899302 0.…	[0.49754167 0.50682849 0.58363546 0.36626027 0.42229107 0.54021603 0.48190395 0.52664342 0.64162131 0.66570959 0.55217263 0.57648144 0.51885958 0.44167245 0.46514821 0.5289687 0.58188723 0.46506367 0.65964558 0.64175343 0.63488215 0.52285377 0.56603971 0.65625123 0.356728 0.66308605 0.63036181 0.6525797 0.30856756 0.59489467 0.51060939 0.57981008 0.64047954 0.65601285 0.62425652 0.65228903 0.5313…
swin_schemes_9000_tradmome	Traditional Adam	[0.32051282 0.26923077 0.73076923 0.73076923 0.73076923 0.73076923 0.73076923 0.73076923 0.73076923 0.73076923 0.73076923 0.73076923 0.73076923 0.73076923 0.73076923 0.73076923 0.73076923 0.73076923 0.73076923 0.73076923 0.73076923 0.73076923 0.73076923 0.73076923 0.73076923 0.73076923 0.73076923 0.73076923 0.73076923 0.73076923 0.73076923 0.73076923 0.73076923 0.73076923 0.73076923 0.73076923 0.…	[0.54385965 0.51044277 0.47660819 0.48746867 0.4962406 0.39223058 0.37510443 0.42648287 0.58145363 0.4845447 0.4887218 0.5914787 0.53132832 0.51837928 0.53634085 0.55096074 0.55054302 0.54051796 0.5572264 0.56766917 0.61528822 0.51712615 0.57852966 0.62781955 0.44862155 0.55513784 0.41395155 0.42481203 0.46867168 0.40267335 0.4619883 0.52923977 0.44862155 0.5112782 0.40768588 0.32664996 0.5864661…
swin_schemes_9000_tradmome	Traditional Adam	[0.12441589 0.19450935 0.19450935 0.19450935 0.19450935 0.19450935 0.19450935 0.19450935 0.18224299 0.19450935 0.18224299 0.19450935 0.19450935 0.19450935 0.19450935 0.19450935 0.18224299 0.19450935 0.18224299 0.19450935 0.19450935 0.18224299 0.19450935 0.19450935 0.19450935 0.19450935 0.19450935 0.19450935 0.19450935 0.19450935 0.19450935 0.19450935 0.40011682 0.38901869 0.29030374 0.48831776 0.…	[0.56348873 0.54372442 0.52824517 0.54521935 0.56573128 0.56345835 0.52632579 0.53966037 0.578219 0.5590882 0.44437548 0.6848871 0.61648699 0.67913737 0.67531351 0.67469396 0.65035767 0.57995007 0.57187749 0.53726435 0.45164636 0.49905988 0.47181411 0.537788 0.36194545 0.65906318 0.68754806 0.72071324 0.44633909 0.69659696 0.37672222 0.62713787 0.79713937 0.82059346 0.73636496 0.84460236 0.697715…
swin_schemes_9000_tradmome	Traditional Adam	[0.16149068 0.08695652 0.09937888 0.09937888 0.09937888 0.11180124 0.08695652 0.08695652 0.09937888 0.08695652 0.09937888 0.09937888 0.09937888 0.08695652 0.09937888 0.09937888 0.09937888 0.08695652 0.09937888 0.09937888 0.09937888 0.09937888 0.09937888 0.08695652 0.09937888 0.09937888 0.08695652 0.09937888 0.09937888 0.09937888 0.11801242 0.09937888 0.14906832 0.2173913 0.13664596 0.21118012 0.1…	[0.54239146 0.4832849 0.46945442 0.58709776 0.58847939 0.48075441 0.53741482 0.56974372 0.57691743 0.67250625 0.63429037 0.65774758 0.70719642 0.72733308 0.75357692 0.74735996 0.7050044 0.70121605 0.55317569 0.48240223 0.54160842 0.73018612 0.72844112 0.6120313 0.73720044 0.6875628 0.60987859 0.69664064 0.29506726 0.6299856 0.61439222 0.68550618 0.7296999 0.76837271 0.73642386 0.79223788 0.792245…
swin_schemes_9000_tradmome	Traditional Adam	[0.28484848 0.74545455 0.74545455 0.74545455 0.74545455 0.74545455 0.74545455 0.74545455 0.74545455 0.74545455 0.74545455 0.74545455 0.74545455 0.74545455 0.74545455 0.74545455 0.74545455 0.74545455 0.74545455 0.74545455 0.74545455 0.74545455 0.74545455 0.74545455 0.74545455 0.74545455 0.74545455 0.74545455 0.74545455 0.74545455 0.74545455 0.74545455 0.74545455 0.74545455 0.74545455 0.75757576 0.…	[0.5683314 0.55632985 0.61575687 0.61914441 0.67015099 0.42566783 0.47415796 0.57346109 0.64488966 0.61314363 0.51838947 0.60307782 0.56726674 0.51180798 0.57626791 0.61391792 0.55787844 0.58836624 0.52971351 0.6213705 0.57617112 0.55149051 0.52516454 0.52526132 0.57684863 0.43641115 0.57530004 0.6010453 0.36672474 0.4767712 0.5174216 0.45025165 0.39198606 0.56329849 0.69531552 0.68079752 0.75996…
swin_schemes_9000_tradmome	Traditional Adam	[0.7755102 0.7755102 0.7755102 0.7755102 0.7755102 0.7755102 0.7755102 0.7755102 0.7755102 0.7755102 0.7755102 0.7755102 0.7755102 0.7755102 0.7755102 0.7755102 0.7755102 0.7755102 0.7755102 0.7755102 0.7755102 0.7755102 0.7755102 0.7755102 0.7755102 0.7755102 0.7755102 0.7755102 0.7755102 0.7755102 0.7755102 0.7755102 0.7755102 0.7755102 0.7755102 0.7755102 0.7755102 0.78571429 0.7755102 0.79591…	[0.50119617 0.57565789 0.63486842 0.63516746 0.6701555 0.29964115 0.57177033 0.57117225 0.48654306 0.61662679 0.68092105 0.58642344 0.42613636 0.40938995 0.41357656 0.39742823 0.67583732 0.68002392 0.59090909 0.63008373 0.6097488 0.65161483 0.71710526 0.70813397 0.63875598 0.65041866 0.55352871 0.33582536 0.49671053 0.6617823 0.72787081 0.34360048 0.30592105 0.34748804 0.74760766 0.69288278 0.756…
swin_schemes_9000_tradmome	Traditional Adam	[0.11979167 0.11458333 0.88541667 0.88541667 0.88541667 0.88541667 0.88541667 0.88541667 0.88541667 0.88541667 0.88541667 0.88541667 0.88541667 0.88541667 0.88541667 0.88541667 0.88541667 0.88541667 0.88541667 0.88541667 0.88541667 0.88541667 0.88541667 0.88541667 0.88541667 0.88541667 0.88541667 0.88541667 0.88541667 0.88541667 0.88541667 0.88541667 0.88541667 0.88541667 0.88541667 0.88541667 0.…	[0.37540107 0.57981283 0.74665775 0.43395722 0.67553476 0.73903743 0.57820856 0.55213904 0.55240642 0.63917112 0.65708556 0.55120321 0.6209893 0.39505348 0.61684492 0.6118984 0.65334225 0.26898396 0.80120321 0.63101604 0.62326203 0.76096257 0.5644385 0.46296791 0.74973262 0.21283422 0.39852941 0.7447861 0.73342246 0.37967914 0.62326203 0.73703209 0.21778075 0.62513369 0.77245989 0.77326203 0.7382…
swin_schemes_9000_tradmome	Traditional Adam	[0.27683616 0.72881356 0.72881356 0.72881356 0.72881356 0.72881356 0.72881356 0.72881356 0.72881356 0.72881356 0.72881356 0.72881356 0.72881356 0.72881356 0.72881356 0.72881356 0.72881356 0.72881356 0.72881356 0.72881356 0.72881356 0.72881356 0.72881356 0.72881356 0.72881356 0.72881356 0.72881356 0.72881356 0.72881356 0.72881356 0.72881356 0.72881356 0.72881356 0.72881356 0.72881356 0.72881356 0.…	[0.59173127 0.50056525 0.55321382 0.58874354 0.54142442 0.5379522 0.51574612 0.55014535 0.53439922 0.44880491 0.44581718 0.49781977 0.52688953 0.59697997 0.51736111 0.44484819 0.52115633 0.56193475 0.46850775 0.50096899 0.47957041 0.53512597 0.49919251 0.48271964 0.53980943 0.45857558 0.45841408 0.44040698 0.44089147 0.41335594 0.35804264 0.35247093 0.48594961 0.42409561 0.43943798 0.47739018 0.5…
swin_schemes_1337_tradmome	Traditional Adam	[0.08906437 0.14314274 0.14314274 0.14314274 0.14314274 0.14314274 0.14314274 0.14314274 0.14314274 0.14314274 0.14314274 0.13534586 0.14314274 0.14314274 0.14314274 0.13534586 0.13534586 0.14314274 0.14314274 0.14314274 0.13534586 0.14314274 0.13534586 0.14314274 0.14314274 0.13534586 0.14314274 0.14314274 0.14314274 0.14314274 0.13534586 0.14314274 0.14314274 0.14314274 0.23070772 0.24180328 0.…	[0.50890964 0.61377101 0.64238111 0.65086585 0.62143403 0.62587045 0.6137616 0.63790267 0.63528811 0.64342698 0.65551497 0.64753134 0.6227878 0.62432193 0.6489336 0.62863769 0.62496867 0.62808799 0.62012334 0.64473591 0.62765892 0.4601003 0.54134896 0.52356024 0.61459909 0.61817765 0.63436309 0.63218747 0.62503141 0.64264798 0.64466757 0.64404966 0.6446065 0.62954851 0.65575619 0.73845254 0.72724…
swin_schemes_1337_tradmome	Traditional Adam	[0.25396972 0.47211965 0.47211965 0.47211965 0.47211965 0.47211965 0.47211965 0.47211965 0.47211965 0.47211965 0.47211965 0.47211965 0.47211965 0.47211965 0.47211965 0.47211965 0.47211965 0.47211965 0.47211965 0.47211965 0.47211965 0.47211965 0.47211965 0.47211965 0.47211965 0.47211965 0.47211965 0.47211965 0.47211965 0.47211965 0.47211965 0.47211965 0.47211965 0.47211965 0.47211965 0.47350443 0.…	[0.49810413 0.54525487 0.57072349 0.59120332 0.55410576 0.55230488 0.54717652 0.53488315 0.53638679 0.5489874 0.55982444 0.5611863 0.55240222 0.5480415 0.56863221 0.55830966 0.54596821 0.54145741 0.5427538 0.54476232 0.52390072 0.53426724 0.53470898 0.55366754 0.54333713 0.49954892 0.5349153 0.53425267 0.53983931 0.53700934 0.51607692 0.51540878 0.51929745 0.51117481 0.52434207 0.5547111 0.543607…
swin_schemes_1337_tradmome	Traditional Adam	[0.73473282 0.74236641 0.74236641 0.74236641 0.74236641 0.74236641 0.74236641 0.74236641 0.74236641 0.74236641 0.74236641 0.74236641 0.74236641 0.74236641 0.74236641 0.74236641 0.74236641 0.74236641 0.74236641 0.74236641 0.74236641 0.74236641 0.74236641 0.74236641 0.74236641 0.74236641 0.74236641 0.74236641 0.74236641 0.74236641 0.74236641 0.74236641 0.74236641 0.74236641 0.74236641 0.74236641 0.…	[0.54418738 0.78255736 0.54326383 0.78646101 0.29314482 0.34313053 0.60587451 0.56488622 0.54715795 0.65663144 0.64748167 0.46283919 0.34731029 0.31500524 0.46808531 0.35415596 0.43199086 0.35025231 0.37929163 0.37585452 0.62644959 0.60239931 0.6823479 0.6599543 0.42881082 0.38662287 0.31518614 0.3370656 0.64816719 0.40516043 0.604513 0.59048843 0.60715034 0.56582881 0.51807103 0.56725697 0.60891…
swin_schemes_1337_tradmome	Traditional Adam	[0.54952695 0.94920607 0.94920607 0.94920607 0.94920607 0.94920607 0.94920607 0.94920607 0.94920607 0.94920607 0.94920607 0.94920607 0.94920607 0.94920607 0.94920607 0.94920607 0.94920607 0.94920607 0.94920607 0.94920607 0.94920607 0.94920607 0.94920607 0.94920607 0.94920607 0.94920607 0.94920607 0.94920607 0.94920607 0.94920607 0.94920607 0.94920607 0.94920607 0.94920607 0.94920607 0.94920607 0.…	[0.51398141 0.51863487 0.50990648 0.51199432 0.5312837 0.51871399 0.53153391 0.51320082 0.50956604 0.51588178 0.5108541 0.51813711 0.52055636 0.52380491 0.48431753 0.52658742 0.52987755 0.5324088 0.52347883 0.51001151 0.53121714 0.53737712 0.52412038 0.51799002 0.53703933 0.55298944 0.49430078 0.52734589 0.53258199 0.47598385 0.52909881 0.50719617 0.53120933 0.5192757 0.5250758 0.53078559 0.52527…
swin_schemes_1337_tradmome	Traditional Adam	[0.04586241 0.66899302 0.66899302 0.66899302 0.66899302 0.66899302 0.66899302 0.66899302 0.66899302 0.66899302 0.66899302 0.66899302 0.66899302 0.66899302 0.66899302 0.66899302 0.66899302 0.66899302 0.66899302 0.66899302 0.66899302 0.66899302 0.66899302 0.66899302 0.66899302 0.66899302 0.66899302 0.66899302 0.66899302 0.66899302 0.66899302 0.66899302 0.66899302 0.66899302 0.66899302 0.66899302 0.…	[0.45117601 0.55518707 0.57298905 0.58575996 0.36747016 0.39231753 0.45213196 0.56669061 0.54473976 0.50355028 0.55730618 0.65515113 0.34323663 0.34810229 0.65616944 0.41920601 0.34637786 0.33759132 0.60831548 0.37486298 0.43056896 0.33812149 0.29939604 0.29737855 0.53937547 0.68000346 0.70734266 0.4808781 0.40233124 0.66557921 0.5486044 0.65480608 0.52685894 0.46393713 0.62287681 0.64641739 0.64…
swin_schemes_1337_tradmome	Traditional Adam	[0.30769231 0.73076923 0.73076923 0.73076923 0.73076923 0.73076923 0.73076923 0.73076923 0.73076923 0.73076923 0.73076923 0.73076923 0.73076923 0.73076923 0.73076923 0.73076923 0.73076923 0.73076923 0.73076923 0.73076923 0.73076923 0.73076923 0.73076923 0.73076923 0.73076923 0.73076923 0.73076923 0.73076923 0.73076923 0.73076923 0.73076923 0.73076923 0.73076923 0.73076923 0.73076923 0.73076923 0.…	[0.58813701 0.49874687 0.30075188 0.36758563 0.56641604 0.53508772 0.42230576 0.46992481 0.6374269 0.63784461 0.62656642 0.66959064 0.49373434 0.45739348 0.53842941 0.42940685 0.44235589 0.43149541 0.47577277 0.46491228 0.49916458 0.46073517 0.48997494 0.49582289 0.41854637 0.446533 0.44152047 0.50668338 0.55513784 0.46741855 0.52046784 0.52380952 0.52798663 0.49456976 0.46449457 0.55555556 0.542…
swin_schemes_1337_tradmome	Traditional Adam	[0.25759346 0.18224299 0.19450935 0.18224299 0.19450935 0.18224299 0.19450935 0.19450935 0.18224299 0.19450935 0.19450935 0.19450935 0.19450935 0.19450935 0.19450935 0.19450935 0.19450935 0.19450935 0.19450935 0.18224299 0.19450935 0.19450935 0.18224299 0.19450935 0.19450935 0.19450935 0.19450935 0.19450935 0.19450935 0.18224299 0.18224299 0.19450935 0.19450935 0.19450935 0.16179907 0.32593458 0.…	[0.53652405 0.57823114 0.47210658 0.46151474 0.50367227 0.49960675 0.71022599 0.50387303 0.45119613 0.51806647 0.56905465 0.60586627 0.65851869 0.71095943 0.51129366 0.4263169 0.44196549 0.61164057 0.4135991 0.52868734 0.60741942 0.62269443 0.64018066 0.544054 0.62825324 0.56701875 0.51017088 0.6782318 0.67238656 0.7315024 0.73842602 0.72654862 0.67279413 0.67515879 0.73275317 0.80384437 0.813921…
swin_schemes_1337_tradmome	Traditional Adam	[0.0931677 0.09937888 0.09937888 0.08695652 0.09937888 0.08695652 0.09937888 0.09937888 0.09937888 0.09937888 0.09937888 0.09937888 0.09937888 0.09937888 0.09937888 0.09937888 0.09937888 0.09937888 0.09937888 0.08695652 0.09937888 0.09937888 0.09937888 0.09937888 0.09937888 0.09937888 0.09937888 0.09937888 0.09937888 0.09937888 0.09937888 0.09937888 0.09937888 0.09937888 0.1242236 0.2173913 0.180…	[0.47766184 0.66798156 0.60912347 0.71056046 0.40063731 0.505588 0.55741361 0.49761862 0.62883474 0.68044429 0.69962566 0.63648268 0.60193553 0.57569933 0.63402995 0.53547349 0.59032911 0.52935223 0.59680673 0.54837218 0.70692116 0.38805236 0.30292803 0.34343759 0.6620103 0.69202659 0.69351091 0.54516505 0.59352641 0.60624656 0.68881548 0.69838074 0.69469192 0.66842814 0.69364375 0.77196233 0.750…
swin_schemes_1337_tradmome	Traditional Adam	[0.28484848 0.74545455 0.74545455 0.74545455 0.74545455 0.74545455 0.74545455 0.74545455 0.74545455 0.74545455 0.74545455 0.74545455 0.74545455 0.74545455 0.74545455 0.74545455 0.74545455 0.74545455 0.74545455 0.74545455 0.74545455 0.74545455 0.74545455 0.74545455 0.74545455 0.74545455 0.74545455 0.74545455 0.74545455 0.74545455 0.74545455 0.74545455 0.74545455 0.74545455 0.74545455 0.74545455 0.…	[0.61362756 0.62456446 0.59833527 0.69492838 0.50783972 0.59397987 0.6010453 0.63859853 0.4571235 0.59281843 0.62785521 0.48170732 0.66560201 0.5959156 0.58507549 0.58042973 0.57733256 0.6024971 0.55720093 0.48093302 0.53629501 0.58236547 0.59475416 0.7667441 0.51974448 0.4956446 0.51500194 0.53552071 0.46593109 0.5188734 0.48567557 0.54403794 0.62727449 0.53648858 0.60375532 0.57878436 0.5876887…
swin_schemes_1337_tradmome	Traditional Adam	[0.2244898 0.7755102 0.7755102 0.7755102 0.7755102 0.7755102 0.7755102 0.7755102 0.7755102 0.7755102 0.7755102 0.7755102 0.7755102 0.7755102 0.7755102 0.7755102 0.7755102 0.7755102 0.7755102 0.7755102 0.7755102 0.7755102 0.7755102 0.7755102 0.7755102 0.7755102 0.7755102 0.7755102 0.7755102 0.7755102 0.7755102 0.7755102 0.7755102 0.7755102 0.7755102 0.7755102 0.7755102 0.7755102 0.7755102 0.775510…	[0.4395933 0.35376794 0.58492823 0.54665072 0.5020933 0.66028708 0.43720096 0.527811 0.29156699 0.60735646 0.54007177 0.34688995 0.55233254 0.60197368 0.54665072 0.63427033 0.58253589 0.62679426 0.6208134 0.62619617 0.45813397 0.59270335 0.57416268 0.58163876 0.64324163 0.66566986 0.55861244 0.65819378 0.39264354 0.67404306 0.68002392 0.66716507 0.66686603 0.52990431 0.52870813 0.40729665 0.60765…
swin_schemes_1337_tradmome	Traditional Adam	[0.88541667 0.88541667 0.88541667 0.88541667 0.88541667 0.88541667 0.88541667 0.88541667 0.88541667 0.88541667 0.88541667 0.88541667 0.88541667 0.88541667 0.88541667 0.88541667 0.88541667 0.88541667 0.88541667 0.88541667 0.88541667 0.88541667 0.88541667 0.88541667 0.88541667 0.88541667 0.88541667 0.88541667 0.88541667 0.88541667 0.88541667 0.88541667 0.88541667 0.88541667 0.88541667 0.88541667 0.…	[0.61069519 0.29639037 0.70187166 0.74278075 0.6552139 0.67620321 0.53208556 0.54037433 0.39425134 0.39197861 0.60147059 0.62179144 0.57058824 0.70334225 0.60334225 0.68141711 0.68636364 0.57379679 0.67807487 0.74144385 0.64786096 0.72727273 0.78743316 0.76885027 0.34919786 0.71737968 0.73636364 0.77072193 0.73983957 0.77299465 0.22860963 0.76925134 0.25708556 0.65762032 0.64318182 0.47834225 0.7…
swin_schemes_1337_tradmome	Traditional Adam	[0.33898305 0.72881356 0.72881356 0.72881356 0.72881356 0.72881356 0.72881356 0.72881356 0.72881356 0.72881356 0.72881356 0.72881356 0.72881356 0.72881356 0.72881356 0.72881356 0.72881356 0.72881356 0.72881356 0.72881356 0.72881356 0.72881356 0.72881356 0.72881356 0.72881356 0.72881356 0.72881356 0.72881356 0.72881356 0.72881356 0.72881356 0.72881356 0.72881356 0.72881356 0.72881356 0.72881356 0.…	[0.45364987 0.49265181 0.54287791 0.52640504 0.55668605 0.49200581 0.52890827 0.50436047 0.52083333 0.499677 0.52325581 0.44307171 0.4869186 0.47286822 0.47084948 0.46342054 0.44169897 0.55959302 0.46519703 0.46019057 0.4185239 0.39704457 0.43830749 0.47601744 0.43588501 0.42530685 0.42764858 0.42861757 0.58624031 0.39446059 0.60578165 0.5875323 0.55652455 0.54110142 0.38065245 0.40794574 0.46915…
swin_schemes_9001_tradmome	Traditional Adam	[0.1132547 0.13534586 0.13534586 0.14314274 0.14314274 0.13534586 0.14314274 0.14314274 0.14314274 0.14314274 0.14314274 0.14314274 0.14314274 0.14314274 0.13534586 0.14314274 0.14314274 0.14314274 0.14314274 0.14314274 0.14314274 0.14314274 0.13534586 0.1432427 0.14344262 0.13554578 0.14314274 0.14344262 0.14314274 0.14314274 0.13604558 0.14334266 0.14364254 0.14334266 0.14334266 0.13544582 0.14…	[0.50722144 0.60294124 0.62330795 0.64342958 0.64321748 0.65362994 0.65568245 0.63435298 0.6342646 0.63446235 0.63426523 0.63664844 0.63816534 0.65203926 0.63912994 0.59600992 0.57798746 0.61775511 0.62920995 0.64170971 0.59156563 0.55183136 0.58957893 0.58752461 0.46813306 0.51832762 0.53885013 0.5704985 0.5040406 0.56752693 0.54203377 0.52379433 0.51265052 0.56307693 0.59386601 0.55571668 0.483…
swin_schemes_9001_tradmome	Traditional Adam	[0.39521787 0.47211965 0.47211965 0.47211965 0.47211965 0.47211965 0.47211965 0.47211965 0.47211965 0.47211965 0.47211965 0.47211965 0.47211965 0.47211965 0.47211965 0.47211965 0.47211965 0.47211965 0.47211965 0.47211965 0.47885894 0.48966027 0.50073855 0.49833826 0.50203102 0.51698671 0.46879616 0.47258124 0.5082164 0.47230428 0.51587888 0.48532127 0.5038774 0.47304284 0.47211965 0.47211965 0.47…	[0.50038625 0.54701468 0.57958376 0.57204732 0.570675 0.57123087 0.56782655 0.56790945 0.57993518 0.56431686 0.58560635 0.56059046 0.49638603 0.49565943 0.51392326 0.54051122 0.53842905 0.54606852 0.54470777 0.55594412 0.5751955 0.56929843 0.57049327 0.57027318 0.57602826 0.57027544 0.5633962 0.5403858 0.57512492 0.55318785 0.57966893 0.58350028 0.58177337 0.55578519 0.51233728 0.52964919 0.55044…
swin_schemes_9001_tradmome	Traditional Adam	[0.71755725 0.74236641 0.74236641 0.74236641 0.74236641 0.74236641 0.74236641 0.74236641 0.74236641 0.74236641 0.74236641 0.74236641 0.74236641 0.74236641 0.74236641 0.74236641 0.74236641 0.74236641 0.74236641 0.74236641 0.74236641 0.74236641 0.74236641 0.74236641 0.74236641 0.74236641 0.74236641 0.74236641 0.74236641 0.74236641 0.74236641 0.74236641 0.74236641 0.74236641 0.74236641 0.74236641 0.…	[0.48041512 0.63334285 0.67762544 0.67066552 0.74747215 0.7023041 0.68835571 0.69277349 0.71095877 0.71629058 0.71044463 0.69935257 0.58106255 0.46277254 0.48720366 0.59602971 0.58147196 0.37857755 0.34018852 0.34376845 0.49462058 0.47335047 0.58000571 0.62086071 0.63306674 0.71071123 0.70569361 0.72455489 0.58473769 0.42611635 0.69684852 0.6854613 0.70361801 0.5501571 0.46214415 0.46336285 0.553…
swin_schemes_9001_tradmome	Traditional Adam	[0.47802198 0.94920607 0.94920607 0.94920607 0.94920607 0.94920607 0.94920607 0.94920607 0.94920607 0.94920607 0.94920607 0.94920607 0.94920607 0.94920607 0.94920607 0.94920607 0.94920607 0.94920607 0.94920607 0.94920607 0.94920607 0.94920607 0.94920607 0.94920607 0.94920607 0.94920607 0.94920607 0.94920607 0.94920607 0.94920607 0.94920607 0.94920607 0.94920607 0.94920607 0.94920607 0.94920607 0.…	[0.50070831 0.5189239 0.50239323 0.49121991 0.51508015 0.51293422 0.51516354 0.53137094 0.51397927 0.53066442 0.53218506 0.49739149 0.51648169 0.52519888 0.51887265 0.51874298 0.5248546 0.47868463 0.52375992 0.51142322 0.5252865 0.52375992 0.5277009 0.54111044 0.52126066 0.54091007 0.54547356 0.53734506 0.52313125 0.53278455 0.53706925 0.53841667 0.53709115 0.5321468 0.51550215 0.51805129 0.52793…
swin_schemes_9001_tradmome	Traditional Adam	[0.03090728 0.66899302 0.66899302 0.66899302 0.66899302 0.66899302 0.66899302 0.66899302 0.66899302 0.66899302 0.66899302 0.66899302 0.66899302 0.66899302 0.66899302 0.66899302 0.66899302 0.66899302 0.66899302 0.66899302 0.66899302 0.66899302 0.66899302 0.66899302 0.66899302 0.66899302 0.66899302 0.66899302 0.66899302 0.66899302 0.66899302 0.66899302 0.66899302 0.66899302 0.66899302 0.66899302 0.…	[0.51226493 0.4091654 0.61839874 0.66187113 0.52614739 0.51773334 0.54371874 0.57076404 0.61035311 0.58229206 0.65923231 0.67001844 0.59746826 0.62530734 0.58994678 0.5601783 0.56507898 0.54959166 0.48567071 0.45713392 0.62138736 0.66618353 0.48835363 0.64371955 0.46842452 0.53951578 0.59877121 0.641217 0.40537286 0.56515606 0.68226924 0.69840185 0.68246251 0.69087358 0.68313667 0.68958631 0.3675…
swin_schemes_9001_tradmome	Traditional Adam	[0.6025641 0.73076923 0.73076923 0.73076923 0.73076923 0.73076923 0.73076923 0.73076923 0.73076923 0.73076923 0.73076923 0.73076923 0.73076923 0.73076923 0.73076923 0.73076923 0.73076923 0.73076923 0.73076923 0.73076923 0.73076923 0.73076923 0.73076923 0.73076923 0.73076923 0.73076923 0.73076923 0.73076923 0.73076923 0.73076923 0.70512821 0.73076923 0.73076923 0.73076923 0.74358974 0.74358974 0.7…	[0.37761069 0.63157895 0.62823726 0.64954052 0.67794486 0.64828739 0.60609858 0.59231412 0.56390977 0.59857978 0.64745196 0.6679198 0.65998329 0.60860485 0.6299081 0.61779449 0.59899749 0.55764411 0.59732665 0.60735171 0.40392648 0.60484545 0.6336675 0.64411028 0.66833751 0.65914787 0.59482038 0.57477026 0.71971596 0.56390977 0.78947368 0.77736007 0.73099415 0.62071846 0.59356725 0.68003342 0.593…
swin_schemes_9001_tradmome	Traditional Adam	[0.08761682 0.19450935 0.19450935 0.19450935 0.19450935 0.19450935 0.19450935 0.19450935 0.19450935 0.19450935 0.19450935 0.19450935 0.18224299 0.19450935 0.19450935 0.19450935 0.19450935 0.19450935 0.19450935 0.19450935 0.18224299 0.18224299 0.16939252 0.19450935 0.19450935 0.19450935 0.19450935 0.19450935 0.19450935 0.19450935 0.18224299 0.19450935 0.19450935 0.19450935 0.18224299 0.19450935 0.…	[0.42890773 0.67546335 0.58103939 0.56348108 0.65616645 0.64174452 0.5994869 0.59013172 0.58944986 0.5963634 0.59920293 0.54527009 0.46302264 0.49744739 0.55282914 0.57642005 0.61070031 0.41701899 0.53758832 0.32675046 0.56095354 0.44647473 0.48203421 0.52195842 0.52884788 0.53941559 0.55469293 0.57093945 0.48180314 0.46827406 0.44386287 0.54081511 0.54141278 0.59770261 0.58250238 0.52714777 0.48…
swin_schemes_9001_tradmome	Traditional Adam	[0.11801242 0.08695652 0.09937888 0.09937888 0.09937888 0.09937888 0.09937888 0.09937888 0.09937888 0.09937888 0.08695652 0.09937888 0.08695652 0.08695652 0.08695652 0.09937888 0.09937888 0.08695652 0.09937888 0.10559006 0.09937888 0.09937888 0.09937888 0.1552795 0.13664596 0.16770186 0.13043478 0.16770186 0.09937888 0.26708075 0.2484472 0.23602484 0.2484472 0.34161491 0.34782609 0.24223602 0.260…	[0.69364188 0.6617265 0.70050303 0.59387685 0.68675345 0.70046625 0.65105695 0.71990761 0.68625848 0.72469881 0.71986566 0.65045362 0.6983261 0.60604157 0.73881295 0.6753686 0.66122247 0.61316028 0.67350021 0.66923375 0.66521929 0.7108548 0.7995105 0.76885303 0.7935606 0.79240502 0.72468306 0.74613018 0.6855007 0.76086881 0.73048708 0.7653142 0.78817126 0.80148411 0.79241663 0.76834156 0.84519482…
swin_schemes_9001_tradmome	Traditional Adam	[0.65454545 0.74545455 0.74545455 0.74545455 0.74545455 0.74545455 0.74545455 0.74545455 0.74545455 0.74545455 0.74545455 0.74545455 0.74545455 0.74545455 0.74545455 0.74545455 0.74545455 0.74545455 0.74545455 0.74545455 0.74545455 0.74545455 0.74545455 0.74545455 0.74545455 0.74545455 0.74545455 0.74545455 0.74545455 0.74545455 0.74545455 0.74545455 0.74545455 0.74545455 0.74545455 0.74545455 0.…	[0.43437863 0.48441734 0.63617886 0.59465738 0.82084785 0.83013937 0.85152923 0.84998064 0.7703252 0.85375532 0.74583817 0.79210221 0.6518583 0.69096012 0.67857143 0.6097561 0.6598916 0.57646148 0.57423539 0.5625242 0.60569106 0.56871854 0.58981804 0.60220674 0.63337205 0.68776616 0.60801394 0.53977933 0.64072784 0.55323268 0.72938444 0.65360046 0.66724739 0.6453736 0.68505614 0.65224545 0.518002…
swin_schemes_9001_tradmome	Traditional Adam	[0.2244898 0.7755102 0.7755102 0.7755102 0.7755102 0.7755102 0.7755102 0.7755102 0.7755102 0.7755102 0.7755102 0.7755102 0.7755102 0.7755102 0.7755102 0.7755102 0.7755102 0.7755102 0.7755102 0.7755102 0.7755102 0.7755102 0.7755102 0.7755102 0.7755102 0.7755102 0.7755102 0.7755102 0.7755102 0.7755102 0.78571429 0.7755102 0.7755102 0.7755102 0.7755102 0.7755102 0.7755102 0.7755102 0.78571429 0.7755…	[0.50777512 0.6875 0.69467703 0.67523923 0.62828947 0.63995215 0.56698565 0.66537081 0.70783493 0.69826555 0.63606459 0.69587321 0.48205742 0.41925837 0.55412679 0.46261962 0.48415072 0.67254785 0.6937799 0.33014354 0.69677033 0.70185407 0.67822967 0.64174641 0.6465311 0.69916268 0.69078947 0.67523923 0.68062201 0.59270335 0.67165072 0.61303828 0.65550239 0.63217703 0.64593301 0.66267943 0.636363…
swin_schemes_9001_tradmome	Traditional Adam	[0.11458333 0.88541667 0.88541667 0.88541667 0.88541667 0.88541667 0.88541667 0.88541667 0.88541667 0.88541667 0.88541667 0.88541667 0.88541667 0.88541667 0.88541667 0.88541667 0.88541667 0.88541667 0.88541667 0.88541667 0.88541667 0.88541667 0.88541667 0.88541667 0.88541667 0.88541667 0.88541667 0.88541667 0.88541667 0.88541667 0.88541667 0.88541667 0.88541667 0.88541667 0.88541667 0.88541667 0.…	[0.40213904 0.47165775 0.37914439 0.52085561 0.71163102 0.42299465 0.54184492 0.66537433 0.77205882 0.74759358 0.7209893 0.3973262 0.57700535 0.58181818 0.58997326 0.60695187 0.32727273 0.69131016 0.30441176 0.31590909 0.6618984 0.68262032 0.73342246 0.69973262 0.58823529 0.68957219 0.67379679 0.70802139 0.61283422 0.67245989 0.6315508 0.64197861 0.61898396 0.6513369 0.70454545 0.71096257 0.69304…
swin_schemes_9001_tradmome	Traditional Adam	[0.72881356 0.72881356 0.72881356 0.72881356 0.72881356 0.72881356 0.72881356 0.72881356 0.72881356 0.72881356 0.72881356 0.72881356 0.72881356 0.72881356 0.72881356 0.72881356 0.72881356 0.72881356 0.72881356 0.72881356 0.72881356 0.72881356 0.72881356 0.72881356 0.72881356 0.72881356 0.72881356 0.72881356 0.72881356 0.72881356 0.72881356 0.72881356 0.72881356 0.72881356 0.72881356 0.72881356 0.…	[0.50436047 0.4810239 0.52390181 0.50767119 0.52236757 0.53585271 0.57105943 0.53989018 0.47246447 0.51695736 0.51679587 0.50613695 0.47181848 0.46503553 0.47714793 0.50104974 0.55208333 0.5129199 0.5690407 0.55184109 0.55361757 0.55700904 0.51372739 0.50783269 0.53068475 0.54675388 0.49886951 0.55369832 0.51332364 0.53439922 0.43580426 0.43297804 0.41174096 0.42175388 0.45340762 0.52422481 0.489…
swin_schemes_9000_cyclic	Cyclic	[0.18822471 0.32576969 0.48510596 0.60785686 0.6342463 0.58456617 0.67023191 0.71491403 0.71751299 0.74680128 0.7594962 0.77079168 0.75639744 0.75489804 0.79698121 0.79368253 0.80707717 0.81707317 0.82437025 0.83036785 0.83416633 0.83006797 0.83136745 0.83996401 0.83786485 0.83246701 0.85635746 0.84706118 0.84886046 0.83976409 0.85285886 0.85435826 0.8562575 0.87045182 0.86115554 0.87055178 0.877…	[0.61639989 0.76906154 0.88831308 0.92614358 0.93142762 0.92648607 0.94838605 0.95736079 0.9561949 0.96462378 0.9677715 0.97024863 0.96859003 0.96876816 0.97611599 0.97386379 0.98011152 0.97925625 0.98150243 0.9820005 0.98381327 0.98299935 0.98331265 0.98474209 0.98482085 0.98426088 0.98712928 0.98621718 0.9857798 0.98511215 0.98745669 0.98760387 0.98733568 0.9888019 0.98804831 0.98961831 0.98998…
swin_schemes_9000_cyclic	Cyclic	[0.36059823 0.47211965 0.60155096 0.683161 0.7049483 0.72525849 0.74473781 0.74861521 0.76264771 0.76144756 0.76634047 0.77871123 0.78471196 0.79412851 0.79209749 0.80437592 0.80834564 0.80696086 0.78775849 0.81582349 0.81656204 0.82237814 0.8125 0.81979321 0.82339365 0.82385524 0.82856352 0.82893279 0.8265325 0.82274742 0.83336411 0.83724151 0.83197932 0.83834934 0.8459195 0.84564254 0.8478582 0…	[0.4965243 0.57533123 0.73229989 0.78349212 0.79669769 0.82690994 0.85330678 0.86092256 0.87013412 0.87181992 0.87381412 0.8841424 0.88769552 0.8937814 0.89022172 0.90046295 0.90649401 0.90318265 0.88499828 0.90985325 0.905453 0.91555234 0.9099085 0.91465856 0.91628891 0.91636388 0.92012442 0.91995775 0.91930907 0.91605971 0.91947737 0.92552733 0.92151749 0.92460733 0.92991549 0.92955002 0.932379…
swin_schemes_9000_cyclic	Cyclic	[0.29389313 0.93320611 0.89122137 0.9351145 0.94465649 0.96946565 0.95992366 0.95992366 0.96183206 0.96374046 0.96564885 0.95038168 0.96946565 0.95610687 0.96946565 0.96755725 0.96183206 0.95992366 0.96755725 0.95610687 0.96946565 0.95801527 0.95801527 0.96564885 0.96755725 0.95419847 0.97137405 0.94847328 0.96183206 0.96755725 0.96374046 0.96755725 0.95801527 0.94465649 0.95992366 0.96183206 0.9…	[0.33510426 0.98105303 0.990517 0.99470627 0.99582976 0.99063125 0.99605827 0.99143102 0.99240217 0.993678 0.99428735 0.99272589 0.99270685 0.99485861 0.99478244 0.99276397 0.9947634 0.99383033 0.99341141 0.99093592 0.993678 0.99430639 0.99661049 0.9951252 0.99337332 0.9933162 0.99508712 0.99464915 0.99308769 0.99480149 0.9935447 0.99581072 0.99413501 0.99388746 0.99042178 0.99065029 0.99343045 0…
swin_schemes_9000_cyclic	Cyclic	[0.42808756 0.94920607 0.94920607 0.94920607 0.94920607 0.94920607 0.94920607 0.94920607 0.94920607 0.94920607 0.94920607 0.94920607 0.94920607 0.94920607 0.94920607 0.94920607 0.94920607 0.94920607 0.94920607 0.94920607 0.94920607 0.94921243 0.94920607 0.94920607 0.9491997 0.94920607 0.94920607 0.94920607 0.94920607 0.94921243 0.9492188 0.94921243 0.9491997 0.94920607 0.9492188 0.94921243 0.9492…	[0.50139303 0.56404622 0.5698655 0.61493907 0.62059234 0.63134223 0.63941516 0.64205058 0.64513764 0.65292445 0.64894559 0.65440536 0.65895974 0.6570643 0.65482373 0.65575083 0.66366175 0.66324469 0.66121695 0.66536627 0.66322168 0.66096429 0.66733232 0.6705113 0.66867567 0.66806595 0.66889581 0.67134525 0.67116374 0.67031013 0.67307789 0.67030859 0.68219177 0.67434972 0.67345612 0.6788757 0.6823…
swin_schemes_9000_cyclic	Cyclic	[0.03489531 0.66899302 0.68195414 0.7108674 0.70687936 0.69192423 0.7328016 0.71784646 0.74775673 0.72981057 0.7447657 0.74675972 0.75672981 0.74875374 0.76271186 0.75473579 0.76470588 0.75373878 0.76570289 0.76171486 0.76570289 0.7447657 0.77467597 0.76769691 0.77168495 0.75074776 0.75174477 0.75174477 0.75672981 0.75872383 0.74675972 0.75274177 0.72781655 0.73678963 0.75074776 0.74675972 0.7487…	[0.55383074 0.78869687 0.83636054 0.85514815 0.88961389 0.88399943 0.8939424 0.88352556 0.9088471 0.90391956 0.90382468 0.9104149 0.91316211 0.91461853 0.92093012 0.91696692 0.92044326 0.92159242 0.92334827 0.91665811 0.9256537 0.92233017 0.92503256 0.92612137 0.92240537 0.91913578 0.92086011 0.92146106 0.9210325 0.92138231 0.92170467 0.92396359 0.91391416 0.91491664 0.91518081 0.91753523 0.91323…
swin_schemes_9000_cyclic	Cyclic	[0.42307692 0.78205128 0.78205128 0.80769231 0.84615385 0.87179487 0.84615385 0.83333333 0.80769231 0.79487179 0.80769231 0.84615385 0.83333333 0.85897436 0.83333333 0.83333333 0.82051282 0.84615385 0.85897436 0.83333333 0.84615385 0.82051282 0.85897436 0.82051282 0.84615385 0.84615385 0.87179487 0.87179487 0.85897436 0.87179487 0.85897436 0.87179487 0.84615385 0.80769231 0.87179487 0.87179487 0.…	[0.5154553 0.74770259 0.84461153 0.89557226 0.88805347 0.89974937 0.90893901 0.87635756 0.86215539 0.87635756 0.84126984 0.8855472 0.89974937 0.9047619 0.88638262 0.87635756 0.88888889 0.86883876 0.86382623 0.88387636 0.88471178 0.87218045 0.87719298 0.91060986 0.90309106 0.8855472 0.87886383 0.89891395 0.87510443 0.87969925 0.89724311 0.88721805 0.89181287 0.89055973 0.9047619 0.88387636 0.92564…
swin_schemes_9000_cyclic	Cyclic	[0.21670561 0.66238318 0.73364486 0.78212617 0.77453271 0.85689252 0.86915888 0.88200935 0.89953271 0.88434579 0.91004673 0.91997664 0.89661215 0.92406542 0.9182243 0.9182243 0.92406542 0.92757009 0.93691589 0.92581776 0.92406542 0.9182243 0.92523364 0.92523364 0.93399533 0.92757009 0.92056075 0.92757009 0.93516355 0.92523364 0.93049065 0.93925234 0.92172897 0.93691589 0.93457944 0.93399533 0.938…	[0.68997658 0.93265445 0.95187511 0.96807964 0.97320134 0.98183346 0.98746305 0.98963261 0.99045748 0.99030898 0.99304469 0.99436294 0.9922717 0.99485042 0.99410563 0.99477249 0.99546445 0.99512731 0.99528013 0.99559257 0.99506312 0.99521458 0.99580282 0.99563363 0.99576628 0.99514882 0.99573203 0.99583278 0.99626657 0.99587675 0.99603587 0.99642092 0.9961585 0.99609645 0.9962578 0.99630365 0.996…
swin_schemes_9000_cyclic	Cyclic	[0.07453416 0.17391304 0.43478261 0.57763975 0.67701863 0.73291925 0.89440994 0.8447205 0.92546584 0.93167702 0.88198758 0.92546584 0.95652174 0.95652174 0.94409938 0.93167702 0.95031056 0.94409938 0.9689441 0.97515528 0.96273292 0.96273292 0.97515528 0.98136646 0.9689441 0.96273292 0.96273292 0.9689441 0.94409938 0.99378882 0.9689441 0.98136646 0.98136646 0.98757764 0.9689441 0.9689441 0.9689441…	[0.46610264 0.83672274 0.91569297 0.95227561 0.98048131 0.97554629 0.99281791 0.99288604 0.99488129 0.99525728 0.99559604 0.99725337 0.99827016 0.99868047 0.99705282 0.99542256 0.99850641 0.99800047 0.99741584 0.99907038 0.99918176 0.99893246 0.99779538 0.99887406 0.99904807 0.99780577 0.99907919 0.99832627 0.99874346 0.99925206 0.99831552 0.99851145 0.9985414 0.99919983 0.99862511 0.99892938 0.9…
swin_schemes_9000_cyclic	Cyclic	[0.74545455 0.77575758 0.81818182 0.83636364 0.79393939 0.85454545 0.83636364 0.84242424 0.84242424 0.84848485 0.83030303 0.83030303 0.84848485 0.82424242 0.83030303 0.84242424 0.84242424 0.83030303 0.81818182 0.84242424 0.81818182 0.84848485 0.81212121 0.83030303 0.84848485 0.83030303 0.82424242 0.81212121 0.85454545 0.84242424 0.81818182 0.81212121 0.82424242 0.83030303 0.84242424 0.81212121 0.…	[0.42624855 0.77971351 0.86024003 0.87514518 0.86469222 0.88385598 0.90243902 0.87650019 0.86159504 0.87224158 0.87011227 0.85346496 0.87959737 0.87417731 0.87049942 0.83333333 0.87011227 0.82752613 0.8554007 0.87688734 0.83004259 0.84649632 0.87204801 0.89082462 0.84552846 0.8313976 0.82346109 0.83701123 0.8554007 0.86449864 0.81920248 0.85946574 0.83797909 0.78610143 0.82036392 0.82655827 0.810…
swin_schemes_9000_cyclic	Cyclic	[0.2244898 0.7755102 0.81632653 0.79591837 0.79591837 0.82653061 0.81632653 0.79591837 0.80612245 0.80612245 0.82653061 0.79591837 0.81632653 0.78571429 0.81632653 0.74489796 0.83673469 0.81632653 0.84693878 0.84693878 0.83673469 0.85714286 0.85714286 0.83673469 0.82653061 0.82653061 0.85714286 0.85714286 0.84693878 0.86734694 0.87755102 0.84693878 0.85714286 0.81632653 0.83673469 0.83673469 0.82…	[0.28528708 0.79066986 0.75179426 0.72966507 0.71889952 0.72129187 0.76495215 0.72787081 0.73325359 0.73145933 0.75358852 0.73504785 0.76375598 0.71889952 0.78708134 0.75598086 0.74521531 0.77033493 0.76076555 0.78648325 0.75059809 0.77093301 0.76016746 0.78349282 0.82057416 0.82715311 0.80681818 0.78947368 0.80083732 0.81578947 0.79784689 0.83253589 0.81638756 0.81937799 0.82236842 0.82535885 0.…
swin_schemes_9000_cyclic	Cyclic	[0.18229167 0.88541667 0.88541667 0.88541667 0.88541667 0.88541667 0.88541667 0.88541667 0.88541667 0.88541667 0.88541667 0.88541667 0.88541667 0.90104167 0.89583333 0.91145833 0.89583333 0.89583333 0.91145833 0.91145833 0.91145833 0.90625 0.86979167 0.90104167 0.90104167 0.90625 0.90104167 0.90104167 0.890625 0.89583333 0.91666667 0.90104167 0.90104167 0.89583333 0.90104167 0.921875 0.91666667 0…	[0.4355615 0.73074866 0.75561497 0.57566845 0.79652406 0.77406417 0.85855615 0.85775401 0.84946524 0.88101604 0.89652406 0.88796791 0.89572193 0.8986631 0.89411765 0.87593583 0.90187166 0.89518717 0.91657754 0.90454545 0.87245989 0.90454545 0.87754011 0.85347594 0.88529412 0.88368984 0.88582888 0.91336898 0.92085561 0.89705882 0.90668449 0.91256684 0.91791444 0.89919786 0.91925134 0.90320856 0.94…
swin_schemes_9000_cyclic	Cyclic	[0.72881356 0.72881356 0.72881356 0.72881356 0.72881356 0.72881356 0.72881356 0.72881356 0.75706215 0.75141243 0.76271186 0.68361582 0.75706215 0.78531073 0.74011299 0.75706215 0.72881356 0.62711864 0.75706215 0.75706215 0.75141243 0.75141243 0.77966102 0.75706215 0.77966102 0.76836158 0.76836158 0.76271186 0.70056497 0.75706215 0.77966102 0.71751412 0.7740113 0.77966102 0.72316384 0.71751412 0.7…	[0.54780362 0.55184109 0.5250323 0.56831395 0.62395026 0.59076227 0.65568475 0.63097545 0.68136305 0.67054264 0.66989664 0.65067829 0.6876615 0.68168605 0.67280362 0.67054264 0.71382429 0.69476744 0.68556202 0.70413437 0.7254522 0.69525194 0.69848191 0.73191214 0.70881783 0.75145349 0.76744186 0.72173773 0.71996124 0.74095607 0.70348837 0.72706718 0.75290698 0.76082041 0.74903101 0.74483204 0.751…
swin_schemes_42_tradsgd	Traditional SGD	[0.03288685 0.23620552 0.33746501 0.33266693 0.43342663 0.44562175 0.42183127 0.3672531 0.31837265 0.27578968 0.5284886 0.54388245 0.48130748 0.56187525 0.5084966 0.56027589 0.43472611 0.37005198 0.54628149 0.61315474 0.58846461 0.57696921 0.57357057 0.61105558 0.60295882 0.58836465 0.6352459 0.6217513 0.6147541 0.54768093 0.47940824 0.62714914 0.64744102 0.56717313 0.62235106 0.66113555 0.655037…	[0.505908 0.68196123 0.73818375 0.75538088 0.82384853 0.84621116 0.85589245 0.83840512 0.78894874 0.79475669 0.896009 0.90224686 0.88734379 0.90959044 0.89426772 0.9090418 0.84682103 0.83085274 0.90229487 0.92281335 0.91933825 0.91153899 0.91510269 0.9225001 0.92156808 0.91769689 0.93206526 0.92929136 0.92591517 0.90705847 0.89975041 0.92852237 0.93599344 0.91379668 0.93072228 0.93949291 0.935249…
swin_schemes_42_tradsgd	Traditional SGD	[0.11936854 0.47461226 0.51726366 0.5174483 0.54200517 0.56545421 0.59019572 0.47765879 0.61835303 0.62758493 0.56046898 0.59776588 0.55132939 0.66774372 0.5179099 0.66968242 0.66155835 0.56619276 0.69045421 0.69867061 0.70282496 0.59970458 0.69682422 0.70651773 0.70374815 0.67559084 0.70744092 0.67992984 0.71547267 0.72230428 0.70060931 0.69922452 0.72885894 0.70531758 0.69073117 0.65980428 0.70…	[0.48035726 0.56498679 0.57805133 0.58287176 0.604503 0.63302918 0.65613251 0.62265601 0.69867892 0.70643732 0.68736925 0.71655094 0.67400796 0.74685256 0.68685737 0.75150546 0.75576087 0.70177825 0.77339069 0.78010709 0.78413344 0.71708613 0.78426161 0.79302124 0.79455076 0.77700206 0.79168923 0.77414074 0.80763238 0.81802999 0.80325457 0.80314148 0.82715506 0.80891124 0.7987339 0.79009466 0.810…
swin_schemes_42_tradsgd	Traditional SGD	[0.70038168 0.74236641 0.74236641 0.74236641 0.74236641 0.74236641 0.74236641 0.74236641 0.74236641 0.74236641 0.74236641 0.74236641 0.74236641 0.74236641 0.74236641 0.74236641 0.74236641 0.74236641 0.74236641 0.74236641 0.74236641 0.74236641 0.74236641 0.74236641 0.74236641 0.74236641 0.74236641 0.75 0.74427481 0.75572519 0.74618321 0.79770992 0.79770992 0.79580153 0.78244275 0.8740458 0.7748091…	[0.50581739 0.58676569 0.63663715 0.63600876 0.6475864 0.666819 0.57225555 0.64168333 0.67171284 0.71535752 0.69206893 0.6721889 0.72095592 0.69054556 0.71356755 0.71604304 0.7707893 0.75490812 0.72664953 0.77777778 0.80508426 0.81306293 0.80818814 0.80104732 0.82102256 0.83324764 0.84604399 0.8584214 0.87704465 0.89193564 0.87913929 0.89210702 0.89900029 0.91789013 0.89195468 0.93518042 0.921565…
swin_schemes_42_tradsgd	Traditional SGD	[0.48675716 0.94918697 0.94920607 0.94920607 0.94920607 0.94920607 0.94920607 0.94920607 0.94920607 0.94920607 0.94920607 0.94920607 0.94920607 0.94920607 0.94920607 0.94920607 0.94920607 0.94920607 0.94920607 0.94920607 0.94920607 0.94920607 0.94920607 0.94920607 0.94920607 0.94920607 0.94920607 0.94920607 0.94920607 0.94920607 0.94920607 0.94920607 0.94920607 0.94920607 0.94920607 0.94920607 0.…	[0.51395395 0.51611814 0.49775852 0.50433888 0.50903407 0.50311002 0.49532276 0.48920658 0.50046271 0.49599664 0.5030683 0.50907018 0.50272465 0.51215761 0.50208539 0.50608588 0.50501596 0.50193157 0.50073552 0.49733976 0.4982472 0.50200497 0.5005631 0.49840046 0.49510661 0.50310517 0.49468017 0.5032639 0.50766908 0.50750092 0.51005202 0.50720088 0.50940956 0.51289504 0.5070743 0.52187683 0.50962…
swin_schemes_42_tradsgd	Traditional SGD	[0.06480558 0.66899302 0.66899302 0.66899302 0.66899302 0.66899302 0.66899302 0.66899302 0.66899302 0.66899302 0.66899302 0.66899302 0.66899302 0.66899302 0.66899302 0.66899302 0.66899302 0.66899302 0.66899302 0.66899302 0.66899302 0.66899302 0.66899302 0.66899302 0.66899302 0.66899302 0.66899302 0.66899302 0.66899302 0.66899302 0.66899302 0.66899302 0.66899302 0.66899302 0.66899302 0.66899302 0.…	[0.48204027 0.44788058 0.40593263 0.3721143 0.49286692 0.52588695 0.53530844 0.42962707 0.60005976 0.47555068 0.56525355 0.5714868 0.61798221 0.61570038 0.64471705 0.6413778 0.66936167 0.65068533 0.66601604 0.65056443 0.65359513 0.65943142 0.6603431 0.67365263 0.66178533 0.66994634 0.67933565 0.69588924 0.69615096 0.69985999 0.66938618 0.68987257 0.6971118 0.7014986 0.66966571 0.70800518 0.695538…
swin_schemes_42_tradsgd	Traditional SGD	[0.34615385 0.37179487 0.70512821 0.73076923 0.73076923 0.73076923 0.73076923 0.73076923 0.73076923 0.73076923 0.73076923 0.73076923 0.73076923 0.73076923 0.73076923 0.73076923 0.73076923 0.73076923 0.73076923 0.73076923 0.73076923 0.73076923 0.73076923 0.73076923 0.73076923 0.73076923 0.73076923 0.73076923 0.73076923 0.73076923 0.73076923 0.73076923 0.73076923 0.73076923 0.73076923 0.73076923 0.…	[0.47284879 0.31411863 0.3700919 0.39014202 0.38596491 0.43943191 0.40601504 0.36006683 0.41353383 0.37426901 0.50877193 0.58312448 0.52798663 0.55806182 0.45112782 0.52715121 0.58980785 0.78362573 0.63993317 0.53717627 0.76357561 0.74603175 0.76023392 0.72765246 0.75020886 0.79281537 0.77025898 0.77527151 0.80785297 0.80200501 0.78947368 0.78863826 0.78947368 0.82289056 0.79114453 0.8053467 0.80…
swin_schemes_42_tradsgd	Traditional SGD	[0.07535047 0.16939252 0.17464953 0.18049065 0.23247664 0.20852804 0.2646028 0.27044393 0.40654206 0.22254673 0.51168224 0.53738318 0.53154206 0.55841121 0.42698598 0.49357477 0.36156542 0.48306075 0.38901869 0.54497664 0.58352804 0.51051402 0.52803738 0.52161215 0.45969626 0.52745327 0.49299065 0.56074766 0.58878505 0.59287383 0.38259346 0.59871495 0.56425234 0.59404206 0.54205607 0.52102804 0.5…	[0.44653822 0.43092751 0.4901386 0.53792715 0.70136239 0.722073 0.62133985 0.6636033 0.76248181 0.65557512 0.82253947 0.85623811 0.8511794 0.86466588 0.85598858 0.85893056 0.81735285 0.8496063 0.84641551 0.87913427 0.86796932 0.88446787 0.87417449 0.88273879 0.86248862 0.88556757 0.87287792 0.88477298 0.89418715 0.89668553 0.81987692 0.8875982 0.89132839 0.89956777 0.89343435 0.88782278 0.8976120…
swin_schemes_42_tradsgd	Traditional SGD	[0.04968944 0.09937888 0.09937888 0.13043478 0.09937888 0.10559006 0.0931677 0.11801242 0.11180124 0.11801242 0.08695652 0.09937888 0.1242236 0.16770186 0.13664596 0.21118012 0.20496894 0.2173913 0.2173913 0.1863354 0.24223602 0.25465839 0.22981366 0.20496894 0.26708075 0.26708075 0.23602484 0.19254658 0.27950311 0.22360248 0.27329193 0.2173913 0.24223602 0.28571429 0.27329193 0.33540373 0.279503…	[0.59719659 0.60028093 0.45216972 0.53024236 0.53999125 0.54879056 0.6298942 0.65623841 0.62583394 0.67428039 0.63406388 0.6550636 0.69087473 0.66230042 0.68624045 0.69975442 0.71697328 0.71278148 0.72775758 0.75520047 0.75154384 0.74256583 0.79786287 0.80609129 0.80654503 0.80770878 0.80547226 0.83458376 0.83879196 0.85356916 0.83378571 0.84823145 0.84827075 0.86337506 0.84303792 0.85773146 0.83…
swin_schemes_42_tradsgd	Traditional SGD	[0.47272727 0.74545455 0.74545455 0.74545455 0.74545455 0.74545455 0.74545455 0.74545455 0.74545455 0.74545455 0.74545455 0.74545455 0.74545455 0.74545455 0.74545455 0.76363636 0.76969697 0.75151515 0.78787879 0.82424242 0.81818182 0.79393939 0.83030303 0.81818182 0.81818182 0.82424242 0.83030303 0.82424242 0.83636364 0.84848485 0.83636364 0.83030303 0.84848485 0.83030303 0.84242424 0.83030303 0.…	[0.52516454 0.58497871 0.58188153 0.57239644 0.58013937 0.58439799 0.62059621 0.60472319 0.62756485 0.63821138 0.66744096 0.69957414 0.69531552 0.72570654 0.68583043 0.75900116 0.76732482 0.81746032 0.81126597 0.80487805 0.82229965 0.83565621 0.81765389 0.80391018 0.8255904 0.84456059 0.83972125 0.84978707 0.84262485 0.8517228 0.8517228 0.85036779 0.85404568 0.8554007 0.84823848 0.84649632 0.8501…
swin_schemes_42_tradsgd	Traditional SGD	[0.2244898 0.7755102 0.7755102 0.7755102 0.7755102 0.7755102 0.7755102 0.7755102 0.7755102 0.7755102 0.7755102 0.7755102 0.7755102 0.7755102 0.7755102 0.7755102 0.7755102 0.7755102 0.7755102 0.7755102 0.7755102 0.7755102 0.7755102 0.78571429 0.7755102 0.7755102 0.79591837 0.78571429 0.7755102 0.78571429 0.7755102 0.78571429 0.78571429 0.7755102 0.79591837 0.7755102 0.78571429 0.7755102 0.80612245…	[0.42822967 0.72308612 0.74401914 0.70813397 0.76495215 0.73564593 0.7326555 0.73863636 0.73863636 0.74342105 0.73026316 0.73803828 0.7242823 0.73863636 0.73385167 0.73385167 0.73624402 0.74521531 0.78947368 0.7541866 0.74760766 0.78827751 0.76435407 0.7715311 0.79425837 0.78169856 0.7715311 0.7715311 0.7757177 0.77452153 0.76435407 0.80083732 0.78708134 0.73444976 0.77631579 0.74940191 0.8068181…
swin_schemes_42_tradsgd	Traditional SGD	[0.27604167 0.88541667 0.88541667 0.88541667 0.88541667 0.88541667 0.88541667 0.88541667 0.88541667 0.88541667 0.88541667 0.88541667 0.88541667 0.88541667 0.88541667 0.88541667 0.88541667 0.88541667 0.88541667 0.88541667 0.88541667 0.88541667 0.88541667 0.88541667 0.88541667 0.88541667 0.88541667 0.88541667 0.88541667 0.88541667 0.88541667 0.88541667 0.88541667 0.88541667 0.88541667 0.88541667 0.…	[0.65802139 0.78395722 0.75320856 0.71283422 0.73903743 0.71149733 0.68636364 0.71497326 0.70855615 0.72566845 0.71149733 0.7184492 0.70508021 0.71336898 0.72139037 0.71550802 0.72032086 0.72272727 0.74331551 0.71657754 0.72005348 0.73716578 0.72085561 0.72406417 0.7315508 0.73128342 0.73235294 0.74197861 0.73529412 0.74064171 0.73903743 0.74171123 0.74812834 0.75481283 0.74224599 0.76096257 0.74…
swin_schemes_42_tradsgd	Traditional SGD	[0.28248588 0.72881356 0.72881356 0.72881356 0.72881356 0.72881356 0.72881356 0.72881356 0.72881356 0.72881356 0.72881356 0.72881356 0.72881356 0.72881356 0.72881356 0.72881356 0.72881356 0.72881356 0.72881356 0.72881356 0.72881356 0.72881356 0.72881356 0.72881356 0.72881356 0.72881356 0.72881356 0.72881356 0.72881356 0.72881356 0.72881356 0.72881356 0.72881356 0.72881356 0.72881356 0.72881356 0.…	[0.49709302 0.50080749 0.57348191 0.56007752 0.53666021 0.49047158 0.51744186 0.50468346 0.52697028 0.53439922 0.53359173 0.52180233 0.51744186 0.52228682 0.52664729 0.51098191 0.50500646 0.49854651 0.5004845 0.51453488 0.52309432 0.51550388 0.52357881 0.52406331 0.51631137 0.52810078 0.51388889 0.52955426 0.5248708 0.5369832 0.54166667 0.53585271 0.5373062 0.55264858 0.53003876 0.54505814 0.5379…
swin_schemes_42_cyclic	Cyclic	[0.12245102 0.36415434 0.37694922 0.46451419 0.49760096 0.65743703 0.65163934 0.68932427 0.70461815 0.69622151 0.74430228 0.69042383 0.77189124 0.77678928 0.78578569 0.79368253 0.78498601 0.81717313 0.81997201 0.81617353 0.83116753 0.81317473 0.83106757 0.84046381 0.84766094 0.84246301 0.85065974 0.84196321 0.84806078 0.85955618 0.8612555 0.8637545 0.8607557 0.8462615 0.84736106 0.8642543 0.86275…	[0.36069265 0.7635966 0.84016439 0.88393134 0.89936106 0.93771551 0.93632596 0.94810229 0.9541642 0.9507037 0.96254498 0.95249637 0.96850739 0.9702351 0.9734036 0.97413857 0.97556064 0.97751855 0.97843834 0.97857054 0.9819735 0.98156595 0.9822989 0.98372713 0.98491696 0.9839673 0.98510609 0.98488691 0.98599598 0.98662337 0.9866535 0.9875447 0.98715352 0.98665799 0.98647468 0.98733196 0.98854721 0…
swin_schemes_42_cyclic	Cyclic	[0.2519387 0.56268464 0.58511817 0.60607459 0.68417651 0.70420975 0.70088626 0.73522895 0.73578287 0.75055391 0.74926145 0.76652511 0.76384786 0.77612629 0.78055761 0.77880355 0.79615953 0.80206795 0.80326809 0.80945347 0.81166913 0.80889956 0.81748523 0.81333087 0.79366691 0.81776219 0.82736337 0.82062408 0.82376292 0.82182422 0.82745569 0.83724151 0.82625554 0.8381647 0.8357644 0.83881093 0.835…	[0.4936566 0.62050394 0.6924136 0.71954479 0.79176019 0.81637002 0.81846016 0.84460299 0.84965612 0.85616311 0.86037879 0.8759898 0.87544019 0.88713682 0.88135319 0.89074921 0.89781474 0.89955816 0.89825904 0.90396609 0.90364768 0.90334146 0.91149358 0.90809218 0.89961387 0.90798361 0.91776136 0.91400212 0.91439025 0.91451577 0.91495129 0.923632 0.91644563 0.92422569 0.92138916 0.92439502 0.92422…
swin_schemes_42_cyclic	Cyclic	[0.25763359 0.74236641 0.9389313 0.95992366 0.94847328 0.96183206 0.95992366 0.96946565 0.96374046 0.97328244 0.96183206 0.94847328 0.95038168 0.96183206 0.95801527 0.96564885 0.95419847 0.95992366 0.96183206 0.96374046 0.96946565 0.97137405 0.96564885 0.96564885 0.96946565 0.95992366 0.97137405 0.97328244 0.96946565 0.97328244 0.96564885 0.96564885 0.97137405 0.95229008 0.95419847 0.95992366 0.9…	[0.4136342 0.74976673 0.98724174 0.98920308 0.99270685 0.9952585 0.99447777 0.99320194 0.99400171 0.99502999 0.99478244 0.99533467 0.99560126 0.99554413 0.99365895 0.99419214 0.9931829 0.99474436 0.99445873 0.99609635 0.99377321 0.99622965 0.99407788 0.99177378 0.9940398 0.99461106 0.99409692 0.99510616 0.99501095 0.99502999 0.99569647 0.99314482 0.99537275 0.99365895 0.99251642 0.99348757 0.9902…
swin_schemes_42_cyclic	Cyclic	[0.48120535 0.94920607 0.94920607 0.94920607 0.94920607 0.94920607 0.94920607 0.94920607 0.94920607 0.94920607 0.94920607 0.94920607 0.94920607 0.94920607 0.94920607 0.94920607 0.94920607 0.94920607 0.94920607 0.94920607 0.94919333 0.94920607 0.9491806 0.94921243 0.9491997 0.94920607 0.94920607 0.94920607 0.9491997 0.9491997 0.9491997 0.94920607 0.94920607 0.94920607 0.9491997 0.94919333 0.949193…	[0.50106957 0.51918055 0.60062249 0.61175458 0.61864446 0.63120849 0.63590293 0.64229465 0.6457616 0.65742123 0.65399936 0.65050512 0.66262125 0.66248623 0.65846062 0.66245178 0.65934359 0.66563759 0.67463701 0.658008 0.66766203 0.6690793 0.67175997 0.66775487 0.67138471 0.67239962 0.67716979 0.67109402 0.67720276 0.67444991 0.67847696 0.67655777 0.67405102 0.67775564 0.67499086 0.67999356 0.6838…
swin_schemes_42_cyclic	Cyclic	[0.05782652 0.66899302 0.68494516 0.68993021 0.70089731 0.70887338 0.71984048 0.71784646 0.72283151 0.71784646 0.7218345 0.73678963 0.74675972 0.73978066 0.75074776 0.74675972 0.73678963 0.74376869 0.75772682 0.74775673 0.75972084 0.74277168 0.74975075 0.76570289 0.76271186 0.74675972 0.76271186 0.75274177 0.72083749 0.74875374 0.74675972 0.72781655 0.74077767 0.74077767 0.72681954 0.74177468 0.7…	[0.39250424 0.66153975 0.79843957 0.83360902 0.84922172 0.86948761 0.88401856 0.90174417 0.90786906 0.90566396 0.90667232 0.90409946 0.90964641 0.91436731 0.90962234 0.9168603 0.91098487 0.91504045 0.91124567 0.91190857 0.91378019 0.91528534 0.91910846 0.91554564 0.9183807 0.91764639 0.91541772 0.91480233 0.91385709 0.92264292 0.91624584 0.91502861 0.91038192 0.91504372 0.90198244 0.911989 0.9125…
swin_schemes_42_cyclic	Cyclic	[0.56410256 0.78205128 0.88461538 0.83333333 0.85897436 0.87179487 0.82051282 0.93589744 0.87179487 0.92307692 0.91025641 0.83333333 0.85897436 0.88461538 0.85897436 0.87179487 0.87179487 0.87179487 0.83333333 0.83333333 0.85897436 0.85897436 0.80769231 0.85897436 0.85897436 0.85897436 0.85897436 0.79487179 0.85897436 0.87179487 0.84615385 0.84615385 0.80769231 0.88461538 0.88461538 0.84615385 0.…	[0.60568087 0.77944862 0.8588137 0.86549708 0.90810359 0.87886383 0.87635756 0.94068505 0.91395155 0.91812865 0.9005848 0.88137009 0.89724311 0.89473684 0.89055973 0.88888889 0.90726817 0.90893901 0.90392648 0.86048454 0.87468672 0.8780284 0.85045948 0.87552214 0.88638262 0.88888889 0.90810359 0.84377611 0.87385129 0.90309106 0.89557226 0.89640769 0.88387636 0.88721805 0.88137009 0.87719298 0.891…
swin_schemes_42_cyclic	Cyclic	[0.1728972 0.43224299 0.75934579 0.77336449 0.80023364 0.83235981 0.82943925 0.86974299 0.85163551 0.89077103 0.89252336 0.90186916 0.90829439 0.91939252 0.92640187 0.91997664 0.92464953 0.91880841 0.93165888 0.92757009 0.92406542 0.9228972 0.93341121 0.9328271 0.9228972 0.91004673 0.9375 0.93808411 0.93341121 0.93925234 0.94158879 0.92990654 0.93399533 0.92873832 0.92348131 0.93808411 0.93925234…	[0.59757341 0.83574859 0.95825549 0.96346899 0.97133349 0.97547639 0.97737777 0.98439207 0.98297524 0.98924978 0.9907054 0.99037679 0.99308096 0.994114 0.9941328 0.9938308 0.99487888 0.99418191 0.99477614 0.99501701 0.99448328 0.99451326 0.99575517 0.99496958 0.99524304 0.99501368 0.99558185 0.9958827 0.99559078 0.99611938 0.99630645 0.99536766 0.99576231 0.99598188 0.99581234 0.9960435 0.9964840…
swin_schemes_42_cyclic	Cyclic	[0.03726708 0.1863354 0.54658385 0.59006211 0.73913043 0.8136646 0.78881988 0.82608696 0.9068323 0.89440994 0.85714286 0.92546584 0.97515528 0.96273292 0.94409938 0.93167702 0.96273292 0.95031056 0.96273292 0.98136646 0.95652174 0.9689441 0.96273292 0.96273292 0.97515528 0.96273292 0.9378882 0.95031056 0.95031056 0.97515528 0.9689441 0.98757764 0.98757764 0.98757764 0.97515528 0.97515528 0.962732…	[0.60273304 0.80923789 0.92404164 0.95152404 0.97265928 0.99028496 0.9876062 0.99525618 0.99502173 0.99339404 0.99764597 0.99882031 0.99903003 0.99864669 0.99785528 0.99816454 0.99922094 0.99924015 0.99926013 0.9995275 0.99860171 0.99869621 0.99922094 0.99851219 0.99926321 0.99845417 0.99799897 0.99900196 0.99936269 0.99925206 0.999055 0.9993385 0.99859173 0.99826289 0.99910225 0.99924708 0.99875…
swin_schemes_42_cyclic	Cyclic	[0.74545455 0.76969697 0.84242424 0.85454545 0.85454545 0.83636364 0.85454545 0.83636364 0.84242424 0.85454545 0.84848485 0.84848485 0.84848485 0.86060606 0.84242424 0.82424242 0.83636364 0.83030303 0.83030303 0.83636364 0.84848485 0.84242424 0.85454545 0.82424242 0.85454545 0.84242424 0.81212121 0.80606061 0.84242424 0.80606061 0.82424242 0.81212121 0.83636364 0.86666667 0.84242424 0.81212121 0.…	[0.53464963 0.84610918 0.87224158 0.87262873 0.85443283 0.87049942 0.87456446 0.87301587 0.84126984 0.86217576 0.86256291 0.86353078 0.84901278 0.85075494 0.83333333 0.87708091 0.8583043 0.85849787 0.88598529 0.85675571 0.84107627 0.86933798 0.87901665 0.86856369 0.88230739 0.87591947 0.8437863 0.88056523 0.83778552 0.85307782 0.83797909 0.87320945 0.87243515 0.8495935 0.82017034 0.85927216 0.839…
swin_schemes_42_cyclic	Cyclic	[0.2244898 0.7755102 0.79591837 0.79591837 0.83673469 0.80612245 0.85714286 0.81632653 0.81632653 0.81632653 0.80612245 0.85714286 0.83673469 0.82653061 0.84693878 0.83673469 0.87755102 0.85714286 0.84693878 0.83673469 0.82653061 0.83673469 0.84693878 0.84693878 0.83673469 0.85714286 0.82653061 0.86734694 0.84693878 0.86734694 0.84693878 0.85714286 0.82653061 0.83673469 0.85714286 0.86734694 0.81…	[0.44019139 0.78169856 0.75538278 0.77930622 0.77093301 0.73205742 0.70035885 0.72129187 0.79784689 0.74641148 0.77691388 0.77511962 0.81279904 0.8104067 0.76255981 0.78169856 0.80023923 0.79964115 0.82236842 0.81100478 0.78229665 0.76375598 0.75897129 0.79605263 0.78110048 0.76196172 0.81279904 0.80322967 0.77691388 0.8145933 0.78169856 0.80143541 0.79665072 0.77033493 0.7972488 0.77870813 0.816…
swin_schemes_42_cyclic	Cyclic	[0.171875 0.88541667 0.88541667 0.88541667 0.88541667 0.88541667 0.88541667 0.88541667 0.88541667 0.88541667 0.88541667 0.88541667 0.88541667 0.88541667 0.88541667 0.89583333 0.88541667 0.88541667 0.88541667 0.88541667 0.890625 0.89583333 0.90104167 0.90625 0.890625 0.89583333 0.890625 0.91666667 0.90104167 0.89583333 0.90104167 0.92708333 0.90104167 0.90104167 0.90625 0.89583333 0.91145833 0.901…	[0.34491979 0.77085561 0.73716578 0.74278075 0.76898396 0.77700535 0.75588235 0.76951872 0.84037433 0.83930481 0.82540107 0.80748663 0.80427807 0.86203209 0.86550802 0.86096257 0.90026738 0.89759358 0.91203209 0.88368984 0.90106952 0.90240642 0.87245989 0.90320856 0.89251337 0.9 0.88716578 0.9197861 0.90695187 0.9144385 0.90668449 0.9026738 0.92005348 0.8973262 0.90427807 0.87486631 0.90695187 0.…
swin_schemes_42_cyclic	Cyclic	[0.27118644 0.72881356 0.72881356 0.75141243 0.74011299 0.74576271 0.75706215 0.75141243 0.76271186 0.76836158 0.70056497 0.74576271 0.75141243 0.74576271 0.70056497 0.68926554 0.75706215 0.72316384 0.66666667 0.69491525 0.76271186 0.76836158 0.74576271 0.76836158 0.75141243 0.74576271 0.74011299 0.71186441 0.76271186 0.66666667 0.76271186 0.72316384 0.6779661 0.75141243 0.77966102 0.75141243 0.6…	[0.4630168 0.47884367 0.58624031 0.6624677 0.61547158 0.65697674 0.65794574 0.6631137 0.65649225 0.70332687 0.6498708 0.66101421 0.69799742 0.67587209 0.6873385 0.68846899 0.70122739 0.71479328 0.65794574 0.69880491 0.6876615 0.74757752 0.73853359 0.74273256 0.74919251 0.69395995 0.70106589 0.71172481 0.72093023 0.7252907 0.75322997 0.74886951 0.71333979 0.72335271 0.75855943 0.75759044 0.7259366…
swin_schemes_9000_balanced	Balanced	[0.08076769 0.29388245 0.2659936 0.46761295 0.29658137 0.51569372 0.55197921 0.45681727 0.59276289 0.61265494 0.62644942 0.477509 0.63634546 0.62165134 0.51979208 0.66003599 0.66933227 0.5194922 0.42123151 0.54198321 0.65233906 0.67942823 0.68292683 0.72840864 0.63694522 0.54518193 0.70611755 0.60205918 0.7330068 0.62015194 0.73760496 0.769992 0.71541383 0.73010796 0.69252299 0.66433427 0.7756897…	[0.39813796 0.73336222 0.74824184 0.85066184 0.80116738 0.90032252 0.90911087 0.87965067 0.92119469 0.92315322 0.92635192 0.86872516 0.92930498 0.92611186 0.8847751 0.93442421 0.93835192 0.89650368 0.88252344 0.9043602 0.93292677 0.94299582 0.94337508 0.95690784 0.93253214 0.93131277 0.95280728 0.93774381 0.96200421 0.94369168 0.9642611 0.97017598 0.95660189 0.96466935 0.95733507 0.95064587 0.971…
swin_schemes_9000_balanced	Balanced	[0.37213811 0.42688331 0.61890694 0.65897341 0.50941654 0.54902142 0.66802068 0.67808346 0.58317947 0.61502954 0.68002216 0.63450886 0.70116322 0.70144018 0.60182792 0.60865953 0.74159897 0.75212334 0.75138479 0.53166544 0.77686484 0.76680207 0.77557238 0.7441839 0.77797267 0.80003693 0.78028065 0.78581979 0.730613 0.81259232 0.77972674 0.66442024 0.7538774 0.80982275 0.8187777 0.72793575 0.82283…	[0.52990463 0.59071818 0.68780401 0.73722603 0.68725146 0.68754835 0.76324619 0.77335238 0.73815833 0.72496491 0.79119699 0.75472521 0.80301833 0.80532961 0.7858148 0.77824521 0.84130084 0.85060923 0.86014227 0.71820295 0.87039952 0.86800439 0.87985183 0.85225655 0.87323763 0.89030419 0.88222636 0.88741353 0.83427296 0.90115203 0.88010783 0.85325059 0.87445132 0.89949046 0.90494473 0.85941085 0.9…
swin_schemes_9000_balanced	Balanced	[0.25763359 0.74236641 0.74236641 0.74236641 0.76908397 0.74236641 0.80916031 0.75954198 0.78816794 0.75954198 0.79580153 0.75954198 0.81870229 0.79007634 0.80534351 0.84160305 0.84732824 0.86259542 0.8129771 0.86641221 0.86259542 0.8148855 0.89503817 0.89503817 0.91221374 0.88549618 0.91793893 0.9370229 0.9389313 0.88549618 0.92748092 0.93129771 0.95419847 0.9389313 0.82824427 0.84923664 0.91793…	[0.58868895 0.59668666 0.6937256 0.67988194 0.78118633 0.84025517 0.85307055 0.86110635 0.85821194 0.81411025 0.85053794 0.87527373 0.87247453 0.88747977 0.88028182 0.88833667 0.9037037 0.91808055 0.90056174 0.92381224 0.93948396 0.94767209 0.95725031 0.96654289 0.96621918 0.961173 0.96660002 0.97701609 0.98316671 0.97103685 0.97735885 0.98023422 0.98238598 0.98545178 0.97781586 0.98265258 0.9840…
swin_schemes_9000_balanced	Balanced	[0.51358665 0.94920607 0.94920607 0.94920607 0.94920607 0.94920607 0.94920607 0.94920607 0.94920607 0.94920607 0.94920607 0.94920607 0.94920607 0.94920607 0.94920607 0.94920607 0.94920607 0.94920607 0.94920607 0.94920607 0.94920607 0.94920607 0.94920607 0.94920607 0.94920607 0.94920607 0.94920607 0.94920607 0.94920607 0.94920607 0.94920607 0.94920607 0.94920607 0.94920607 0.94920607 0.94920607 0.…	[0.49639225 0.51897527 0.5203416 0.54136031 0.54758681 0.56645023 0.55856586 0.56094603 0.5603841 0.55325094 0.56712011 0.57240246 0.57067958 0.58300309 0.57547598 0.57722539 0.58968441 0.59301625 0.59079441 0.5980171 0.59025449 0.59695004 0.60698259 0.6065667 0.61082699 0.61811808 0.61780261 0.61762807 0.62984059 0.62241364 0.62344711 0.62816187 0.63532727 0.63737417 0.63121892 0.63459491 0.6360…
swin_schemes_9000_balanced	Balanced	[0.0219342 0.66899302 0.66899302 0.66899302 0.66899302 0.66899302 0.66899302 0.66899302 0.66999003 0.67198405 0.66899302 0.66999003 0.67098704 0.66899302 0.66899302 0.66899302 0.67198405 0.67198405 0.67198405 0.66999003 0.66899302 0.67198405 0.66899302 0.66899302 0.67098704 0.68594217 0.67896311 0.69092722 0.66799601 0.68494516 0.6779661 0.68594217 0.6889332 0.68793619 0.6779661 0.67696909 0.6899…	[0.4925861 0.59937093 0.63821389 0.64933159 0.5801224 0.75048191 0.69577889 0.68915396 0.73397723 0.72618378 0.75208836 0.71311257 0.76590211 0.76096365 0.78332393 0.78666347 0.78929059 0.77927316 0.74259727 0.80102681 0.79295744 0.80880444 0.81385574 0.81651094 0.80751022 0.83607168 0.81854218 0.84165388 0.82642105 0.8357679 0.80618605 0.83855531 0.83995761 0.81905238 0.84302474 0.83531193 0.855…
swin_schemes_9000_balanced	Balanced	[0.26923077 0.73076923 0.73076923 0.73076923 0.73076923 0.73076923 0.73076923 0.73076923 0.73076923 0.73076923 0.73076923 0.73076923 0.73076923 0.74358974 0.73076923 0.67948718 0.73076923 0.73076923 0.73076923 0.73076923 0.74358974 0.74358974 0.73076923 0.73076923 0.73076923 0.73076923 0.73076923 0.73076923 0.73076923 0.74358974 0.73076923 0.83333333 0.73076923 0.76923077 0.80769231 0.73076923 0.…	[0.39933166 0.38847118 0.5839599 0.56223893 0.48120301 0.55304929 0.54803676 0.63408521 0.70426065 0.65162907 0.68003342 0.59231412 0.68755221 0.71595656 0.64661654 0.58479532 0.62322473 0.56975773 0.67335004 0.4887218 0.64411028 0.65162907 0.6374269 0.63492063 0.67836257 0.6449457 0.68003342 0.73015873 0.65747703 0.71345029 0.72263993 0.72347536 0.73182957 0.74269006 0.72096909 0.7786132 0.76023…
swin_schemes_9000_balanced	Balanced	[0.1103972 0.44801402 0.31425234 0.49766355 0.29264019 0.55257009 0.56950935 0.57418224 0.59521028 0.56074766 0.58528037 0.62149533 0.66530374 0.63434579 0.58411215 0.67640187 0.70911215 0.68925234 0.69392523 0.6396028 0.71962617 0.67990654 0.7161215 0.72313084 0.70735981 0.73831776 0.75292056 0.74007009 0.73598131 0.73130841 0.74415888 0.75233645 0.71670561 0.75058411 0.76051402 0.76051402 0.783…	[0.4846792 0.80409374 0.7795642 0.83976791 0.71230912 0.88725136 0.89455867 0.89184445 0.90549336 0.9115241 0.91228298 0.91380468 0.93486998 0.93037579 0.92502798 0.93926131 0.94576653 0.94447237 0.94649312 0.93240862 0.94928114 0.94051578 0.9484739 0.9546665 0.94959583 0.95541155 0.95419628 0.95178041 0.95655703 0.95283126 0.95410454 0.95617338 0.95456398 0.95689549 0.95835521 0.96017791 0.96245…
swin_schemes_9000_balanced	Balanced	[0.06832298 0.16770186 0.18012422 0.18012422 0.19254658 0.31677019 0.25465839 0.29192547 0.49068323 0.48447205 0.47826087 0.52173913 0.50931677 0.49689441 0.38509317 0.49689441 0.46583851 0.54037267 0.52795031 0.60248447 0.52795031 0.65217391 0.55900621 0.57763975 0.62111801 0.65838509 0.67080745 0.65838509 0.57142857 0.51552795 0.74534161 0.63975155 0.68322981 0.68322981 0.42857143 0.62732919 0.…	[0.51619609 0.67172994 0.73928284 0.76967103 0.78201303 0.84168242 0.82135988 0.87200539 0.91142042 0.93553073 0.93488735 0.93099474 0.93040366 0.94468879 0.88570527 0.9489336 0.94284438 0.95370044 0.93884127 0.93753758 0.96237692 0.9632244 0.94692249 0.9599029 0.96465587 0.96615759 0.97031067 0.97193683 0.96010515 0.94091497 0.97424912 0.96727969 0.96587206 0.97043761 0.94877787 0.97437585 0.978…
swin_schemes_9000_balanced	Balanced	[0.73333333 0.74545455 0.74545455 0.74545455 0.74545455 0.74545455 0.77575758 0.83030303 0.82424242 0.83636364 0.84848485 0.81818182 0.84242424 0.86060606 0.83030303 0.83636364 0.86666667 0.84848485 0.86666667 0.84242424 0.88484848 0.84242424 0.81212121 0.83636364 0.85454545 0.87272727 0.87272727 0.84848485 0.86060606 0.86060606 0.83636364 0.88484848 0.86060606 0.84848485 0.86060606 0.84242424 0.…	[0.47541618 0.59175377 0.60627178 0.62775842 0.75280681 0.59001161 0.73635308 0.82713899 0.81920248 0.85656214 0.8226868 0.85617499 0.84494774 0.86585366 0.85946574 0.84030197 0.86856369 0.8110724 0.86178862 0.86024003 0.85210995 0.85927216 0.85230352 0.85617499 0.86604723 0.87146729 0.88927604 0.86837011 0.87746806 0.87882307 0.85133566 0.87553233 0.87591947 0.86624081 0.86372435 0.89508324 0.87…
swin_schemes_9000_balanced	Balanced	[0.7755102 0.2244898 0.7755102 0.79591837 0.79591837 0.79591837 0.79591837 0.78571429 0.79591837 0.84693878 0.78571429 0.82653061 0.82653061 0.79591837 0.80612245 0.83673469 0.81632653 0.79591837 0.82653061 0.79591837 0.79591837 0.79591837 0.79591837 0.80612245 0.7755102 0.85714286 0.82653061 0.83673469 0.83673469 0.81632653 0.67346939 0.84693878 0.79591837 0.81632653 0.80612245 0.80612245 0.8367…	[0.63337321 0.64593301 0.69856459 0.78349282 0.76315789 0.75657895 0.78349282 0.7673445 0.76255981 0.76794258 0.74461722 0.77093301 0.77392344 0.77751196 0.76614833 0.76076555 0.76495215 0.76076555 0.75299043 0.75059809 0.75538278 0.7458134 0.77631579 0.76136364 0.7541866 0.77870813 0.7673445 0.77751196 0.7715311 0.7673445 0.75956938 0.7715311 0.75717703 0.76435407 0.75777512 0.77511962 0.7410287…
swin_schemes_9000_balanced	Balanced	[0.11458333 0.88541667 0.88541667 0.88541667 0.88541667 0.88541667 0.88541667 0.88541667 0.88541667 0.88541667 0.88541667 0.88541667 0.88541667 0.88541667 0.88541667 0.88541667 0.88541667 0.88541667 0.88541667 0.88541667 0.88541667 0.88541667 0.88541667 0.88541667 0.88541667 0.88541667 0.88541667 0.88541667 0.88541667 0.88541667 0.88541667 0.88541667 0.88541667 0.88541667 0.88541667 0.88541667 0.…	[0.4171123 0.64572193 0.61524064 0.71818182 0.73636364 0.73475936 0.72620321 0.69946524 0.71069519 0.73048128 0.76417112 0.6973262 0.77967914 0.81684492 0.78128342 0.72834225 0.7959893 0.77647059 0.75454545 0.7855615 0.77727273 0.76203209 0.8197861 0.80026738 0.76016043 0.7986631 0.84117647 0.85454545 0.83903743 0.83716578 0.77058824 0.81818182 0.81122995 0.84331551 0.84037433 0.82352941 0.841711…
swin_schemes_9000_balanced	Balanced	[0.29378531 0.72881356 0.72881356 0.72881356 0.72881356 0.72881356 0.72881356 0.72881356 0.72881356 0.72881356 0.72881356 0.72881356 0.72881356 0.73446328 0.72881356 0.73446328 0.72881356 0.73446328 0.73446328 0.73446328 0.74576271 0.72316384 0.74576271 0.72316384 0.74576271 0.75706215 0.72881356 0.74576271 0.74576271 0.68926554 0.75706215 0.68926554 0.72881356 0.75706215 0.72881356 0.74011299 0.…	[0.5873708 0.44864341 0.53359173 0.5369832 0.52987726 0.54198966 0.51873385 0.57719638 0.59673773 0.55781654 0.59835271 0.6006137 0.61111111 0.55830103 0.59011628 0.58446382 0.60368217 0.59173127 0.6128876 0.62693798 0.62564599 0.59512274 0.58850129 0.59043928 0.5876938 0.5876938 0.62693798 0.64244186 0.64486434 0.6001292 0.6752261 0.61708656 0.6371124 0.64534884 0.63323643 0.64664083 0.62564599 …
swin_schemes_42_tradmome	Traditional Adam	[0.10795682 0.14314274 0.13534586 0.14314274 0.13534586 0.14314274 0.13534586 0.13534586 0.13534586 0.14314274 0.14314274 0.14314274 0.17842863 0.13534586 0.14314274 0.14314274 0.14314274 0.14314274 0.14314274 0.14314274 0.13534586 0.14314274 0.14314274 0.24290284 0.29088365 0.33226709 0.37135146 0.42153139 0.44282287 0.3657537 0.38704518 0.48270692 0.51419432 0.52119152 0.4745102 0.4740104 0.542…	[0.46240216 0.65222719 0.64681404 0.64204071 0.65616537 0.65541104 0.59699469 0.60965342 0.60701019 0.64761629 0.65283217 0.65106795 0.69140472 0.64108954 0.4021185 0.49659469 0.62580613 0.63396122 0.62573605 0.64879023 0.64465848 0.64062873 0.65451297 0.66493876 0.73067189 0.78868486 0.81236773 0.83273226 0.85300239 0.81708464 0.82537825 0.87280152 0.89068182 0.90038149 0.88743676 0.88277414 0.9…
swin_schemes_42_tradmome	Traditional Adam	[0.35182792 0.47211965 0.47211965 0.47211965 0.47211965 0.47211965 0.47211965 0.47211965 0.47211965 0.47211965 0.47211965 0.47211965 0.34758124 0.47211965 0.47211965 0.47211965 0.47211965 0.47211965 0.47211965 0.47211965 0.47211965 0.47211965 0.47211965 0.47211965 0.47230428 0.50923191 0.6211226 0.62518464 0.63718612 0.47784343 0.49261448 0.67208272 0.68408419 0.66211226 0.67328287 0.6448486 0.69…	[0.51592406 0.56743309 0.57364304 0.57904827 0.56367017 0.55378347 0.55069298 0.56786867 0.54546074 0.56481978 0.56996812 0.55068205 0.50014867 0.54246477 0.51665077 0.57089092 0.5722987 0.57073641 0.54973787 0.5660442 0.56966001 0.54167178 0.58279441 0.56524993 0.54034135 0.60177124 0.69094019 0.69990408 0.72273293 0.63269799 0.58639404 0.74699643 0.76075364 0.75824116 0.75680832 0.74593983 0.77…
swin_schemes_42_tradmome	Traditional Adam	[0.63358779 0.74236641 0.74236641 0.74236641 0.74236641 0.74236641 0.74236641 0.74236641 0.74236641 0.74236641 0.74236641 0.74236641 0.74236641 0.74236641 0.74236641 0.74236641 0.74236641 0.74236641 0.74236641 0.74236641 0.74236641 0.74236641 0.74236641 0.74236641 0.74236641 0.74236641 0.74236641 0.74236641 0.74236641 0.73091603 0.73282443 0.77480916 0.77099237 0.79389313 0.75572519 0.83587786 0.…	[0.53234314 0.16597163 0.55969723 0.60603637 0.69057412 0.40107588 0.57952014 0.40792155 0.3804056 0.35907836 0.53326669 0.28507093 0.65057603 0.5428449 0.2506998 0.34596782 0.69607731 0.65888794 0.55904027 0.73035323 0.56504808 0.78103399 0.63149576 0.64179758 0.60400838 0.63355232 0.68528992 0.77086547 0.7604494 0.76366752 0.6844711 0.79228792 0.78190993 0.81452918 0.78438541 0.86544797 0.90237…
swin_schemes_42_tradmome	Traditional Adam	[0.51552214 0.94920607 0.94920607 0.94920607 0.94920607 0.94920607 0.94920607 0.94920607 0.94920607 0.94920607 0.94920607 0.94920607 0.94920607 0.94920607 0.94920607 0.94920607 0.94920607 0.94920607 0.94920607 0.94920607 0.94920607 0.94920607 0.94920607 0.94920607 0.94920607 0.94920607 0.94920607 0.94920607 0.94920607 0.94920607 0.94920607 0.94920607 0.94920607 0.94920607 0.94920607 0.94920607 0.…	[0.50701817 0.49972235 0.48429056 0.47645057 0.49264352 0.49852309 0.49664299 0.50631893 0.53962 0.52603364 0.49956753 0.51519159 0.52056788 0.47849808 0.49603145 0.46595446 0.47644496 0.48400793 0.51344459 0.48514528 0.50930375 0.47386597 0.47996669 0.4870912 0.54299965 0.55490864 0.54923714 0.55321473 0.57126013 0.55939492 0.56221182 0.5731513 0.56940737 0.58896766 0.59330478 0.60385067 0.60600…
swin_schemes_42_tradmome	Traditional Adam	[0.04287139 0.66899302 0.66899302 0.66899302 0.66899302 0.66899302 0.66899302 0.66899302 0.66899302 0.66899302 0.66899302 0.66899302 0.66899302 0.66899302 0.66899302 0.66899302 0.66899302 0.66899302 0.66899302 0.66899302 0.66899302 0.66899302 0.66899302 0.66899302 0.66899302 0.66899302 0.66899302 0.66899302 0.66899302 0.66899302 0.66899302 0.66899302 0.66899302 0.66899302 0.66899302 0.66899302 0.…	[0.51500208 0.63009353 0.61347573 0.60524514 0.59484985 0.64866822 0.65801359 0.61618575 0.63895669 0.65067673 0.64419855 0.6548648 0.42630876 0.63144322 0.58013105 0.52246196 0.503414 0.63595643 0.62505122 0.64234357 0.51723198 0.6684603 0.50007306 0.65250915 0.66939724 0.63436241 0.65296036 0.67687452 0.67255642 0.6701546 0.6656396 0.68437676 0.68885344 0.70231752 0.7114295 0.65438722 0.7246796…
swin_schemes_42_tradmome	Traditional Adam	[0.37179487 0.73076923 0.73076923 0.73076923 0.73076923 0.73076923 0.73076923 0.73076923 0.73076923 0.73076923 0.73076923 0.73076923 0.71794872 0.26923077 0.73076923 0.73076923 0.73076923 0.73076923 0.73076923 0.73076923 0.73076923 0.73076923 0.73076923 0.73076923 0.73076923 0.73076923 0.73076923 0.73076923 0.73076923 0.73076923 0.73076923 0.73076923 0.73076923 0.73076923 0.74358974 0.75641026 0.…	[0.50459482 0.47368421 0.54803676 0.39849624 0.48162072 0.42481203 0.4502924 0.64452799 0.39139515 0.44152047 0.48496241 0.52088555 0.47535505 0.42439432 0.5037594 0.53383459 0.53174603 0.36591479 0.44319131 0.35547201 0.46658312 0.43692565 0.45488722 0.42230576 0.52798663 0.48621554 0.45196324 0.49791145 0.40768588 0.75020886 0.55555556 0.61403509 0.66917293 0.68755221 0.66750209 0.68671679 0.66…
swin_schemes_42_tradmome	Traditional Adam	[0.10163551 0.19450935 0.18224299 0.19450935 0.19450935 0.19450935 0.19450935 0.19450935 0.19450935 0.19450935 0.19450935 0.19450935 0.19450935 0.18224299 0.19450935 0.19450935 0.18224299 0.19450935 0.19450935 0.19450935 0.19450935 0.19450935 0.19450935 0.19450935 0.42114486 0.44918224 0.50175234 0.48948598 0.5 0.23014019 0.48948598 0.52745327 0.54439252 0.51168224 0.5578271 0.57768692 0.625 0.56…	[0.49356577 0.64776812 0.59011155 0.59619887 0.57259736 0.57812991 0.53744127 0.49428858 0.56276028 0.71176324 0.62232895 0.6279391 0.57973604 0.34447393 0.42005662 0.35274941 0.3945684 0.46302481 0.515944 0.61145476 0.59477623 0.5424812 0.73727276 0.76455095 0.8110413 0.82687921 0.83576975 0.83405343 0.85520613 0.74604631 0.85457153 0.85004462 0.86288621 0.8627878 0.87900908 0.89564056 0.9146815…
swin_schemes_42_tradmome	Traditional Adam	[0.09937888 0.09937888 0.09937888 0.09937888 0.09937888 0.09937888 0.09937888 0.09937888 0.08695652 0.09937888 0.09937888 0.09937888 0.09937888 0.09937888 0.09937888 0.09937888 0.09937888 0.09937888 0.09937888 0.08695652 0.08695652 0.09937888 0.08695652 0.09937888 0.13043478 0.20496894 0.23602484 0.28571429 0.31055901 0.19875776 0.25465839 0.50310559 0.50931677 0.61490683 0.53416149 0.62732919 0.…	[0.5567936 0.59589262 0.57835802 0.56110191 0.65426747 0.655729 0.58592365 0.64169379 0.49997688 0.69586358 0.66508403 0.68091212 0.64604251 0.65895751 0.32998319 0.35627859 0.41392444 0.61891515 0.65323668 0.64677005 0.63621512 0.6632973 0.48579315 0.64711522 0.75532548 0.76117754 0.78840625 0.80798607 0.83389576 0.75233779 0.77407486 0.90867816 0.91827522 0.94483247 0.92461471 0.94407571 0.9391…
swin_schemes_42_tradmome	Traditional Adam	[0.72121212 0.74545455 0.74545455 0.74545455 0.74545455 0.74545455 0.74545455 0.74545455 0.74545455 0.74545455 0.74545455 0.74545455 0.74545455 0.74545455 0.74545455 0.74545455 0.74545455 0.74545455 0.74545455 0.74545455 0.74545455 0.74545455 0.74545455 0.74545455 0.74545455 0.74545455 0.74545455 0.74545455 0.73939394 0.83636364 0.84242424 0.84848485 0.83030303 0.84242424 0.86060606 0.84848485 0.…	[0.57781649 0.58294619 0.50280681 0.57820364 0.66811847 0.53232675 0.47396438 0.57239644 0.821235 0.53774681 0.74090205 0.492741 0.59930314 0.59930314 0.55516841 0.72319009 0.70983353 0.63821138 0.60753 0.58294619 0.58691444 0.57530004 0.57307395 0.56349206 0.57220286 0.57433217 0.49825784 0.69667054 0.73286876 0.81823461 0.7775842 0.85075494 0.82868757 0.85869144 0.87921022 0.8583043 0.82984901 …
swin_schemes_42_tradmome	Traditional Adam	[0.47959184 0.7755102 0.7755102 0.7755102 0.7755102 0.7755102 0.7755102 0.7755102 0.7755102 0.7755102 0.7755102 0.7755102 0.7755102 0.7755102 0.7755102 0.7755102 0.7755102 0.7755102 0.7755102 0.7755102 0.7755102 0.7755102 0.7755102 0.7755102 0.7755102 0.7755102 0.7755102 0.7755102 0.78571429 0.7755102 0.7755102 0.78571429 0.7755102 0.79591837 0.79591837 0.78571429 0.80612245 0.81632653 0.78571429…	[0.48444976 0.65251196 0.70723684 0.5604067 0.38726077 0.59061005 0.6895933 0.66477273 0.61423445 0.35586124 0.67972488 0.41746411 0.55382775 0.70753589 0.74910287 0.72607656 0.72278708 0.74491627 0.73714115 0.72368421 0.72009569 0.4437799 0.71172249 0.28558612 0.72308612 0.76435407 0.71411483 0.72488038 0.72488038 0.69736842 0.6465311 0.69677033 0.69198565 0.71471292 0.74940191 0.70992823 0.7117…
swin_schemes_42_tradmome	Traditional Adam	[0.88541667 0.88541667 0.88541667 0.88541667 0.88541667 0.88541667 0.88541667 0.88541667 0.88541667 0.88541667 0.88541667 0.88541667 0.88541667 0.88541667 0.88541667 0.88541667 0.88541667 0.88541667 0.88541667 0.88541667 0.88541667 0.88541667 0.88541667 0.88541667 0.88541667 0.88541667 0.88541667 0.88541667 0.88541667 0.88541667 0.88541667 0.88541667 0.88541667 0.88541667 0.88541667 0.88541667 0.…	[0.54705882 0.51403743 0.42887701 0.51657754 0.48221925 0.67272727 0.68008021 0.68850267 0.53596257 0.31136364 0.71096257 0.63395722 0.55320856 0.75307487 0.64411765 0.61109626 0.72058824 0.63529412 0.68823529 0.66069519 0.32580214 0.40574866 0.38235294 0.68716578 0.68208556 0.72673797 0.73101604 0.72887701 0.74037433 0.74893048 0.68048128 0.71483957 0.73716578 0.75347594 0.74411765 0.73529412 0.…
swin_schemes_42_tradmome	Traditional Adam	[0.72881356 0.72881356 0.72881356 0.72881356 0.72881356 0.72881356 0.72881356 0.72881356 0.72881356 0.72881356 0.72881356 0.72881356 0.72881356 0.72881356 0.72881356 0.72881356 0.72881356 0.72881356 0.72881356 0.72881356 0.72881356 0.72881356 0.72881356 0.72881356 0.72881356 0.72881356 0.72881356 0.72881356 0.72881356 0.72881356 0.72881356 0.72881356 0.72881356 0.72881356 0.72881356 0.72881356 0.…	[0.5124354 0.50960917 0.5809916 0.60537791 0.50524871 0.50419897 0.53278424 0.44194121 0.50169574 0.46899225 0.53892119 0.55741279 0.58696705 0.39284561 0.45187339 0.55935078 0.59601098 0.5183301 0.49943475 0.47981266 0.52705103 0.53133075 0.36022287 0.41109496 0.39712532 0.4626938 0.54166667 0.5755814 0.59415375 0.50064599 0.55281008 0.64373385 0.61708656 0.62144703 0.60949612 0.64405685 0.64922…
swin_schemes_9001_cyclic	Cyclic	[0.16123551 0.37564974 0.59856058 0.61395442 0.67373051 0.72171132 0.70941623 0.73120752 0.77059176 0.77219112 0.78338665 0.769992 0.81927229 0.82067173 0.80117953 0.78968413 0.82317073 0.83126749 0.83776489 0.84466214 0.84886046 0.85035986 0.8562575 0.85015994 0.8592563 0.85355858 0.86935226 0.86055578 0.8602559 0.86885246 0.87504998 0.85505798 0.87295082 0.87305078 0.8672531 0.8767493 0.8680527…	[0.56442073 0.80783593 0.9197511 0.93404913 0.94718537 0.95762961 0.95813033 0.96232945 0.97104897 0.97128225 0.9736523 0.97104969 0.97994051 0.98024124 0.97802244 0.97549352 0.98283203 0.98327122 0.98389324 0.98472293 0.98529094 0.98557721 0.98670552 0.98558614 0.98720329 0.98735546 0.98849443 0.98725327 0.98795612 0.98890404 0.98994878 0.98719744 0.98882691 0.98915609 0.98921234 0.98963817 0.98…
swin_schemes_9001_cyclic	Cyclic	[0.16635894 0.51643279 0.63986337 0.68408419 0.70356352 0.71445716 0.73245938 0.73762925 0.75110783 0.76292467 0.77594165 0.77501846 0.78166544 0.77206425 0.78960487 0.78249631 0.8023449 0.79560561 0.81166913 0.81776219 0.80529911 0.81582349 0.80889956 0.82007016 0.80705318 0.81702363 0.8183161 0.83308715 0.83022526 0.81453102 0.82699409 0.83290251 0.83881093 0.83317947 0.84148818 0.83871861 0.84…	[0.49061348 0.62574924 0.74523859 0.79046404 0.81845072 0.82231135 0.84759795 0.85573873 0.86707877 0.87494134 0.88151631 0.88278189 0.88707203 0.88273944 0.89556203 0.88576886 0.90311064 0.90151516 0.90390652 0.91333823 0.9070085 0.91044408 0.91047395 0.91158126 0.90643576 0.91175064 0.91270587 0.92234581 0.9222377 0.91268908 0.92184579 0.92394117 0.92527076 0.92084395 0.92814265 0.92557363 0.92…
swin_schemes_9001_cyclic	Cyclic	[0.26335878 0.91221374 0.91793893 0.90839695 0.90839695 0.95610687 0.96183206 0.95801527 0.95038168 0.96374046 0.96374046 0.95229008 0.96374046 0.94083969 0.95801527 0.94656489 0.96755725 0.96374046 0.96374046 0.97328244 0.95992366 0.95229008 0.97137405 0.96946565 0.95992366 0.96946565 0.95038168 0.96946565 0.97137405 0.95610687 0.95992366 0.95038168 0.96374046 0.95992366 0.97137405 0.95419847 0.…	[0.38832714 0.97568314 0.98762258 0.99076454 0.99139294 0.99156431 0.99386842 0.99407788 0.99373512 0.99392555 0.99482053 0.99586785 0.99274493 0.99455394 0.99424926 0.98878416 0.99485861 0.99324003 0.99459202 0.99483957 0.99343045 0.99120251 0.99495382 0.99461106 0.9924593 0.99628678 0.99430639 0.993678 0.99482053 0.99483957 0.99061221 0.99215462 0.99276397 0.99497286 0.99411597 0.99392555 0.992…
swin_schemes_9001_cyclic	Cyclic	[0.48134542 0.94920607 0.94920607 0.94920607 0.94920607 0.94920607 0.94920607 0.94920607 0.94920607 0.94920607 0.94920607 0.94920607 0.94919333 0.94920607 0.94920607 0.9491997 0.9491997 0.94920607 0.94921243 0.94920607 0.94920607 0.94920607 0.94920607 0.94920607 0.94918697 0.94920607 0.94917423 0.9491806 0.94920607 0.94920607 0.94919333 0.94920607 0.94920607 0.9492188 0.94919333 0.9492188 0.94918…	[0.51645161 0.57415231 0.60589803 0.61584187 0.63335851 0.64116787 0.64818183 0.65167855 0.65455868 0.65816109 0.65963249 0.66023484 0.65844697 0.66087228 0.66335718 0.65578737 0.66174227 0.66259776 0.67047749 0.6724711 0.67550774 0.67044758 0.67827717 0.67146296 0.68278068 0.68078101 0.67876475 0.67787853 0.67871777 0.68010607 0.68081098 0.67172952 0.68202642 0.68422923 0.68582324 0.68458607 0.6…
swin_schemes_9001_cyclic	Cyclic	[0.07278166 0.67896311 0.69092722 0.70189432 0.71385842 0.73180459 0.73878365 0.73080758 0.74675972 0.76570289 0.7337986 0.75672981 0.75074776 0.74875374 0.75872383 0.7108674 0.75373878 0.76171486 0.74675972 0.74675972 0.75274177 0.75074776 0.74675972 0.74277168 0.7557328 0.75772682 0.74675972 0.75074776 0.74875374 0.75174477 0.73878365 0.72083749 0.74975075 0.75074776 0.74177468 0.73878365 0.742…	[0.45511566 0.78132339 0.85165875 0.87670394 0.89494015 0.89893696 0.91491831 0.91794953 0.91669204 0.91756696 0.91895803 0.92100952 0.92265974 0.92185608 0.9276703 0.89836285 0.92125606 0.92766019 0.92473198 0.91887572 0.92202008 0.92674921 0.9232781 0.91786156 0.92377875 0.92672107 0.91569904 0.92071424 0.91982222 0.91764088 0.92036251 0.91141329 0.91244731 0.91850676 0.9084244 0.91916529 0.913…
swin_schemes_9001_cyclic	Cyclic	[0.29487179 0.87179487 0.83333333 0.85897436 0.8974359 0.87179487 0.87179487 0.88461538 0.85897436 0.87179487 0.85897436 0.84615385 0.87179487 0.84615385 0.87179487 0.85897436 0.79487179 0.85897436 0.83333333 0.84615385 0.83333333 0.88461538 0.88461538 0.83333333 0.84615385 0.85897436 0.83333333 0.83333333 0.83333333 0.87179487 0.88461538 0.84615385 0.88461538 0.88461538 0.83333333 0.85897436 0.8…	[0.64995823 0.82706767 0.85547201 0.88972431 0.9197995 0.90643275 0.89891395 0.90392648 0.89891395 0.9197995 0.91812865 0.90726817 0.83792815 0.88888889 0.9005848 0.92147034 0.88888889 0.88471178 0.85547201 0.90267335 0.89139515 0.91645781 0.89390142 0.8663325 0.88763576 0.86883876 0.90643275 0.87761069 0.88972431 0.89891395 0.88471178 0.90225564 0.90392648 0.90392648 0.87635756 0.90225564 0.8822…
swin_schemes_9001_cyclic	Cyclic	[0.16705607 0.6875 0.81074766 0.8510514 0.87441589 0.8942757 0.89310748 0.90946262 0.91004673 0.89369159 0.91647196 0.91004673 0.92348131 0.91880841 0.90946262 0.91939252 0.92698598 0.93049065 0.92464953 0.92990654 0.93574766 0.93165888 0.92464953 0.93224299 0.92873832 0.93516355 0.92464953 0.93399533 0.92464953 0.93808411 0.93399533 0.93457944 0.93457944 0.93457944 0.9375 0.93633178 0.94158879 0…	[0.52901027 0.94717761 0.97149565 0.98059388 0.98681441 0.98993745 0.99014983 0.99236051 0.99252558 0.99268267 0.99397626 0.99373349 0.99395399 0.9950877 0.99392963 0.99307789 0.99542462 0.9958876 0.99495865 0.9956945 0.99550407 0.99579859 0.99581316 0.99577742 0.9959456 0.9960503 0.99569187 0.99618433 0.99534554 0.99617585 0.99572969 0.99631807 0.9963626 0.99601867 0.99662676 0.99633418 0.996314…
swin_schemes_9001_cyclic	Cyclic	[0.08695652 0.25465839 0.60248447 0.68944099 0.82608696 0.94409938 0.96273292 0.9378882 0.96273292 0.94409938 0.9689441 0.97515528 0.95652174 0.97515528 0.97515528 0.95031056 0.95652174 0.96273292 0.98757764 0.97515528 0.97515528 0.9689441 0.97515528 0.97515528 0.98136646 0.9689441 0.97515528 0.98757764 0.97515528 0.98757764 0.95652174 0.9689441 0.95652174 0.98136646 0.9689441 0.97515528 0.962732…	[0.44556873 0.89066527 0.97283621 0.97953129 0.98665229 0.99747776 0.99823869 0.99802048 0.99915064 0.99851916 0.99943763 0.99920481 0.99888984 0.99967233 0.99926013 0.99841424 0.99796052 0.99958204 0.999433 0.99934656 0.99955976 0.99964927 0.99919675 0.99921903 0.9992029 0.99887523 0.99977988 0.99957783 0.99959204 0.99953058 0.99865702 0.99992163 0.99817685 0.99943608 0.99957783 1. 0.99967155 0.…
swin_schemes_9001_cyclic	Cyclic	[0.6969697 0.82424242 0.84848485 0.85454545 0.86060606 0.82424242 0.83636364 0.84848485 0.86060606 0.86060606 0.85454545 0.85454545 0.83030303 0.86060606 0.83636364 0.83636364 0.81212121 0.84848485 0.84242424 0.84242424 0.83030303 0.81212121 0.84242424 0.82424242 0.80606061 0.83636364 0.84848485 0.84242424 0.83636364 0.83030303 0.84242424 0.84242424 0.83030303 0.83636364 0.83636364 0.86060606 0.7…	[0.54974835 0.85520712 0.85965931 0.87785521 0.86933798 0.82868757 0.86488579 0.87108014 0.86624081 0.88792102 0.86178862 0.87166086 0.86527294 0.86488579 0.86391792 0.79694154 0.8372048 0.83681765 0.85230352 0.8728223 0.8255904 0.87224158 0.85888502 0.8612079 0.83701123 0.87030585 0.86566009 0.80429733 0.81591173 0.81881533 0.82384824 0.8612079 0.87069299 0.84281843 0.8437863 0.82346109 0.814750…
swin_schemes_9001_cyclic	Cyclic	[0.7755102 0.80612245 0.79591837 0.85714286 0.80612245 0.81632653 0.79591837 0.82653061 0.83673469 0.83673469 0.84693878 0.82653061 0.82653061 0.83673469 0.82653061 0.81632653 0.85714286 0.85714286 0.85714286 0.80612245 0.79591837 0.81632653 0.83673469 0.84693878 0.86734694 0.86734694 0.83673469 0.83673469 0.84693878 0.84693878 0.80612245 0.87755102 0.83673469 0.85714286 0.83673469 0.82653061 0.8…	[0.51136364 0.81339713 0.70394737 0.78289474 0.76614833 0.76555024 0.74641148 0.75598086 0.76614833 0.77033493 0.79425837 0.81220096 0.78947368 0.77511962 0.80023923 0.78169856 0.81160287 0.83253589 0.81997608 0.82715311 0.77990431 0.80203349 0.8187799 0.80322967 0.83133971 0.80980861 0.81220096 0.82894737 0.83851675 0.82476077 0.82476077 0.85526316 0.83672249 0.84150718 0.84270335 0.83014354 0.8…
swin_schemes_9001_cyclic	Cyclic	[0.53645833 0.88541667 0.88541667 0.88541667 0.88541667 0.88541667 0.88541667 0.88541667 0.88541667 0.88541667 0.88541667 0.890625 0.88541667 0.90104167 0.890625 0.890625 0.89583333 0.89583333 0.91666667 0.90104167 0.90104167 0.890625 0.91145833 0.91666667 0.921875 0.91666667 0.90625 0.921875 0.92708333 0.92708333 0.89583333 0.890625 0.91145833 0.91666667 0.91666667 0.93229167 0.921875 0.92708333…	[0.61764706 0.74278075 0.77834225 0.75 0.79839572 0.85187166 0.85534759 0.79144385 0.85828877 0.88743316 0.85080214 0.84090909 0.85721925 0.87005348 0.86951872 0.84251337 0.86096257 0.84411765 0.89090909 0.85882353 0.87754011 0.8855615 0.88823529 0.90641711 0.9026738 0.90454545 0.8855615 0.87379679 0.89010695 0.90802139 0.84919786 0.89224599 0.91550802 0.90160428 0.90427807 0.9040107 0.9040107 0.…
swin_schemes_9001_cyclic	Cyclic	[0.72881356 0.72881356 0.72881356 0.75706215 0.72881356 0.75141243 0.75141243 0.68361582 0.75706215 0.7740113 0.72881356 0.72881356 0.75706215 0.79096045 0.77966102 0.73446328 0.74011299 0.72316384 0.76836158 0.79096045 0.74576271 0.75706215 0.71186441 0.77966102 0.79096045 0.78531073 0.76836158 0.79096045 0.7740113 0.74576271 0.78531073 0.74576271 0.68926554 0.76271186 0.79096045 0.77966102 0.78…	[0.5373062 0.62031654 0.66085271 0.64728682 0.65164729 0.69638243 0.69040698 0.6619832 0.66602067 0.69282946 0.69250646 0.68071705 0.66069121 0.70849483 0.69896641 0.65923773 0.6873385 0.7126938 0.70881783 0.72060724 0.72109173 0.70106589 0.70413437 0.74192506 0.74644703 0.68620801 0.73934109 0.76437339 0.73045866 0.73966408 0.76033592 0.72739018 0.72965116 0.71737726 0.76485788 0.75839793 0.7403…
swin_schemes_1337_cyclic	Cyclic	[0.05637745 0.54368253 0.53438625 0.6262495 0.56337465 0.68702519 0.69192323 0.71051579 0.72441024 0.7340064 0.74310276 0.76039584 0.75969612 0.78148741 0.75989604 0.77379048 0.79358257 0.82826869 0.81717313 0.82526989 0.82716913 0.82656937 0.83406637 0.81957217 0.84096361 0.8612555 0.83706517 0.85535786 0.84346261 0.84446222 0.83986405 0.86615354 0.8657537 0.86015594 0.84306277 0.87554978 0.8661…	[0.44866709 0.89824946 0.91133258 0.93442548 0.92529586 0.94768872 0.95122247 0.9550646 0.95887843 0.96175717 0.96447111 0.96811173 0.97016195 0.97206244 0.97260608 0.97039451 0.97726575 0.98045288 0.97950432 0.98091034 0.9823164 0.98223173 0.9834514 0.98201292 0.98432994 0.98682466 0.98397704 0.98659446 0.98544767 0.98608208 0.98476947 0.98790374 0.98857996 0.9877097 0.98582871 0.98943925 0.9888…
swin_schemes_1337_cyclic	Cyclic	[0.32856352 0.5140325 0.60893648 0.66294313 0.69368538 0.71805761 0.73227474 0.73430576 0.75055391 0.76274003 0.76624815 0.78388109 0.78461965 0.78775849 0.79791359 0.78637371 0.79579025 0.78775849 0.8042836 0.80132939 0.81083826 0.81268464 0.81665436 0.8100997 0.81720827 0.82136263 0.82311669 0.83327179 0.83096381 0.8241322 0.81526957 0.83687223 0.83613368 0.83207164 0.83687223 0.84065731 0.8401…	[0.50597497 0.58353406 0.71467249 0.76502192 0.79892987 0.8295381 0.84355601 0.84961919 0.86596415 0.86998876 0.87552428 0.88816698 0.88375284 0.89110871 0.89792942 0.89257999 0.89142277 0.88313891 0.90264893 0.8964182 0.90853062 0.90680212 0.9112997 0.90770256 0.91294686 0.91725889 0.91145059 0.92116387 0.91866083 0.91960107 0.90912603 0.92244018 0.92534007 0.92451126 0.92506404 0.92740864 0.927…
swin_schemes_1337_cyclic	Cyclic	[0.3778626 0.91412214 0.94083969 0.95419847 0.95419847 0.96946565 0.96183206 0.94656489 0.95038168 0.95801527 0.96564885 0.96564885 0.96755725 0.96755725 0.95419847 0.95801527 0.96564885 0.96183206 0.96183206 0.96374046 0.94274809 0.96946565 0.97328244 0.95992366 0.94847328 0.95229008 0.97328244 0.96946565 0.96946565 0.95992366 0.96374046 0.96946565 0.97137405 0.96564885 0.96564885 0.96374046 0.9…	[0.44474912 0.97914881 0.98596591 0.99131677 0.99112634 0.99291631 0.99457298 0.9924593 0.99219271 0.98887937 0.9935447 0.99264972 0.99085975 0.99224983 0.99249738 0.9930496 0.99177378 0.99291631 0.99474436 0.99632486 0.99423022 0.99234504 0.99510616 0.99459202 0.99371608 0.99482053 0.99584881 0.99487765 0.99468723 0.99461106 0.99190707 0.99504903 0.99480149 0.99171665 0.99158336 0.99021232 0.994…
swin_schemes_1337_cyclic	Cyclic	[0.66496887 0.94920607 0.94920607 0.94920607 0.94920607 0.94920607 0.94920607 0.94920607 0.94920607 0.94920607 0.94920607 0.94920607 0.94920607 0.94920607 0.94920607 0.94920607 0.94920607 0.94920607 0.94920607 0.94920607 0.94920607 0.94920607 0.94920607 0.9491997 0.94920607 0.94920607 0.94920607 0.94921243 0.9491997 0.9491997 0.94920607 0.94920607 0.94920607 0.9491997 0.94920607 0.94920607 0.9491…	[0.49959692 0.54551927 0.59593499 0.61201681 0.61457867 0.62581919 0.63900653 0.64508337 0.64660857 0.64304371 0.65289756 0.6562306 0.66052357 0.66498465 0.6673291 0.6661185 0.66390079 0.66931838 0.66668095 0.66684337 0.66645388 0.67188484 0.66855746 0.67193593 0.66916272 0.66931452 0.67344844 0.67108468 0.66998148 0.67278787 0.6737549 0.6791137 0.67371098 0.67831642 0.67816489 0.6833535 0.682072…
swin_schemes_1337_cyclic	Cyclic	[0.10368893 0.66400798 0.6889332 0.69790628 0.7108674 0.70787637 0.71186441 0.73180459 0.7328016 0.73878365 0.73678963 0.74675972 0.73678963 0.7447657 0.74875374 0.74675972 0.75473579 0.75274177 0.74875374 0.75274177 0.74875374 0.7557328 0.75872383 0.75772682 0.74975075 0.75373878 0.75174477 0.75473579 0.75672981 0.74875374 0.73579262 0.76171486 0.73978066 0.75872383 0.73678963 0.75274177 0.74077…	[0.46788386 0.81525059 0.83106956 0.86340767 0.88283469 0.89593525 0.90417162 0.90771653 0.91084235 0.90897259 0.91088215 0.91050873 0.91717845 0.91194834 0.91590475 0.91376531 0.91136647 0.9170021 0.91626325 0.91660734 0.9147789 0.91401065 0.91746565 0.91784373 0.91610747 0.91750153 0.9195182 0.91564835 0.91643298 0.91514624 0.91576301 0.9168922 0.91709538 0.92046054 0.9165415 0.91759848 0.91660…
swin_schemes_1337_cyclic	Cyclic	[0.3974359 0.75641026 0.87179487 0.79487179 0.83333333 0.88461538 0.87179487 0.8974359 0.85897436 0.84615385 0.87179487 0.88461538 0.85897436 0.87179487 0.83333333 0.88461538 0.84615385 0.88461538 0.88461538 0.83333333 0.84615385 0.84615385 0.82051282 0.84615385 0.84615385 0.82051282 0.87179487 0.85897436 0.83333333 0.83333333 0.85897436 0.84615385 0.87179487 0.82051282 0.85897436 0.83333333 0.85…	[0.45363409 0.7710944 0.83124478 0.84962406 0.87886383 0.90309106 0.91478697 0.91562239 0.89055973 0.89223058 0.91395155 0.90309106 0.87050961 0.91896408 0.90726817 0.92648287 0.90392648 0.92522974 0.90977444 0.89390142 0.90142022 0.89891395 0.88721805 0.89014202 0.87886383 0.88721805 0.85463659 0.9005848 0.85630744 0.88387636 0.89223058 0.91144528 0.90559733 0.86466165 0.89390142 0.89473684 0.89…
swin_schemes_1337_cyclic	Cyclic	[0.16647196 0.7353972 0.77102804 0.75584112 0.83411215 0.86740654 0.87792056 0.88317757 0.88843458 0.8896028 0.87908879 0.90595794 0.91764019 0.9036215 0.91238318 0.92873832 0.92172897 0.91179907 0.91588785 0.93224299 0.93866822 0.93574766 0.92231308 0.94100467 0.93341121 0.94275701 0.91997664 0.94042056 0.94100467 0.93808411 0.93049065 0.94859813 0.94042056 0.93983645 0.93808411 0.94976636 0.947…	[0.60446426 0.95787872 0.9646117 0.96576184 0.97580427 0.98406008 0.98597884 0.98828608 0.99054588 0.99027096 0.98924364 0.99298437 0.99395868 0.99392668 0.99335331 0.99449376 0.99481096 0.99513214 0.9953841 0.99595372 0.99632195 0.99619094 0.99603901 0.99635668 0.99591457 0.99681431 0.99502716 0.996717 0.99688768 0.9966153 0.99652782 0.99691437 0.9969064 0.99711511 0.99655391 0.99692707 0.997734…
swin_schemes_1337_cyclic	Cyclic	[0.09937888 0.24223602 0.47204969 0.57142857 0.75776398 0.71428571 0.85714286 0.89440994 0.91304348 0.88819876 0.93167702 0.91925466 0.91925466 0.95652174 0.9689441 0.97515528 0.95031056 0.98136646 0.95652174 0.97515528 0.94409938 0.9689441 0.9378882 0.9689441 0.97515528 0.95652174 0.98136646 0.9689441 0.98136646 0.97515528 0.95652174 0.9689441 0.97515528 0.98136646 0.9689441 0.9689441 0.97515528…	[0.45359502 0.81810352 0.92624798 0.96321239 0.97748443 0.98021867 0.99445984 0.9943518 0.99414445 0.99783541 0.99787534 0.99781194 0.9967901 0.99769861 0.99885101 0.99886908 0.99892667 0.99888753 0.99873847 0.99923633 0.99862322 0.99839389 0.99818799 0.99892938 0.99885101 0.99913451 0.99883721 0.99901083 0.99896665 0.99920481 0.99854331 0.99840963 0.99926819 0.99921521 0.99943608 0.99938575 0.99…
swin_schemes_1337_cyclic	Cyclic	[0.37575758 0.84242424 0.81212121 0.85454545 0.84848485 0.83030303 0.85454545 0.84848485 0.84848485 0.86060606 0.85454545 0.86060606 0.83030303 0.86060606 0.86060606 0.81818182 0.84848485 0.86666667 0.83030303 0.83030303 0.83030303 0.84242424 0.84848485 0.8 0.86060606 0.85454545 0.81212121 0.83030303 0.83030303 0.81212121 0.82424242 0.81818182 0.84242424 0.83636364 0.84848485 0.8 0.83030303 0.824…	[0.51432443 0.85791715 0.87804878 0.86895083 0.85675571 0.85017422 0.87979094 0.8633372 0.85114208 0.8786295 0.88075881 0.85733643 0.86682153 0.87340302 0.88617886 0.87746806 0.83759195 0.87533875 0.85907859 0.87475803 0.89237321 0.8699187 0.86159504 0.84339915 0.84552846 0.87069299 0.84223771 0.86507937 0.85965931 0.83391405 0.82094464 0.85811072 0.83391405 0.83701123 0.85443283 0.84572203 0.825…
swin_schemes_1337_cyclic	Cyclic	[0.68367347 0.7755102 0.79591837 0.79591837 0.78571429 0.81632653 0.82653061 0.80612245 0.81632653 0.83673469 0.81632653 0.80612245 0.79591837 0.84693878 0.80612245 0.84693878 0.82653061 0.80612245 0.83673469 0.86734694 0.84693878 0.85714286 0.87755102 0.81632653 0.85714286 0.86734694 0.81632653 0.86734694 0.8877551 0.87755102 0.83673469 0.85714286 0.87755102 0.82653061 0.87755102 0.85714286 0.88…	[0.43002392 0.80083732 0.73504785 0.74342105 0.73504785 0.71710526 0.71770335 0.74162679 0.75897129 0.76196172 0.76076555 0.79246411 0.76973684 0.77870813 0.76016746 0.73744019 0.7715311 0.79366029 0.76794258 0.77990431 0.82117225 0.79665072 0.81519139 0.76973684 0.7888756 0.78349282 0.75956938 0.78767943 0.84748804 0.7930622 0.84389952 0.8492823 0.81638756 0.8104067 0.80980861 0.78648325 0.82117…
swin_schemes_1337_cyclic	Cyclic	[0.88541667 0.88541667 0.88541667 0.88541667 0.88541667 0.88541667 0.88541667 0.88541667 0.88541667 0.88541667 0.88541667 0.88541667 0.88541667 0.88541667 0.88541667 0.91145833 0.890625 0.89583333 0.890625 0.91145833 0.89583333 0.88541667 0.90625 0.81770833 0.88020833 0.90625 0.90104167 0.91666667 0.90104167 0.90625 0.88541667 0.91666667 0.92708333 0.890625 0.890625 0.921875 0.92708333 0.90104167…	[0.36203209 0.74518717 0.73983957 0.73342246 0.76764706 0.81176471 0.81791444 0.85641711 0.87058824 0.8631016 0.85802139 0.84572193 0.83663102 0.85855615 0.87085561 0.87326203 0.87379679 0.87245989 0.86604278 0.90508021 0.88609626 0.83743316 0.86229947 0.82272727 0.87032086 0.90748663 0.8802139 0.90213904 0.90320856 0.90989305 0.87887701 0.9171123 0.91524064 0.92165775 0.88796791 0.91042781 0.905…
swin_schemes_1337_cyclic	Cyclic	[0.27118644 0.72881356 0.72881356 0.72316384 0.73446328 0.72881356 0.74576271 0.66666667 0.7740113 0.62711864 0.74576271 0.68361582 0.70056497 0.75706215 0.73446328 0.75141243 0.75706215 0.77966102 0.68926554 0.7740113 0.75706215 0.72881356 0.61016949 0.80225989 0.74576271 0.5819209 0.7740113 0.77966102 0.79096045 0.72881356 0.7740113 0.76271186 0.72316384 0.65536723 0.7740113 0.78531073 0.774011…	[0.57671189 0.5875323 0.59302326 0.63598191 0.66133721 0.66747416 0.65536176 0.67732558 0.68330103 0.68152455 0.67764858 0.63259044 0.71463178 0.71010982 0.70849483 0.75113049 0.71124031 0.75516796 0.75226098 0.74838501 0.75452196 0.73498062 0.71366279 0.77680879 0.75371447 0.75129199 0.75129199 0.80862403 0.73514212 0.75322997 0.75290698 0.76711886 0.76178941 0.75581395 0.74434755 0.75662145 0.7…
